# Supplementary material for: Elucidating the multiple roles of hydration for accurate protein-ligand binding prediction via deep learning
Source: Commun Chem. 2020 Feb 11;3:19. doi: 10.1038/s42004-020-0261-x (PMC9814895; doi:10.1038/s42004-020-0261-x)
Supplement: Supplementary file 3 — Supplementary Data 1 [file 42004_2020_261_MOESM3_ESM.csv]

PDB	Target	Ligand	Occupancy
1a0t	SUCROSE-SPECIFIC PORIN	SUC	0.71
5mnc	CATIONIC TRYPSIN	ANL	0.67
2hdq	BETA-LACTAMASE	C21	0.5
3.00E+81	ACYLNEURAMINATE CYTIDYLYLTRANSFERASE	SLB	0.5
5cs5	HEPATOCYTE GROWTH FACTOR	PIN	0.75
1w8m	PEPTIDYL-PROLYL CIS-TRANS ISOMERASE A	E1P	0.35
4d63	FIBER KNOB DOMAIN	SIA	0.67
1d2v	MYELOPEROXIDASE	BR	0.44
1s8j	BACTERIORHODOPSIN PRECURSOR	NO3	0.7
3f39	FERRITIN LIGHT CHAIN	IPH	0.5
1fd7	HEAT-LABILE ENTEROTOXIN B CHAIN	AI1	0.5
5nn4	LYSOSOMAL ALPHA-GLUCOSIDASE	SC2	0.75
1wdq	BETA-AMYLASE	MAL	0.36
1gbt	TRYPSIN BETA	GBS	0.6
2hds	BETA-LACTAMASE	4MB	0.5
4ctk	POLYPROTEIN	SVN	0.5
4kz5	BETA-LACTAMASE	1U3	0.7
4aml	AGGLUTININ ISOLECTIN 1	GYU	0.4
4cs9	M2-1	AMP	0.46
1qx1	ALPHA-MANNOSIDASE II	FMF	0.5
3gv9	BETA-LACTAMASE	GV9	0.25
3gqz	BETA-LACTAMASE	GF7	0.5
4y3j	ENDOTHIAPEPSIN	HIC	0.5
1ajp	PENICILLIN AMIDOHYDROLASE	OMD	0.5
3ao5	HIV-1 INTEGRASE	BBY	0.47
2os9	PULMONARY SURFACTANT-ASSOCIATED PROTEIN D	INS	0.5
5f6v	SUMO-CONJUGATING ENZYME UBC9	5VL	0.67
5m9w	THERMOLYSIN	7GR	0.39
1ew8	ALKALINE PHOSPHATASE	PAE	0.53
3ao1	HIV-1 INTEGRASE	BZX	0.54
5v6u	CASPASE-7 (CASP-7)	8YM	0.71
4ehv	MITOGEN-ACTIVATED PROTEIN KINASE 14	0SJ	0.5
1n1g	GLYCEROL-3-PHOSPHATE DEHYDROGENASE	BCP	0.5
1o4g	TYROSINE-PROTEIN KINASE SRC	I59	0.25
2hdu	BETA-LACTAMASE	F12	0.4
4g0y	PROTEIN ARGONAUTE 1	AMP	0.29
4led	PYOCIN L1	XXR	0.5
4wh7	M-PHASE INDUCER PHOSPHATASE 2	8H8	0.5
5enc	PH-INTERACTING PROTEIN	5QD	0.7
5eni	PH-INTERACTING PROTEIN	5QA	0.7
5aol	CELLULAR TUMOR ANTIGEN P53	UFV	0.6
1qi0	ENDOGLUCANASE B	CBI	0.5
3gtc	BETA-LACTAMASE	GTC	0.5
1o4j	TYROSINE-PROTEIN KINASE SRC	IS2	0.5
1nwl	PROTEIN-TYROSINE PHOSPHATASE 1B	964	0.7
3t2t	GALECTIN-1	MQT	0.5
4y38	ENDOTHIAPEPSIN	0A9	0.71
5aqh	HEAT SHOCK COGNATE 71 KDA PROTEIN	ZVO	0.66
4y4j	ENDOTHIAPEPSIN	LNR	0.59
5dv4	CCR4-NOT TRANSCRIPTION COMPLEX SUBUNIT 6-LIKE	NMY	0.25
5jal	PLATELET-ACTIVATING FACTOR ACETYLHYDROLASE	6HO	0.76
4ze6	ENDOTHIAPEPSIN	11	0.77
3g30	BETA-LACTAMASE CTX-M-9A	G30	0.5
1wdr	BETA-AMYLASE	MAL	0.34
3ovn	HIV-1 INTEGRASE	MPV	0.5
3gvb	BETA-LACTAMASE	3GV	0.47
4o3a	GLUTAMATE RECEPTOR 2	ASP	0.38
4wef	HEMAGGLUTININ-NEURAMINIDASE GLYCOPROTEIN	DF4	0.3
4up5	PYGOPUS HOMOLOG 2, B-CELL CLL/LYMPHOMA 9-LIKE PROTE	94W	0.7
3f37	FERRITIN LIGHT CHAIN	2MY	0.5
3f38	FERRITIN LIGHT CHAIN	2MY	0.5
5lvd	THERMOLYSIN	79F	0.44
1g5f	1,3,4,6-TETRACHLORO-1,4-CYCLOHEXADIENE HYDROLASE	DCE	0.5
4b3d	DNA REPAIR AND RECOMBINATION PROTEIN RADA	5MI	0.47
1ylv	5-AMINOLAEVULINIC ACID DEHYDRATASE	SHF	0.37
3gk2	PROTEIN S100-B	27A	0.5
3gsg	BETA-LACTAMASE	GF1	0.5
4okp	BETA-LACTAMASE	2V0	0.76
4old	BETA-LACTAMASE	2UZ	0.5
4yrc	HISTIDYL-TRNA SYNTHETASE	0P6	0.75
4yrg	HISTIDYL-TRNA SYNTHETASE	4HU	0.4
4yrr	HISTIDYL-TRNA SYNTHETASE	691	0.5
4g5y	PANTOTHENATE SYNTHETASE	0OC	0.5
4ykk	ML032222A IGLUR	DSN	0.48
5oug	HUMANIZED ALPHA-ACHBP	9Z0	0.6
2yiv	CARBON MONOXIDE DEHYDROGENASE 2	NBN	0.48
3zt4	INTEGRASE	ZT2	0.7
2a3a	CHITINASE	TEP	0.5
4z46	LYSOZYME C	1PT	0.4
3zt2	HIV-1 INTEGRASE	ZT2	0.5
2ork	PULMONARY SURFACTANT-ASSOCIATED PROTEIN D	IPD	0.7
4mlt	CARBONIC ANHYDRASE 2	TM4	0.5
1ugp	COBALT-CONTAINING NITRILE HYDRATASE ALPHA SUBUNIT	BUA	0.5
3f36	FERRITIN LIGHT CHAIN	IP0	0.5
3g31	BETA-LACTAMASE CTX-M-9A	GF1	0.5
4kzb	BETA-LACTAMASE	NZ2	0.48
6b7b	PHOSPHOPANTETHEINE ADENYLYLTRANSFERASE	CWJ	0.47
3c2u	XYLOSIDASE/ARABINOSIDASE	B3P	0.33
5aom	CELLULAR TUMOR ANTIGEN P53	FY8	0.55
5x4m	B-CELL LYMPHOMA 6 PROTEIN	7ZF	0.5
2vmc	DISCOIDIN-2	NGA	0.3
3g34	BETA-LACTAMASE CTX-M-9A	1CE	0.5
3ump	6-PHOSPHOFRUCTOKINASE ISOZYME 2	ATP	0.42
1ws4	AGGLUTININ ALPHA CHAIN	GYP	0.5
2rka	PHOSPHOENOLPYRUVATE CARBOXYKINASE, CYTOSOLIC	PGA	0.5
3eka	HYALURONIDASE, PHAGE ASSOCIATED	ASC	0.5
3nf8	INTEGRASE	CDQ	0.7
4r3w	ASPARTATE-SEMIALDEHYDE DEHYDROGENASE	A2P	0.45
5c7b	E3 UBIQUITIN-PROTEIN LIGASE XIAP	4YD	0.77
5fnq	KELCH-LIKE ECH-ASSOCIATED PROTEIN 1	S0W	0.77
5jah	PLATELET-ACTIVATING FACTOR ACETYLHYDROLASE	6HQ	0.7
1g42	1,3,4,6-TETRACHLORO-1,4-CYCLOHEXADIENE HYDROLASE	CP2	0.5
05-Jan	PLATELET-ACTIVATING FACTOR ACETYLHYDROLASE	6HP	0.62
3dc2	D-3-PHOSPHOGLYCERATE DEHYDROGENASE	TLA	0.5
3t1m	GALECTIN-3	DQT	0.6
4i7k	LYSOZYME	MBN	0.3
1gzg	DELTA-AMINOLEVULINIC ACID DEHYDRATASE	LAF	0.3
4g5f	PANTOTHENATE SYNTHETASE	0JD	0.5
4guj	3-DEHYDROQUINATE DEHYDRATASE	SKM	0.6
3hw1	BETA-SECRETASE 1	EV2	0.3
3rxj	TRYPSIN	GBS	0.5
1hiy	NUCLEOSIDE DIPHOSPHATE KINASE	3AN	0.73
1ugw	AGGLUTININ ALPHA CHAIN	GAL	0.43
4d52	FUCOSE-SPECIFIC LECTIN FLEA	GIV	0.3
1eei	CHOLERA TOXIN SUBUNIT B	GAA	0.5
4lw1	REPLICATION PROTEIN A 70 KDA DNA-BINDING SUBUNIT	1XS	0.45
3f34	FERRITIN LIGHT CHAIN	DIE	0.5
3f35	FERRITIN LIGHT CHAIN	DIE	0.5
4hnc	MANDELATE RACEMASE	0UT	0.5
1lbk	GLUTATHIONE S-TRANSFERASE P1-1	GSH	0.33
1o6i	CHITINASE B	0HZ	0.5
1axz	LECTIN	GAL	0.5
5flp	CARBONIC ANHYDRASE 2	6J5	0.5
1ew9	ALKALINE PHOSPHATASE	MMQ	0.7
2bv4	LECTIN CV-IIL	MMA	0.3
2ri9	MANNOSYL-OLIGOSACCHARIDE ALPHA-1,2-MANNOSIDASE	LDY	0.75
4kc4	FUCOSYLGLYCOPROTEIN ALPHA-N	WS3	0.5
4luo	REPLICATION PROTEIN A 70 KDA DNA-BINDING SUBUNIT	1DZ	0.66
3t1l	GALECTIN-3	MQT	0.7
4wkt	ACYL-HOMOSERINE LACTONE ACYLASE PVDQ	BUB	0.35
3d52	ALPHA-MANNOSIDASE II	GHR	0.5
5moe	CASEIN KINASE II, ALPHA SUBUNIT	OQC	0.5
1d7j	FK506-BINDING PROTEIN (FKBP)	BUQ	0.5
2aq7	3-OXOACYL-[ACYL-CARRIER-PROTEIN] SYNTHASE I	TL5	0.64
2aqb	3-OXOACYL-[ACYL-CARRIER-PROTEIN] SYNTHASE I	TL6	0.51
2w0s	THYMIDYLATE KINASE	BVP	0.43
3aaq	ECTONUCLEOSIDE TRIPHOSPHATE DIPHOSPHOHYDROLASE I	ARU	0.5
5vdr	CYCLIC GMP-AMP SYNTHASE	9B7	0.73
4kc2	FUCOSYLGLYCOPROTEIN ALPHA-N-ACETYLGALACTOSAMINYLTRA	WS2	0.5
4ab9	TRYPSIN	VXQ	0.75
3f33	FERRITIN LIGHT CHAIN	PFL	0.5
4gwk	6-PHOSPHOGLUCONATE DEHYDROGENASE, DECARBOXYLATING	3PG	0.16
5ehi	NS5 METHYLTRANSFERASE DENGUE VIRUS	5O3	0.71
2qcm	URIDINE 5'-MONOPHOSPHATE SYNTHASE (UMP SYNTHASE)	JW5	0.3
3pwk	ASPARTATE-SEMIALDEHYDE DEHYDROGENASE	L14	0.7
2vc7	ARYLDIALKYLPHOSPHATASE	HT5	0.7
4wyp	RIBONUCLEASE	AMP	0.76
4ipn	6-PHOSPHO-BETA-GLUCOSIDASE	1FT	0.77
5lsh	LYSOZYME C	KTS	0.37
4abe	TRYPSIN	913	0.6
1hyz	INTEGRASE	TTO	0.5
2xog	RIBONUCLEASE	SFB	0.5
4kw6	PEROXIREDOXIN-1	QDO	0.5
3nf7	INTEGRASE	CIW	0.7
5ma7	THERMOLYSIN	7K0	0.26
3nyd	ENDO-1,4-BETA-XYLANASE A	3NY	0.3
1gzc	LECTIN	LAT	0.5
1utn	TRYPSINOGEN	ABN	0.4
5dtt	BETA-LACTAMASE	5F5	0.65
1jys	MTA/SAH NUCLEOSIDASE	ADE	0.44
1o4f	TYROSINE-PROTEIN KINASE SRC	790	0.3
3zlv	ACETYLCHOLINESTERASE	HI6	0.52
4c70	3-OXOACYL-[ACYL-CARRIER-PROTEIN] SYNTHASE 1	TLJ	0.2
4oyo	ADENYLATE CYCLASE TYPE 10	1WC	0.5
3nf6	INTEGRASE	IMV	0.5
3bm8	TYROSINE-PROTEIN PHOSPHATASE YOPH	PSY	0.5
2clf	TRYPTOPHAN SYNTHASE ALPHA CHAIN	F6F	0.5
5dts	BETA-LACTAMASE	5F8	0.5
5dva	BETA-LACTAMASE	5FL	0.42
4q8x	CARBONIC ANHYDRASE 2	7FH	0.5
5csh	CASEIN KINASE II, ALPHA SUBUNIT	54E	0.5
5enf	PH-INTERACTING PROTEIN	5Q7	0.7
5jz9	4,5:9,10-DISECO-3-HYDROXY-5,9,17-TRIOXOANDROSTA-1(10),2	6OR	0.56
4y63	HISTO-BLOOD GROUP ABO SYSTEM TRANSFERASE	48O	0.1
2gsu	PHOSPHODIESTERASE-NUCLEOTIDE PYROPHOSPHATASE	AMP	0.6
2nn8	GALECTIN-3	LAT	0.5
1bo5	GLYCEROL KINASE	FBP	0.5
1w31	DELTA-AMINOLEVULINIC ACID DEHYDRATASE	SHO	0.48
2qch	URIDINE 5'-MONOPHOSPHATE SYNTHASE (UMP SYNTHASE)	5IU	0.3
4agl	CELLULAR TUMOR ANTIGEN P53	P84	0.7
3iny	PURINE NUCLEOSIDE PHOSPHORYLASE	7DG	0.17
3pcn	PROTOCATECHUATE 3,4-DIOXYGENASE	DHY	0.5
5er5	PROTEIN S100-B	ET	0.5
1c3x	PENTOSYLTRANSFERASE	8IG	0.28
4aje	L-LACTATE DEHYDROGENASE A CHAIN	2B4	0.7
4mx1	RICIN A CHAIN	1MX	0.5
2a8g	AVIDIN	GNG	0.75
4ovg	DNA POLYMERASE III SUBUNIT BETA	2VF	0.7
4tte	ATPASE FAMILY AAA DOMAIN-CONTAINING PROTEIN 2	36Z	0.75
5dkn	PROTEIN S100-B	B7I	0.5
1pdz	ENOLASE	PGA	0.5
4b2d	PYRUVATE KINASE ISOZYMES M1/M2	SER	0.79
4kza	BETA-LACTAMASE	NZ9	0.63
4l7h	BETA-SECRETASE 1	1W1	0.5
4o4k	EXONUCLEASE, PUTATIVE	2PK	0.4
5em3	PEREGRIN	5Q0	0.37
5vdu	CYCLIC GMP-AMP SYNTHASE	9BS	0.15
5vdv	CYCLIC GMP-AMP SYNTHASE	9BV	0.23
3g32	BETA-LACTAMASE CTX-M-9A	3G3	0.5
4k5m	M1 FAMILY AMINOPEPTIDASE	1OV	0.5
2wq5	PHOSPHOLIPASE A2	MIY	0.5
5l4h	PROTON-GATED ION CHANNEL	6JW	0.26
4w52	T4 LYSOZYME	BNZ	0.7
5jid	TRANSTHYRETIN	8PF	0.5
2y9g	HEMOLYTIC LECTIN LSLA	LAT	0.6
3hav	AMINOGLYCOSIDE PHOSPHOTRANSFERASE	SRY	0.5
3nq3	BETA-LACTOGLOBULIN	DKA	0.6
2xtk	CLASS III CHITINASE CHIA1	AZM	0.5
1li6	T4 LYSOZYME	5MP	0.5
5lg3	GAMMA-AMINOBUTYRIC-ACID RECEPTOR SUBUNIT BETA-1	Z80	0.66
2hu6	MACROPHAGE METALLOELASTASE (MMP-12)	37A	0.5
2ou7	SERINE/THREONINE-PROTEIN KINASE PLK1	ANP	0.4
3ai8	CATHEPSIN B	HNQ	0.5
3lce	BETA-LACTAMASE OXA-10	LCE	0.6
4aba	TRYPSIN	SW1	0.7
4egi	HEAT SHOCK PROTEIN HSP90-ALPHA	B2J	0.5
4keq	4-PYRIDOXOLACTONASE	5PN	0.77
1j15	TRYPSIN BETA	BEN	0.5
1j16	TRYPSIN BETA	BEN	0.5
5acw	BETA-LACTAMASE	RHU	0.67
4kiu	3-DEHYDROQUINATE DEHYDRATASE	KIU	0.5
5tha	GEM-ASSOCIATED PROTEIN 5	GP3	0.5
3lbz	B-CELL LYMPHOMA 6 PROTEIN	Z89	0.7
4bnt	3-OXOACYL-[ACYL-CARRIER-PROTEIN] REDUCTASE FABG	36E	0.5
5g4m	CELLULAR TUMOR ANTIGEN P53	O82	0.47
4ab8	TRYPSIN	VXU	0.3
4ijl	REPLICATION PROTEIN A 70 KDA DNA-BINDING SUBUNIT	1EK	0.34
4nbk	CASPASE-6	2J5	0.47
3si4	THROMBIN	B04	0.41
3iae	BENZALDEHYDE LYASE	D7K	0.3
3src	ACYL-HOMOSERINE LACTONE ACYLASE PVDQ	28N	0.4
3umo	6-PHOSPHOFRUCTOKINASE ISOZYME 2	ATP	0.38
4nl1	DIHYDROPTEROATE SYNTHASE	Z13	0.5
3zj8	STRICTOSIDINE-O-BETA-D-GLUCOSIDASE	LR1	0.61
3fgc	ALKANAL MONOOXYGENASE ALPHA CHAIN	FMN	0.5
3gk4	PROTEIN S100-B	53A	0.5
3t0m	14-3-3 PROTEIN SIGMA	2CT	0.37
5lws	ENDOTHIAPEPSIN	7B2	0.63
3fsj	BENZOYLFORMATE DECARBOXYLASE	D7K	0.3
4bi6	TRIOSEPHOSPHATE ISOMERASE	PGA	0.5
5izc	PTERIDINE REDUCTASE	6F4	0.5
4gqr	ALPHA-AMYLASE	MYC	0.4
5f2w	LYSINE-SPECIFIC DEMETHYLASE 4A	5UP	0.74
5jim	TRANSTHYRETIN	P8S	0.5
1mx1	LIVER CARBOXYLESTERASE I	THA	0.2
1wc1	ADENYLATE CYCLASE	TAT	0.5
2brp	HYALURONATE LYASE	SIE	0.5
5fpp	ACETYLCHOLINESTERASE	HI6	0.5
5g4n	CELLULAR TUMOR ANTIGEN P53	O83	0.47
5j6s	ENDOPLASMIC RETICULUM AMINOPEPTIDASE 2	6GA	0.4
5npc	OLIGOSACCHARIDE 4-ALPHA-D-GLUCOSYLTRANSFERASE	94E	0.7
5wcm	BLR6230 PROTEIN	4NZ	0.6
3np7	GLYCOGEN PHOSPHORYLASE	Z15	0.6
4k8a	FOCAL ADHESION KINASE 1	K8A	0.5
3nq9	BETA-LACTOGLOBULIN	OCA	0.7
4b85	ACETYLCHOLINESTERASE	B3W	0.45
2v2v	4-DIPHOSPHOCYTIDYL-2-C-METHYL-D-ERYTHRITOL KINASE	V12	0.01
5a5z	BETA-LACTAMASE NDM-1	WJZ	0.5
4c1h	BETA-LACTAMASE 2	X8Z	0.7
1c5t	TRYPSIN	ESP	0.28
3gk1	PROTEIN S100-B	32A	0.5
5cc2	GLUTAMATE RECEPTOR IONOTROPIC, DELTA-2	CKA	0.5
4lh6	DNA LIGASE	1X7	0.5
5dnu	SHKAI2IB	KKN	0.66
4whs	PROTOCATECHUATE 3,4-DIOXYGENASE	3N8	0.35
4ovf	DNA POLYMERASE III SUBUNIT BETA	2VG	0.7
5dq8	TRANSCRIPTIONAL ENHANCER FACTOR TEF-4	FLF	0.74
1m2x	CLASS B CARBAPENEMASE BLAB-1	MCO	0.5
2v2q	4-DIPHOSPHOCYTIDYL-2-C-METHYL-D-ERYTHRITOL KINASE	NVG	0.01
3q8h	2-C-METHYL-D-ERYTHRITOL 2,4-CYCLODIPHOSPHATE SYNTHASE	AO9	0.5
4kz4	BETA-LACTAMASE	4A1	0.5
5afm	ACETYLCHOLINE-BINDING PROTEIN, NEURONAL ACETYLCHOLI	9Z0	0.53
3si3	THROMBIN	B03	0.39
4jkw	BUTYROPHILIN SUBFAMILY 3 MEMBER A1	IPE	0.75
4w54	ENDOLYSIN	PYJ	0.4
5ldp	RNA 2',3'-CYCLIC PHOSPHODIESTERASE	ATP	0.77
3cft	TRANSTHYRETIN	5NS	0.25
3cr5	PROTEIN S100-B	PNT	0.3
3srb	ACYL-HOMOSERINE LACTONE ACYLASE PVDQ	28S	0.5
5mih	PA-I GALACTOPHILIC LECTIN	7NU	0.7
1c5y	UROKINASE-TYPE PLASMINOGEN ACTIVATOR	ESP	0.36
1n3z	SEMINAL RIBONUCLEASE	U3P	0.4
1yon	2-DEHYDROPANTOATE 2-REDUCTASE	A2R	0.75
4own	ANTHRANILATE PHOSPHORIBOSYLTRANSFERASE	5RG	0.5
3zqe	PROTEIN PRGI, CELL INVASION PROTEIN SIPD	DXC	0.79
5ak4	EPOXIDE HYDROLASE 2	GVG	0.5
5kap	HYPOXANTHINE-GUANINE PHOSPHORIBOSYLTRANSFERASE	6RH	0.43
3h78	PQS BIOSYNTHETIC ENZYME	BE2	0.5
4u69	METHIONINE AMINOPEPTIDASE 1	Q07	0.7
4w9n	ENOYL-[ACYL-CARRIER-PROTEIN] REDUCTASE	TCL	0.68
5f9b	PEROXISOME PROLIFERATOR-ACTIVATED RECEPTOR GAMMA	5VN	0.56
3cr4	PROTEIN S100-B	PNT	0.5
4wcf	PTERIDINE REDUCTASE	3KN	0.5
5a6n	DEATH-ASSOCIATED PROTEIN KINASE 3	U7E	0.5
5l4j	TRANSTHYRETIN	6JD	0.5
6b7d	PHOSPHOPANTETHEINE ADENYLYLTRANSFERASE	CWG	0.07
1e2l	THYMIDINE KINASE	TMC	0.7
2xnn	SERINE/THREONINE-PROTEIN KINASE NEK2	430	0.25
2ylp	ANDROGEN RECEPTOR	56	0.5
3mta	GLYCOGEN PHOSPHORYLASE	22O	0.5
4eoh	PYRIDOXAL KINASE	TEP	0.5
4o5g	EXONUCLEASE, PUTATIVE	2PV	0.4
4wyz	RIBONUCLEASE	U3P	0.14
5dtk	BETA-LACTAMASE	5F3	0.69
5e3g	PEREGRIN	5JQ	0.75
5mfr	AMINOPEPTIDASE N	7MK	0.7
1ajq	PENICILLIN AMIDOHYDROLASE	SPA	0.5
2qtt	5'-METHYLTHIOADENOSINE NUCLEOSIDASE	FMC	0.69
4ibj	POLYMERASE COFACTOR VP35	1D9	0.33
4ijh	REPLICATION PROTEIN A 70 KDA DNA-BINDING SUBUNIT	1EJ	0.51
1z6s	RIBONUCLEASE	AMP	0.3
2ha5	ACETYLCHOLINESTERASE	AT3	0.5
5n3v	THERMOLYSIN	8L5	0.26
1sv3	PHOSPHOLIPASE A2	ANN	0.5
3feg	CHOLINE/ETHANOLAMINE KINASE	HC7	0.5
5alv	EPOXIDE HYDROLASE 2	6TZ	0.5
5ujo	BETA-LACTAMASE	LSI	0.5
5afj	ACETYLCHOLINE-BINDING PROTEIN, NEURONAL ACETYLCHOLI	42R	0.26
2avq	HIV-1 PROTEASE	2NC	0.32
3tll	QUEUINE TRNA-RIBOSYLTRANSFERASE	62D	0.36
4b82	ACETYLCHOLINESTERASE	B3Z	0.28
4dy6	INORGANIC POLYPHOSPHATE/ATP-NAD KINASE 1	A22	0.6
4omk	SEC14-LIKE PROTEIN 2	SQL	0.37
4zh3	DNA-DIRECTED RNA POLYMERASE SUBUNIT ALPHA	4OD	0.5
5uv2	(+)-LIMONENE SYNTHASE	LA6	0.46
6cha	ALPHA-CHYMOTRYPSIN A	PBA	0.04
3zqt	ANDROGEN RECEPTOR	30Z	0.5
4exs	BETA-LACTAMASE NDM-1	X8Z	0.6
4qn9	N-ACYL-PHOSPHATIDYLETHANOLAMINE-HYDROLYZING PHOSPHO	DXC	0.5
4usi	NITROGEN REGULATORY PROTEIN PII	AKG	0.5
5km2	HISTIDINE TRIAD NUCLEOTIDE-BINDING PROTEIN 1	C5P	0.46
4cc5	DNA LIGASE	L5V	0.79
4ykj	ML032222A IGLUR	ALA	0.71
5h5f	PROTEIN ARGININE N-METHYLTRANSFERASE SFM1	SAM	0.43
3hfj	NICOTINATE (NICOTINAMIDE) NUCLEOTIDE	DZ9	0.5
4dhp	14-3-3 PROTEIN SIGMA	Y07	0.5
2pt9	SPERMIDINE SYNTHASE	S4M	0.5
3jq8	PTERIDINE REDUCTASE 1	DX3	0.5
4gki	AMINOGLYCOSIDE 3'-PHOSPHOTRANSFERASE APHA1-IAB	0JN	0.65
5dpx	METALLO-BETA-LACTAMASE L1	L3B	0.48
5wii	CONJUGAL TRANSFER PROTEIN	AO4	0.7
2eg8	DIHYDROOROTASE	FOT	0.75
1gi7	UROKINASE-TYPE PLASMINOGEN ACTIVATOR	120	0.77
2yog	THYMIDYLATE KINASE	74X	0.5
4jxv	BETA-LACTAMASE	1MU	0.5
5k6a	PTERIDINE REDUCTASE	6QT	0.6
2h1h	LIPOPOLYSACCHARIDE HEPTOSYLTRANSFERASE 1	AFH	0.5
3g4f	(+)-DELTA-CADINENE SYNTHASE ISOZYME XC1	FPF	0.23
3ksl	FARNESYLTRANSFERASE, CAAX BOX, ALPHA	SZH	0.5
3r0w	MDR 769 HIV-1 PROTEASE	RSY	0.4
2zz1	OROTIDINE 5'-MONOPHOSPHATE DECARBOXYLASE	6CN	0.5
5opc	HYPOXIA-INDUCIBLE FACTOR 1-ALPHA INHIBITOR	A1Z	0.16
1h08	CELL DIVISION PROTEIN KINASE 2	BYP	0.5
2w92	ENDO-BETA-N-ACETYLGLUCOSAMINIDASE D	NGT	0.5
4hkp	URIDINE 5'-MONOPHOSPHATE SYNTHASE	16B	0.65
2uzo	CELL DIVISION PROTEIN KINASE 2	C62	0.75
4dhr	14-3-3 PROTEIN SIGMA	Y04	0.75
4fp1	MANDELATE RACEMASE	BFM	0.5
5a3h	ENDOGLUCANASE	FFC	0.5
4bi7	TRIOSEPHOSPHATE ISOMERASE	PGA	0.5
5ei4	BROMODOMAIN-CONTAINING PROTEIN 4	5NV	0.5
4zun	ACETYLPOLYAMINE AMINOHYDROLASE	SS9	0.5
2v54	THYMIDYLATE KINASE	TYD	0.4
2vba	3-OXOACYL-[ACYL-CARRIER-PROTEIN] SYNTHASE 1	P4T	0.5
2yof	THYMIDYLATE KINASE	74W	0.5
3d7k	BENZALDEHYDE LYASE	D7K	0.3
3t2c	FRUCTOSE-1,6-BISPHOSPHATE ALDOLASE/PHOSPHATASE	13P	0.4
4dfu	APH(2")-ID	QUE	0.5
5km3	HISTIDINE TRIAD NUCLEOTIDE-BINDING PROTEIN 1	U5P	0.38
3lgs	5'-METHYLTHIOADENOSINE NUCLEOSIDASES	SAH	0.5
5ulp	MRNA CAP 0-1 NS5-TYPE METHYLTRANSFERASE	KB1	0.41
13gs	GLUTATHIONE S-TRANSFERASE	SAS	0.5
1f4f	THYMIDYLATE SYNTHASE	TP3	0.5
1ofz	FUCOSE-SPECIFIC LECTIN	FUL	0.55
3f5k	BETA-GLUCOSIDASE	CE5	0.7
3u90	FERRITIN LIGHT CHAIN	SDS	0.32
4abf	TRYPSIN	513	0.7
2yhd	ANDROGEN RECEPTOR	AV6	0.5
5dhr	NAD KINASE 1	5AJ	0.5
5wic	CONJUGAL TRANSFER PROTEIN	FOA	0.47
4pkw	LETHAL FACTOR	GM6	0.49
1h01	CELL DIVISION PROTEIN KINASE 2	FAL	0.5
1t49	PROTEIN-TYROSINE PHOSPHATASE, NON-RECEPTOR TYPE 1	892	0.7
2ha2	ACETYLCHOLINESTERASE	SCK	0.5
2xg5	CHAPERONE PROTEIN PAPD	EC2	0.2
4yih	5'(3')-DEOXYRIBONUCLEOTIDASE, CYTOSOLIC TYPE	2O2	0.5
3oob	PEPTIDYL-PROLYL CIS-TRANS ISOMERASE NIMA-INTERACTIN	KDH	0.7
4gkh	AMINOGLYCOSIDE 3'-PHOSPHOTRANSFERASE APHA1-IAB	0J9	0.59
5jsq	HYPOXANTHINE-GUANINE PHOSPHORIBOSYLTRANSFERASE	6MS	0.41
1nyy	BETA-LACTAMASE TEM	105	0.75
4mgd	ESTROGEN RECEPTOR	27N	0.15
2i2c	PROBABLE INORGANIC POLYPHOSPHATE/ATP-NAD KINASE	DTA	0.5
2jc0	RNA-DIRECTED RNA POLYMERASE	699	0.5
2ybt	ACIDIC MAMMALIAN CHITINASE	DW0	0.75
3nkk	TRYPSIN	JLZ	0.25
4luz	REPLICATION PROTEIN A 70 KDA DNA-BINDING SUBUNIT	1XT	0.05
5ipa	TETR-FAMILY TRANSCRIPTIONAL REGULATORY REPRESSOR PROTEIN	6C8	0.5
5wip	CONJUGAL TRANSFER PROTEIN	XXO	0.45
3b9g	IAG-NUCLEOSIDE HYDROLASE	IMH	0.3
3oka	ALPHA-MANNOSYLTRANSFERASE	GDD	0.75
3okp	GDP-MANNOSE-DEPENDENT ALPHA-(1-6)-PHOSPHATIDYLINOSI	GDD	0.5
4nan	2-C-METHYL-D-ERYTHRITOL 4-PHOSPHATE CYTIDYLYLTRANSFERASE	2JM	0.3
5mw6	B-CELL LYMPHOMA 6 PROTEIN	RC0	0.7
2uxu	HTH-TYPE TRANSCRIPTIONAL REGULATOR TTGR	NAR	0.67
2vd4	BIFUNCTIONAL PROTEIN GLMU	P21	0.5
2wa4	HYPOXIA-INDUCIBLE FACTOR 1-ALPHA INHIBITOR	69	0.67
3kfn	HIV-1 PROTEASE	3TL	0.5
4w55	ENDOLYSIN	3H0	0.4
5bqg	PROSTAGLANDIN E SYNTHASE	4UJ	0.65
1pxi	CELL DIVISION PROTEIN KINASE 2	CK1	0.73
4kox	UNCHARACTERIZED PROTEIN	CLS	0.5
1ghz	TRYPSIN BETA	120	0.52
1qxy	METHIONYL AMINOPEPTIDASE	M2C	0.5
4de7	GLUCOSYL-3-PHOSPHOGLYCERATE SYNTHASE (GPGS)	UDP	0.59
4dhs	14-3-3 PROTEIN SIGMA	Y03	0.7
4llp	CGMP 3',5'-CYCLIC PHOSPHODIESTERASE	4ZE	0.5
4m7x	TYPE II PANTOTHENATE KINASE	27Q	0.5
4mk1	POLYMERASE PA	27Y	0.65
1aid	HIV-1 PROTEASE	THK	0.5
1dud	DEOXYURIDINE 5'-TRIPHOSPHATE NUCLEOTIDOHYDROLASE	DUD	0.67
3lxo	RIBONUCLEASE	T3P	0.75
3r0y	HIV-1 PROTEASE	RSZ	0.5
1bux	NUCLEOSIDE DIPHOSPHATE KINASE	PPS	0.35
1qji	ASTACIN	PKF	0.51
2ww2	ALPHA-1,2-MANNOSIDASE	SWA	0.5
3ru1	BETA-SECRETASE 1	3RU	0.5
4w57	ENDOLYSIN	N4B	0.3
5lyy	PLATELET-ACTIVATING FACTOR ACETYLHYDROLASE	7BJ	0.79
5djr	FARNESYL PYROPHOSPHATE SYNTHASE	5BK	0.5
2clx	CELL DIVISION PROTEIN KINASE 2	F18	0.6
1h79	ANAEROBIC RIBONUCLEOTIDE-TRIPHOSPHATE REDUCTASE	TTP	0.7
2aoc	HIV-1 PROTEASE	2NC	0.28
4cd1	ECTONUCLEOSIDE TRIPHOSPHATE DIPHOSPHOHYDROLASE 2	8.00E+09	0.5
5hbn	NEGATIVE REGULATOR OF GENETIC COMPETENCE CLPC/MECB	RPI	0.25
5ipc	HISTIDINE TRIAD NUCLEOTIDE-BINDING PROTEIN 1	6CE	0.49
4lil	DNA PRIMASE SMALL SUBUNIT	UTP	0.08
2a58	6,7-DIMETHYL-8-RIBITYLLUMAZINE SYNTHASE	RBF	0.6
3azb	BETA-HYDROXYACYL-ACP DEHYDRATASE	KM1	0.6
3dgq	GLUTATHIONE S-TRANSFERASE P	EAA	0.3
3szb	ALDEHYDE DEHYDROGENASE	I1E	0.5
5lpl	CREB-BINDING PROTEIN	71X	0.5
5f32	LYSINE-SPECIFIC DEMETHYLASE 4A	5V7	0.75
2gh6	HISTONE DEACETYLASE-LIKE AMIDOHYDROLASE	CF3	0.5
3vp3	GLUTAMINASE KIDNEY ISOFORM, MITOCHONDRIAL	BP8	0.5
1t3t	PHOSPHORIBOSYLFORMYLGLYCINAMIDINE SYNTHASE	ADP	0.5
2yoh	THYMIDYLATE KINASE	WMJ	0.5
3lbj	PROTEIN MDM4	WW8	0.5
2wd7	PTERIDINE REDUCTASE	VGD	0.3
4c1c	BETA-LACTAMASE 2	MCO	0.7
2rox	TRANSTHYRETIN	T44	0.5
4jfl	PEPTIDYL-PROLYL CIS-TRANS ISOMERASE FKBP5	1KY	0.3
5dlv	ECTONUCLEOTIDE PYROPHOSPHATASE/PHOSPHODIESTERASE	5D5	0.33
4jht	ALPHA-KETOGLUTARATE-DEPENDENT DIOXYGENASE ALKB	8XQ	0.5
1w2h	THYMIDYLATE KINASE TMK	ATM	0.37
2vxn	TRIOSEPHOSPHATE ISOMERASE	PGH	0.78
3cfn	TRANSTHYRETIN	2AN	0.5
3ezr	CELL DIVISION PROTEIN KINASE 2	EZR	0.75
3sv9	NS3 PROTEASE, NS4A PROTEIN	SV6	0.6
5evb	METALLO-BETA-LACTAMASE L1	3R9	0.76
5am2	EPOXIDE HYDROLASE 2	KUF	0.38
3usx	PEPTIDOGLYCAN RECOGNITION PROTEIN 1	MYR	0.7
5n3y	THERMOLYSIN	8L2	0.43
4dgr	NEURAMINIDASE	3LV	0.75
4jaz	PEROXISOME PROLIFERATOR-ACTIVATED RECEPTOR GAMMA	STL	0.7
4jym	HYDROLASE, ALPHA/BETA FOLD FAMILY PROTEIN	KKN	0.64
1dgm	ADENOSINE KINASE	ADN	0.56
4pnw	DNA POLYMERASE III SUBUNIT BETA	2VM	0.5
4rqv	3-PHOSPHOINOSITIDE-DEPENDENT PROTEIN KINASE 1	R2S	0.72
5i3a	TYROSINASE	HQE	0.5
5xvk	NICOTINAMIDE N-METHYLTRANSFERASE	8GC	0.25
2v77	CARBOXYPEPTIDASE A1	PAY	0.5
4h7q	3-METHYL-2-OXOBUTANOATE DEHYDROGENASE	COI	0.5
4r4q	REPLICATION PROTEIN A 70 KDA DNA-BINDING SUBUNIT	3HZ	0.43
3bxs	HIV-1 PROTEASE	DRS	0.5
3p4v	CARBONIC ANHYDRASE 2	PMX	0.35
3vp2	GLUTAMINASE KIDNEY ISOFORM, MITOCHONDRIAL	BP0	0.5
5f39	LYSINE-SPECIFIC DEMETHYLASE 4A	5UB	0.73
5ogk	GDP-MANNOSE TRANSPORTER 1	GDD	0.77
3hb8	THYMIDYLATE SYNTHASE	UMP	0.39
3tu9	FRUCTOSE-BISPHOSPHATE ALDOLASE A	5MM	0.2
3zso	HIV-1 INTEGRASE	O2N	0.75
3aza	BETA-HYDROXYACYL-ACP DEHYDRATASE	KM0	0.7
3tao	TRIOSEPHOSPHATE ISOMERASE	PGH	0.5
4iks	METHIONINE AMINOPEPTIDASE 1	TFD	0.5
1t1s	1-DEOXY-D-XYLULOSE 5-PHOSPHATE REDUCTOISOMERASE	CBQ	0.5
3e6k	ARGINASE-1	ABH	0.5
3ctr	POLY(A)-SPECIFIC RIBONUCLEASE PARN	MGP	0.3
4fqo	PROTEIN S100-B	AZ3	0.5
5hm3	LONG-CHAIN-FATTY-ACID--AMP LIGASE FADD32	649	0.3
1oxr	PHOSPHOLIPASE A2, ISOFORM 3	AIN	0.5
2c5o	CELL DIVISION PROTEIN KINASE 2	CK2	0.4
2brg	SERINE/THREONINE-PROTEIN KINASE CHK1	DFY	0.75
3nsq	RETINOIC ACID RECEPTOR RXR-ALPHA	CHZ	0.5
4few	AMINOGLYCOSIDE 3'-PHOSPHOTRANSFERASE APHA1-IAB	PP2	0.46
1gi9	UROKINASE-TYPE PLASMINOGEN ACTIVATOR	123	0.35
3iof	BETA-LACTAMASE	IFS	0.75
3lq2	PYRUVATE DEHYDROGENASE E1 COMPONENT	TDP	0.35
3lq4	PYRUVATE DEHYDROGENASE E1 COMPONENT	TDP	0.53
4kup	ENDOTHIAPEPSIN	1TZ	0.63
4lrr	THYMIDYLATE SYNTHASE	CF9	0.5
5ev8	BETA-LACTAMASE IMP-1	3R9	0.39
1hk5	SERUM ALBUMIN	T44	0.28
3.00E+16	PROSTASIN	B4C	0.35
3mle	DETHIOBIOTIN SYNTHETASE	ADP	0.5
3ueu	BETA-LACTOGLOBULIN	DAO	0.75
4drm	PEPTIDYL-PROLYL CIS-TRANS ISOMERASE FKBP5	0MC	0.5
4drn	PEPTIDYL-PROLYL CIS-TRANS ISOMERASE FKBP5	0MC	0.5
5d24	BROMODOMAIN-CONTAINING PROTEIN 4	L26	0.5
3sb0	MALATE SYNTHASE G	I93	0.31
5akz	EPOXIDE HYDROLASE 2	6NX	0.5
3bmo	PTERIDINE REDUCTASE	AX4	0.3
3sz9	ALDEHYDE DEHYDROGENASE, MITOCHONDRIAL	I3E	0.6
3tkw	HIV-1 PROTEASE	17	0.49
4zx6	M1 FAMILY AMINOPEPTIDASE	4U6	0.5
2vip	UROKINASE-TYPE PLASMINOGEN ACTIVATOR CHAIN B	L1R	0.5
5g5f	TAU CLASS GLUTATHIONE S-TRANSFERASE	GSH	0.73
3pcu	RETINOIC ACID RECEPTOR RXR-ALPHA	LX8	0.7
1g9a	BOTULINUM NEUROTOXIN TYPE B	BAB	0.44
1g9b	BOTULINUM NEUROTOXIN TYPE B	BAB	0.35
1g9c	BOTULINUM NEUROTOXIN TYPE B	BAB	0.5
1g9d	BOTULINUM NEUROTOXIN TYPE B	BAB	0.41
1vyq	DEOXYURIDINE 5'-TRIPHOSPHATE NUCLEOTIDOHYDROLASE	DUX	0.5
1xbb	TYROSINE-PROTEIN KINASE SYK	STI	0.1
2q7q	ARALKYLAMINE DEHYDROGENASE LIGHT CHAIN	C2B	0.6
2vj1	SARS CORONAVIRUS MAIN PROTEINASE	XP1	0.7
3elj	MITOGEN-ACTIVATED PROTEIN KINASE 8	GS7	0.5
3pgl	CARBOXY-TERMINAL DOMAIN RNA POLYMERASE II POLYPEPTI	RZX	0.5
3q2a	TOLUENE-4-MONOOXYGENASE SYSTEM PROTEIN A	PAB	0.73
1hk4	SERUM ALBUMIN	T44	0.28
3fcb	TRANSTHYRETIN	IFB	0.5
4u1b	METHIONINE AMINOPEPTIDASE 1	Q08	0.5
4ipi	POLYSIALIC ACID CAPSULE BIOSYNTHESIS PROTEIN SIAC	LMR	0.5
5ayy	NICOTINATE-NUCLEOTIDE PYROPHOSPHORYLASE	NTM	0.11
5g1z	GLYCYLPEPTIDE N-TETRADECANOYLTRANSFERASE	U53	0.4
3arx	CHITINASE A	POY	0.3
5nhz	BETA-LACTAMASE CLASS B VIM-2	8XZ	0.34
3k4q	3-PHYTASE A	IHS	0.77
3nee	TRANSTHYRETIN	B72	0.5
5l4m	TRANSTHYRETIN	SBK	0.5
3bc4	HIV-1 PROTEASE	LLG	0.5
3hkn	CARBONIC ANHYDRASE 2	MFS	0.5
4yef	5'-AMP-ACTIVATED PROTEIN KINASE SUBUNIT BETA-1	4CQ	0.5
4yx9	CFTR INHIBITORY FACTOR (CIF)	4HY	0.46
4hby	BROMODOMAIN-CONTAINING PROTEIN 4	13F	0.3
4du8	MEVALONATE DIPHOSPHATE DECARBOXYLASE	2P0	0.74
3fc8	TRANSTHYRETIN	IFA	0.5
4hxr	BROMODOMAIN-CONTAINING PROTEIN 4	1A4	0.5
4hxs	BROMODOMAIN-CONTAINING PROTEIN 4	1A3	0.5
1bp0	THYMIDYLATE SYNTHASE	UMP	0.6
1t1r	1-DEOXY-D-XYLULOSE 5-PHOSPHATE REDUCTOISOMERASE	IMB	0.5
2i80	D-ALANINE-D-ALANINE LIGASE	G1L	0.5
3gwx	PEROXISOME PROLIFERATOR ACTIVATED RECEPTOR DELTA	EPA	0.5
3pma	THROMBIN LIGHT CHAIN	SCR	0.75
5jiq	TRANSTHYRETIN	27M	0.5
5lsg	PEROXISOME PROLIFERATOR-ACTIVATED RECEPTOR GAMMA	QZQ	0.6
2aia	PEPTIDE DEFORMYLASE	SB8	0.5
4tun	LYSOZYME C	MVH	0.5
5a4l	DUAL SPECIFICITY TYROSINE-PHOSPHORYLATION-REGULATED	ZC3	0.5
2qnz	3-OXOACYL-[ACYL-CARRIER-PROTEIN] SYNTHASE 3	DFD	0.5
4fev	AMINOGLYCOSIDE 3'-PHOSPHOTRANSFERASE APHA1-IAB	PP1	0.45
1dzp	ODORANT-BINDING PROTEIN	BZQ	0.5
3gs7	TRANSTHYRETIN	8BD	0.5
4mgb	ESTROGEN RECEPTOR	XDH	0.22
2gg9	METHIONINE AMINOPEPTIDASE	U16	0.5
2y4k	MANNOSYLGLYCERATE SYNTHASE	GDP	0.5
4mvn	SERINE PROTEASE SPLA	I1S	0.5
5nka	EPHRIN TYPE-A RECEPTOR 2	91H	0.36
1o2s	TRYPSIN BETA	CR4	0.32
4n7j	CASPASE-6	2GQ	0.5
4n7m	CASPASE-6	2GQ	0.53
5u0f	CARBONIC ANHYDRASE 2	7R1	0.5
1g85	ODORANT-BINDING PROTEIN	3OL	0.5
3vp1	GLUTAMINASE KIDNEY ISOFORM, MITOCHONDRIAL	04A	0.5
4jfm	PEPTIDYL-PROLYL CIS-TRANS ISOMERASE FKBP5	1KZ	0.7
3bvb	HIV-1 PROTEASE	17	0.26
3i73	A-TYPE ATP SYNTHASE CATALYTIC SUBUNIT A	ADP	0.5
4u7v	HIV-1 PROTEASE	3EN	0.5
3c1n	PROBABLE ASPARTOKINASE	THR	0.5
3cn0	TRANSTHYRETIN	LJ1	0.5
3kgt	TRANSTHYRETIN	GEN	0.4
4k55	BUTYROPHILIN SUBFAMILY 3 MEMBER A1	H6P	0.6
5h8x	NEUTROPHIL COLLAGENASE (MMP-8)	5XT	0.77
3iog	BETA-LACTAMASE	SDF	0.65
4en4	PYRIDOXAL KINASE	GT0	0.6
4j5c	PEPTIDYL-PROLYL CIS-TRANS ISOMERASE F	7I6	0.25
3f07	HISTONE DEACETYLASE 8	AGE	0.7
3v78	PROBABLE TRANSCRIPTIONAL REGULATORY PROTEIN	ET	0.5
4r4c	REPLICATION PROTEIN A 70 KDA DNA-BINDING SUBUNIT	3HS	0.49
2iuz	CHITINASE	D1H	0.25
3uzj	KEMP ELIMINASE KE59 R13 3/11H	0CT	0.75
5lpm	HISTONE ACETYLTRANSFERASE P300	71Y	0.4
2onb	THYMIDYLATE SYNTHASE	7PA	0.5
3uxl	MANDELATE RACEMASE	CFI	0.5
3vtr	N-ACETYLGLUCOSAMINIDASE	TCG	0.5
4umj	GERANYLTRANSTRANSFERASE	BFQ	0.5
2zlg	RIBONUCLEOSIDE-DIPHOSPHATE REDUCTASE LARGE CHAIN	MRT	0.5
4kxm	2'-DEOXYNUCLEOSIDE 5'-PHOSPHATE N-HYDROLASE 1	6IA	0.7
4tkb	FATTY ACID-BINDING PROTEIN	DAO	0.5
5hkb	CFTR INHIBITORY FACTOR (CIF)	64L	0.68
5opr	SERINE/THREONINE-PROTEIN KINASE CHK1	A3E	0.5
2f71	PROTEIN-TYROSINE PHOSPHATASE, NON-RECEPTOR TYPE 1	UN7	0.5
3qce	RECEPTOR-TYPE TYROSINE-PROTEIN PHOSPHATASE GAMMA	NXY	0.5
3qcf	RECEPTOR-TYPE TYROSINE-PROTEIN PHOSPHATASE GAMMA	NXY	0.5
4uiy	BROMODOMAIN-CONTAINING PROTEIN 4	5V2	0.5
4yad	TRANSCRIPTION INTERMEDIARY FACTOR 1-ALPHA	4A7	0.4
3bho	CLEAVAGE AND POLYADENYLATION SPECIFICITY FACTOR	B4P	0.1
3nes	TRANSTHYRETIN	B72	0.45
3upy	OXIDOREDUCTASE	FOM	0.75
4mg6	ESTROGEN RECEPTOR	27G	0.44
1h1r	CELL DIVISION PROTEIN KINASE 2	6CP	0.5
1hk1	SERUM ALBUMIN	T44	0.46
4deu	TRANSTHYRETIN	NAR	0.4
1n5r	ACETYLCHOLINESTERASE	PRM	0.7
1pxk	CELL DIVISION PROTEIN KINASE 2	CK3	0.69
4gs9	ENDOTHELIAL PAS DOMAIN-CONTAINING PROTEIN 1	0XB	0.58
1gnn	HIV-1 PROTEASE	U0E	0.5
1ow4	PHEROMONE BINDING PROTEIN	2AN	0.7
3oil	CARBONIC ANHYDRASE 2	VZ5	0.72
4d2p	MATERNAL EMBRYONIC LEUCINE ZIPPER KINASE	6Z7	0.64
4det	TRANSTHYRETIN	KMP	0.4
4jfj	PEPTIDYL-PROLYL CIS-TRANS ISOMERASE FKBP5	1KU	0.2
4mg9	ESTROGEN RECEPTOR	27K	0.55
1o4b	TYROSINE-PROTEIN KINASE SRC	876	0.5
1pgp	6-PHOSPHOGLUCONATE DEHYDROGENASE (6-PGDH)	6PG	0.75
2avm	HIV-1 PROTEASE	2NC	0.37
3kku	CRUZIPAIN	B95	0.7
4bs0	KEMP ELIMINASE HG3.17	6NT	0.46
4l2l	LEUKOTRIENE A-4 HYDROLASE	1V6	0.5
3hj0	TRANSTHYRETIN	A93	0.5
4awm	POLYMERASE PA	KDH	0.5
1o33	TRYPSIN BETA	801	0.64
1o34	TRYPSIN BETA	801	0.27
4j3i	BROMODOMAIN-CONTAINING PROTEIN 4	1K0	0.46
4rxa	FARNESYL PYROPHOSPHATE SYNTHASE	3F2	0.5
5ieg	NEUTRAL ALPHA-GLUCOSIDASE AB	6A9	0.39
5ni0	BETA-LACTAMASE CLASS B VIM-2	8XW	0.31
5u4b	TRANSTHYRETIN	XOS	0.3
2vcg	HISTONE DEACETYLASE-LIKE AMIDOHYDROLASE	S17	0.5
4mbf	BETA-LACTAMASE SHV-1	2AW	0.2
2x7s	CARBONIC ANHYDRASE 2	WZC	0.6
1hmt	FATTY ACID BINDING PROTEIN	STE	0.41
4q4q	QUEUINE TRNA-RIBOSYLTRANSFERASE	SAQ	0.5
1ggd	GAMMA CHYMOTRYPSIN	FAF	0.5
1jvp	CELL DIVISION PROTEIN KINASE 2	LIG	0.5
3iaw	GLY51;AIB51]HIV-1 PROTEASE	2NC	0.35
4rhx	HYPOXANTHINE-GUANINE PHOSPHORIBOSYLTRANSFERASE	3QF	0.18
4ysl	BETA-LACTAMASE DOMAIN PROTEIN	GSH	0.47
3b7i	LEUCYL AMINOPEPTIDASE	PLU	0.4
3iue	PANTOTHENATE SYNTHETASE	FG3	0.5
3qqs	ANTHRANILATE PHOSPHORIBOSYLTRANSFERASE	17C	0.6
4k9g	MACROPHAGE MIGRATION INHIBITORY FACTOR	1Q1	0.12
4u0u	ADENOSINE MONOPHOSPHATE-PROTEIN TRANSFERASE FICD	ADP	0.5
4z84	CAMP-DEPENDENT PROTEIN KINASE	NVX	0.32
5dw2	BROMODOMAIN-CONTAINING PROTEIN 4	5GD	0.3
1ny0	BETA-LACTAMASE TEM	NBF	0.5
1o2u	TRYPSIN BETA	847	0.09
1o2v	TRYPSIN BETA	847	0.06
1o2w	TRYPSIN BETA	847	0.16
1o2x	TRYPSIN BETA	847	0.18
1o2y	TRYPSIN BETA	847	0.02
1q54	ISOPENTENYL-DIPHOSPHATE DELTA-ISOMERASE	BHI	0.45
2pu1	ENOLASE	FSG	0.5
4des	TRANSTHYRETIN	57D	0.5
3lpu	INTEGRASE	976	0.5
3vf3	BETA-SECRETASE 1	0GS	0.5
4xkc	YCF53-LIKE PROTEIN	MD9	0.34
5lif	THERMOLYSIN	6XO	0.48
1dzj	ODORANT-BINDING PROTEIN	SES	0.01
2ooh	MACROPHAGE MIGRATION INHIBITORY FACTOR	OX3	0.48
2ph9	ACETYLCHOLINE RECEPTOR	GNT	0.5
3bg8	COAGULATION FACTOR XIA	INH	0.5
3e0q	PURINE-NUCLEOSIDE PHOSPHORYLASE	JFD	0.6
3f9n	SERINE/THREONINE-PROTEIN KINASE CHK1	38M	0.3
3h1x	PHOSPHOLIPASE A2, VRV-PL-VIIIA	IMN	0.77
3u9c	CASEIN KINASE II, ALPHA SUBUNIT	04G	0.67
3uev	BETA-LACTOGLOBULIN	MYR	0.7
4a23	ACETYLCHOLINESTERASE	C56	0.42
4b71	SERINE PROTEASE NS3	DJL	0.79
4.00E+28	THYMIDYLATE SYNTHASE	0MZ	0.32
4p6e	CATHEPSIN S	2FC	0.5
5l4f	TRANSTHYRETIN	6J1	0.25
2pmk	ALPHA-HEMOLYSIN TRANSLOCATION ATP-BINDING	128	0.5
3kgu	TRANSTHYRETIN	GEN	0.35
3neo	TRANSTHYRETIN	G24	0.4
3vqh	CAMP-DEPENDENT PROTEIN KINASE, ALPHA-CATALYTIC	IQB	0.5
4mdq	E3 UBIQUITIN-PROTEIN LIGASE MDM2	28W	0.5
4p0x	FARNESYL PYROPHOSPHATE SYNTHASE	1WO	0.5
3neg	ABSCISIC ACID RECEPTOR PYL1	PYV	0.78
1q8u	CAMP-DEPENDENT PROTEIN KINASE	H52	0.75
2o3p	SERINE/THREONINE-PROTEIN KINASE	QUE	0.5
4j5d	PEPTIDYL-PROLYL CIS-TRANS ISOMERASE F	728	0.3
6eqp	CHOLINESTERASE	BUW	0.5
4nkt	POLY(A) RNA POLYMERASE PROTEIN CID1	2KH	0.36
1ado	ALDOLASE	13P	0.5
1gt1	ODORANT-BINDING PROTEIN	ANC	0.47
1hn2	ODORANT-BINDING PROTEIN	ANC	0.6
2r3i	CELL DIVISION PROTEIN KINASE 2	SCF	0.4
2w8g	ACETYLCHOLINE RECEPTOR	BS2	0.7
2wnl	ACETYLCHOLINE RECEPTOR	AN5	0.6
3az8	BETA-HYDROXYACYL-ACP DEHYDRATASE	S21	0.7
3nex	TRANSTHYRETIN	G24	0.5
4d2t	MATERNAL EMBRYONIC LEUCINE ZIPPER KINASE	3I7	0.6
4rao	HYPOXANTHINE-GUANINE PHOSPHORIBOSYLTRANSFERASE	3L7	0.35
5dht	NAD KINASE 1	5A9	0.5
5u4c	TRANSTHYRETIN	XBS	0.5
5tzw	CGMP-DEPENDENT 3',5'-CYCLIC PHOSPHODIESTERASE	7P4	0.47
1zz1	HISTONE DEACETYLASE-LIKE AMIDOHYDROLASE	SHH	0.5
1sh9	HIV-1 PROTEASE	RIT	0.6
4f9u	CG32412	PBD	0.5
5ll5	CARBONIC ANHYDRASE 12	6YH	0.5
1llb	BETA-LACTAMASE	PCN	0.25
1pxl	CELL DIVISION PROTEIN KINASE 2	CK4	0.59
2r3p	CELL DIVISION PROTEIN KINASE 2	3SC	0.5
4ara	ACETYLCHOLINESTERASE	C56	0.11
5f3c	LYSINE-SPECIFIC DEMETHYLASE 4A	5U8	0.39
1qb6	TRYPSIN	623	0.5
3sfg	RNA-DEPENDENT RNA POLYMERASE	2TU	0.57
4gw8	SERINE/THREONINE-PROTEIN KINASE PIM-1	3RA	0.3
2w5g	RIBONUCLEASE	ATP	0.7
4abv	TRANSTHYRETIN	FT2	0.5
5k0f	CATECHOL O-METHYLTRANSFERASE	6P1	0.42
1azm	CARBONIC ANHYDRASE 1	AZM	0.32
1b56	FATTY ACID BINDING PROTEIN	PLM	0.45
1css	CITRATE SYNTHASE	FCX	0.5
1gt5	ODORANT-BINDING PROTEIN	BZQ	0.5
2vwz	EPHRIN TYPE-B RECEPTOR 4	7X6	0.2
2wed	PENICILLOPEPSIN	PP6	0.45
3saz	MALATE SYNTHASE G	43	0.56
4kxn	2'-DEOXYNUCLEOSIDE 5'-PHOSPHATE N-HYDROLASE 1	6K6	0.5
4xkb	YCF53-LIKE PROTEIN	DE9	0.36
5u4g	TRANSTHYRETIN	7UV	0.5
1m2p	CASEIN KINASE II, ALPHA SUBUNIT	HNA	0.32
4iqt	DNA NUCLEOTIDYLEXOTRANSFERASE	1FO	0.75
5nfb	GALECTIN-3	8VT	0.75
5kns	HYPOXANTHINE-GUANINE PHOSPHORIBOSYLTRANSFERASE	3L7	0.69
2xyr	PUTATIVE 2'-O-METHYL TRANSFERASE	SFG	0.7
4q18	DEOXYCYTIDINE KINASE	2XJ	0.5
2c6k	CELL DIVISION PROTEIN KINASE 2	DT2	0.75
5nk9	EPHRIN TYPE-A RECEPTOR 2	912	0.48
5u49	TRANSTHYRETIN	S2L	0.5
1u0g	GLUCOSE-6-PHOSPHATE ISOMERASE	E4P	0.4
3osw	PEROXISOME PROLIFERATOR-ACTIVATED RECEPTOR GAMMA	XDI	0.36
5l0c	VINCULIN	PIO	0.5
3oik	CARBONIC ANHYDRASE 2	WZB	0.42
4c68	GLYCYLPEPTIDE N-TETRADECANOYLTRANSFERASE	EN5	0.5
1jif	BLEOMYCIN-BINDING PROTEIN	BLM	0.35
3h0s	ACETYL-COA CARBOXYLASE	B38	0.35
6aom	ENDOPLASMIN	VC5	0.5
2ykj	HEAT SHOCK PROTEIN HSP90-ALPHA	YKJ	0.5
3hlo	COVALENT DIMER [GLY51/D-ALA51'] HIV-1 PROTEASE	2NC	0.5
3n0h	DIHYDROFOLATE REDUCTASE	TOP	0.5
5en3	TRANSTHYRETIN	7LU	0.5
1gi6	TRYPSIN BETA	124	0.68
3s9z	MALATE SYNTHASE G	I92	0.34
4j5b	PEPTIDYL-PROLYL CIS-TRANS ISOMERASE F	6B4	0.76
3okv	CARBONIC ANHYDRASE 2	VZ4	0.58
3s3v	DIHYDROFOLATE REDUCTASE	TOP	0.5
4u0x	ADC-7 BETA-LACTAMASE	ZXM	0.5
1xn0	CAMP-SPECIFIC 3',5'-CYCLIC PHOSPHODIESTERASE 4B	ROL	0.5
1ym1	BETA-LACTAMASE CTX-M-9A	SM2	0.53
2fai	ESTROGEN RECEPTOR	459	0.5
4iqu	DNA NUCLEOTIDYLEXOTRANSFERASE	1FQ	0.75
5lwd	THERMOLYSIN	79E	0.4
1gnm	HIV-1 PROTEASE	U0E	0.5
4bcp	CELL DIVISION PROTEIN KINASE 2	T3C	0.37
4r3b	BETA-LACTAMASE SHV-1	3GE	0.3
1oyn	CAMP-SPECIFIC PHOSPHODIESTERASE PDE4D2	ROL	0.5
4r4i	REPLICATION PROTEIN A 70 KDA DNA-BINDING SUBUNIT	3HV	0.48
6aol	ENDOPLASMIN	VC1	0.5
1mqg	GLUTAMATE RECEPTOR 2	IWD	0.4
2aog	HIV-1 PROTEASE	2NC	0.15
2gfd	ENDOPLASMIN	RDA	0.5
2wu7	DUAL SPECIFICITY PROTEIN KINASE CLK3	V25	0.5
4abu	TRANSTHYRETIN	FT1	0.5
5lz7	PLATELET-ACTIVATING FACTOR ACETYLHYDROLASE	7BK	0.79
4hze	ARGINASE-2, MITOCHONDRIAL PRECURSON	X7A	0.43
4n7u	BUTYROPHILIN SUBFAMILY 3 MEMBER A1	2JA	0.45
2jg8	COMPLEMENT C1Q SUBCOMPONENT SUBUNIT A	SEP	0.75
2r3f	CELL DIVISION PROTEIN KINASE 2	SC8	0.3
2vrj	BETA-GLUCOSIDASE A	NCW	0.5
3ls4	ANTIBODY FAB FRAGMENT LIGHT CHAIN	TCI	0.43
4kio	TYROSINE-PROTEIN KINASE ITK/TSK	G5K	0.51
4q08	CARBONIC ANHYDRASE 2	V90	0.5
4uyh	BROMODOMAIN-CONTAINING PROTEIN 2	9S3	0.5
5dhu	NAD KINASE 1	5A8	0.6
4der	TRANSTHYRETIN	AGI	0.35
2zga	HIV-1 PROTEASE	YDP	0.5
5ekm	CARBONIC ANHYDRASE 2	TG5	0.37
5meh	MANNOSYL-OLIGOSACCHARIDE 1,2-ALPHA-MANNOSIDASE	DMJ	0.5
4nbl	CASPASE-6	2J6	0.45
5nk7	EPHRIN TYPE-A RECEPTOR 2	8ZZ	0.45
5u48	TRANSTHYRETIN	S4B	0.5
5u4d	TRANSTHYRETIN	XLO	0.5
5u4f	TRANSTHYRETIN	IWW	0.5
1xq0	CARBONIC ANHYDRASE 2	4TR	0.7
1o48	TYROSINE-PROTEIN KINASE SRC	853	0.5
5u4e	TRANSTHYRETIN	XLB	0.25
2y76	3-DEHYDROQUINATE DEHYDRATASE	CB7	0.5
3oku	CARBONIC ANHYDRASE 2	VZ4	0.64
5d3x	PHOSPHATIDYLINOSITOL 3,4,5-TRISPHOSPHATE-DEPENDENT RAC	4IP	0.48
5u4a	TRANSTHYRETIN	7VG	0.5
1gx8	BETA-LACTOGLOBULIN	RTL	0.73
2w9h	DIHYDROFOLATE REDUCTASE	TOP	0.5
3o88	BETA-LACTAMASE	BSH	0.64
2ybu	ACIDIC MAMMALIAN CHITINASE	CX9	0.75
3hau	HIV-1 PROTEASE	2NC	0.5
4yyt	CARBONIC ANHYDRASE 2	S2O	0.42
5a4e	DUAL SPECIFICITY TYROSINE-PHOSPHORYLATION-REGULATED	7QQ	0.5
1pye	CELL DIVISION PROTEIN KINASE 2	PM1	0.5
1xor	CAMP-SPECIFIC 3',5'-CYCLIC PHOSPHODIESTERASE 4D	ZAR	0.17
2qnp	HIV-1 PROTEASE	QN2	0.63
5ihh	TRANSTHYRETIN	6B5	0.5
5jxn	THERMOLYSIN	6NN	0.4
5mm9	METALLO-BETA-LACTAMASE VIM-17	8SH	0.41
3q4c	SERINE/THREONINE-PROTEIN KINASE B-RAF	RSW	0.5
3v3l	E3 UBIQUITIN-PROTEIN LIGASE RNF146	V3L	0.77
4q4r	QUEUINE TRNA-RIBOSYLTRANSFERASE	SQO	0.73
6eo0	NAD-DEPENDENT PROTEIN DEACYLASE SIRTUIN-5	BVT	0.5
6eqs	NAD-DEPENDENT PROTEIN DEACYLASE SIRTUIN-5, MITOCHONDRIAL	BV8	0.35
4ea1	DEHYDROSQUALENE SYNTHASE	3RX	0.5
4jfk	PEPTIDYL-PROLYL CIS-TRANS ISOMERASE FKBP5	JFK	0.35
5jss	THERMOLYSIN	6NG	0.3
5uwm	COLLAGENASE 3	8OA	0.5
1gt3	ODORANT-BINDING PROTEIN	DHM	0.7
1r5y	QUEUINE TRNA-RIBOSYLTRANSFERASE	DQU	0.64
1ro6	CAMP-SPECIFIC 3',5'-CYCLIC PHOSPHODIESTERASE 4B	ROL	0.5
3zy2	PUTATIVE GDP-FUCOSE PROTEIN O-FUCOSYLTRANSFERASE 1	GDP	0.5
5hka	CFTR INHIBITORY FACTOR (CIF)	64N	0.7
3s78	CARBONIC ANHYDRASE 2	EVJ	0.5
3tfp	DEHYDROSQUALENE SYNTHASE	03L	0.5
1f4g	THYMIDYLATE SYNTHASE	TP4	0.5
2wnj	ACETYLCHOLINE RECEPTOR	ZY7	0.3
3ogx	PEPTIDOGLYCAN RECOGNITION PROTEIN 1	H1S	0.5
3p3u	TRANSTHYRETIN	3M4	0.25
4q3t	ARGINASE	HAR	0.22
1fsw	CEPHALOSPORINASE	CTB	0.5
5i2f	HISTIDINE TRIAD NUCLEOTIDE-BINDING PROTEIN 1	BS5	0.64
5tt8	ALPHA-CARBONIC ANHYDRASE	D8W	0.5
4bo9	3-OXOACYL-[ACYL-CARRIER-PROTEIN] REDUCTASE FABG	3X3	0.7
5jvi	THERMOLYSIN	6QC	0.49
1g74	ADIPOCYTE LIPID-BINDING PROTEIN	OLA	0.5
2f9b	COAGULATION FACTOR VII	N1H	0.3
2nn7	CARBONIC ANHYDRASE 1	M29	0.5
2vev	PROTEIN-TYROSINE PHOSPHATASE, NON-RECEPTOR TYPE 1	IZ2	0.5
3bva	HIV-1 PROTEASE	2NC	0.41
3hio	RICIN	C2X	0.7
3hjo	GLUTATHIONE S-TRANSFERASE P1-1	EAA	0.4
3ljj	TRYPSIN	10U	0.42
4fiv	FIV PROTEASE	LP1	0.5
4loj	STIMULATOR OF INTERFERON GENES PROTEIN	1SY	0.5
4pvt	BETA-LACTAMASE CLASS B VIM-2	S3C	0.7
4uj1	CAMP-DEPENDENT PROTEIN KINASE	NVX	0.43
5fqb	BETA-LACTAMASE 2	OK3	0.7
1o3l	TRYPSIN BETA	678	0.43
2zhd	TRYPSIN	12U	0.3
3g4k	CAMP-SPECIFIC 3',5'-CYCLIC PHOSPHODIESTERASE 4D	ROL	0.5
3hii	AMILORIDE-SENSITIVE AMINE OXIDASE	PNT	0.75
4ht2	CARBONIC ANHYDRASE 12	V50	0.5
5hk9	CFTR INHIBITORY FACTOR (CIF)	64O	0.56
2zq2	TRYPSIN	13U	0.39
2c6l	CELL DIVISION PROTEIN KINASE 2	DT4	0.75
4jgv	NUCLEAR RECEPTOR SUBFAMILY 4 GROUP A MEMBER 1	T94	0.7
5er2	ENDOTHIAPEPSIN	0EK	0.43
5g1a	HISTONE DEACETYLASE-LIKE AMIDOHYDROLASE	7H1	0.7
1hk3	SERUM ALBUMIN	T44	0.68
5e0a	PEPTIDOGLYCAN RECOGNITION PROTEIN 1	NAG	0.6
5l4i	TRANSTHYRETIN	6J3	0.45
2f7p	ALPHA-MANNOSIDASE II	2SK	0.5
2y77	3-DEHYDROQUINATE DEHYDRATASE	CB8	0.5
3dgl	ATP-BINDING PROTEIN-DX	ATP	0.6
4muk	PANTOTHENATE SYNTHETASE	2DV	0.5
4oc1	GLUTAMATE CARBOXYPEPTIDASE 2	2QS	0.38
4zzd	TRANSCRIPTIONAL REGULATOR, PADR-LIKE FAMILY	RBF	0.25
3ka2	L-ALA51;GLY51']HIV-1 PROTEASE	2NC	0.3
3ljo	TRYPSIN	11U	0.32
5q0j	BILE ACID RECEPTOR	9KV	0.3
5t37	PROSTAGLANDIN E SYNTHASE	758	0.75
2qlq	TYROSINE-PROTEIN KINASE SRC	SR2	0.3
2x7t	CARBONIC ANHYDRASE 2	WZB	0.5
2yfe	PEROXISOME PROLIFERATOR-ACTIVATED RECEPTOR GAMMA	YFE	0.5
4eyr	HIV-1 PROTEASE	RIT	0.5
5jt9	THERMOLYSIN	7AF	0.41
6b97	CGMP-DEPENDENT 3',5'-CYCLIC PHOSPHODIESTERASE	CZY	0.41
3g76	BACULOVIRAL IAP REPEAT-CONTAINING PROTEIN 4	CZ3	0.5
5l3j	DNA GYRASE SUBUNIT B	6G9	0.5
5nk8	EPHRIN TYPE-A RECEPTOR 2	90Z	0.32
4hww	ARGINASE-1	X7A	0.34
2c5n	CELL DIVISION PROTEIN KINASE 2	CK8	0.4
2vx1	EPHRIN TYPE-B RECEPTOR 4	7X8	0.2
3pwd	CASEIN KINASE II, ALPHA SUBUNIT	CZ0	0.63
5mja	EPHRIN TYPE-B RECEPTOR 1	7O3	0.1
5alf	EPOXIDE HYDROLASE 2	OE1	0.4
1xdd	INTEGRIN ALPHA-L	AAY	0.5
2j2i	SERINE/THREONINE-PROTEIN KINASE	LY4	0.3
3ipb	TRANSTHYRETIN	JZD	0.25
3t64	DEOXYURIDINE 5'-TRIPHOSPHATE NUCLEOTIDOHYDROLASE	DU3	0.5
3upf	RNA-DEPENDENT RNA POLYMERASE	0BU	0.5
4o2p	TYROSINE-PROTEIN KINASE SRC	11V	0.4
5f2s	LYSINE-SPECIFIC DEMETHYLASE 4A	5TZ	0.79
5wys	LUCIFERIN 4-MONOOXYGENASE	7V6	0.69
2f94	FARNESYL DIPHOSPHATE SYNTHASE	BFQ	0.5
3bm9	HEAT SHOCK PROTEIN HSP90-ALPHA	BXZ	0.7
4flp	BROMODOMAIN TESTIS-SPECIFIC PROTEIN	JQ1	0.75
4i73	INOSINE-ADENOSINE-GUANOSINE-NUCLEOSIDE HYDROLASE	MBY	0.6
4lwc	REPLICATION PROTEIN A 70 KDA DNA-BINDING SUBUNIT	1XU	0.32
4o0a	REPLICATION PROTEIN A 70 KDA DNA-BINDING SUBUNIT	2P9	0.49
5ng9	GLUTAMATE RECEPTOR 2	8VN	0.47
1wvj	GLUTAMATE RECEPTOR 2	IBC	0.5
4kby	STIMULATOR OF INTERFERON GENES PROTEIN	C2E	0.77
5js3	THERMOLYSIN	6MG	0.36
2p3d	POL POLYPROTEIN	3TL	0.5
2uzd	CELL DIVISION PROTEIN KINASE 2	C85	0.75
3dgo	ATP-BINDING PROTEIN-DX	ATP	0.75
3oim	CARBONIC ANHYDRASE 2	VZ5	0.77
4ylk	DUAL SPECIFICITY TYROSINE-PHOSPHORYLATION-REGULATED	4.00E+02	0.5
5nk2	EPHRIN TYPE-A RECEPTOR 2	8ZZ	0.46
2on6	PURINE NUCLEOSIDE PHOSPHORYLASE	IMH	0.5
3ard	ANTIGEN-PRESENTING GLYCOPROTEIN CD1D1	3GH	0.7
1hk2	SERUM ALBUMIN	T44	0.52
1o30	TRYPSIN BETA	693	0.48
1o3j	TRYPSIN BETA	334	0.35
1om1	CASEIN KINASE II, ALPHA SUBUNIT	IQA	0.5
1qb1	TRYPSIN	974	0.5
3evf	RNA-DIRECTED RNA POLYMERASE NS5	GTA	0.5
3fvn	GLUTAMATE RECEPTOR, IONOTROPIC KAINATE 1	9DX	0.4
4loi	STIMULATOR OF INTERFERON GENES PROTEIN	1YC	0.5
4x48	GLUTAMATE RECEPTOR 2	XPF	0.5
5ayt	TRANSTHYRETIN	L6Y	0.5
2xm8	SERINE/THREONINE-PROTEIN KINASE CHK2	B4W	0.78
2xu3	CATHEPSIN L1	XU3	0.25
3c4c	B-RAF PROTO-ONCOGENE SERINE/THREONINE-PROTEIN	324	0.6
4g2f	EPH RECEPTOR A3	C07	0.61
4u0s	ADENOSINE MONOPHOSPHATE-PROTEIN TRANSFERASE FICD	ADP	0.5
5nk6	EPHRIN TYPE-A RECEPTOR 2	90W	0.46
3mo0	HISTONE-LYSINE N-METHYLTRANSFERASE, H3 LYSINE-9 SPECIFIC	E11	0.5
1o37	TRYPSIN BETA	653	0.01
1o38	TRYPSIN BETA	653	0.01
2pym	HIV-1 PROTEASE	1UN	0.5
3ipe	TRANSTHYRETIN	JZE	0.5
5htc	SERINE/THREONINE-PROTEIN KINASE HASPIN	66M	0.3
5qc4	CATHEPSIN S	BC7	0.5
1htf	HIV-1 PROTEASE	G26	0.5
2xnb	CELL DIVISION PROTEIN KINASE 2	Y8L	0.5
5mae	CATHEPSIN L1	7KN	0.5
2vgp	SERINE/THREONINE-PROTEIN KINASE 12-A	AD6	0.5
3voz	GLUTAMINASE KIDNEY ISOFORM, MITOCHONDRIAL	04A	0.5
4nzm	INOSITOL HEXAKISPHOSPHATE AND DIPHOSPHOINOSITOL	0EJ	0.4
4w9q	PEPTIDYL-PROLYL CIS-TRANS ISOMERASE FKBP5	3JP	0.7
5g1c	HISTONE DEACETYLASE-LIKE AMIDOHYDROLASE	9RB	0.7
5f3e	LYSINE-SPECIFIC DEMETHYLASE 4A	5UO	0.77
4mhz	GLUTAMINYL CYCLASE, PUTATIVE	PBD	0.6
4j4n	FK506-BINDING PROTEIN (FKBP)-TYPE PEPTIDYL-PROPYL	D44	0.5
5tci	TRYPTOPHAN SYNTHASE ALPHA CHAIN	79V	0.2
2vk2	ABC TRANSPORTER PERIPLASMIC-BINDING PROTEIN YTFQ	GZL	0.5
3kvw	DUAL SPECIFICITY TYROSINE-PHOSPHORYLATION-REGULATED	IRB	0.75
4al4	L-LACTATE DEHYDROGENASE A CHAIN	W7E	0.49
4awk	POLYMERASE PA	CI1	0.6
4zuq	ACETYLPOLYAMINE AMINOHYDROLASE	6XA	0.25
5ee8	BETA-LACTAMASE SHV-1	ZXM	0.5
4j4o	70 KDA PEPTIDYLPROLYL ISOMERASE, PUTATIVE	D44	0.6
5f3g	LYSINE-SPECIFIC DEMETHYLASE 4A	5UL	0.79
2foy	CARBONIC ANHYDRASE 1	B30	0.55
2g79	CELLULAR RETINOIC ACID-BINDING PROTEIN 2	RET	0.3
3lok	TYROSINE-PROTEIN KINASE SRC	DJK	0.5
3r1v	ODORANT-BINDING PROTEIN	AZB	0.5
3wto	ACETYLCHOLINE-BINDING PROTEIN	N2Y	0.5
4qtl	CARBONIC ANHYDRASE 2	WWO	0.01
5ci7	SERINE/THREONINE-PROTEIN KINASE ULK1	51W	0.55
5f2f	FIMH PROTEIN	5U7	0.45
5lz9	PLATELET-ACTIVATING FACTOR ACETYLHYDROLASE	7BR	0.79
4pkb	PATATIN-17	MAY	0.75
2xwd	GLUCOSYLCERAMIDASE	LGS	0.5
3tv4	SERINE/THREONINE-PROTEIN KINASE B-RAF	TV4	0.25
4loh	STIMULATOR OF INTERFERON GENES PROTEIN	1SY	0.5
5cst	RIBOSOME INACTIVATING PROTEIN	CDP	0.4
4av0	FIMH PROTEIN	HNV	0.56
3slz	GAG-PRO-POL POLYPROTEIN	3TL	0.2
2j7g	BETA-GLUCOSIDASE A	GI4	0.5
2r3k	CELL DIVISION PROTEIN KINASE 2	SCQ	0.7
2veu	PROTEIN-TYROSINE PHOSPHATASE, NON-RECEPTOR TYPE 1	IZ1	0.25
3fsm	COVALENT DIMER [L-ALA51, D-ALA51'] HIV-1 PROTEASE	2NC	0.5
3m2u	METHYL-COENZYME M REDUCTASE I SUBUNIT ALPHA	TXZ	0.5
4bo7	3-OXOACYL-[ACYL-CARRIER-PROTEIN] REDUCTASE FABG	J2T	0.5
4dew	TRANSTHYRETIN	LU2	0.4
4riv	CARBONIC ANHYDRASE 2	LSA	0.79
5boj	TRANSTHYRETIN	4TX	0.5
5jyp	GLUTAMINASE KIDNEY ISOFORM, MITOCHONDRIAL	ZBS	0.44
3nzc	DIHYDROFOLATE REDUCTASE	D2O	0.5
3wtn	ACETYLCHOLINE-BINDING PROTEIN	N2Y	0.45
4yxo	CARBONIC ANHYDRASE 2	4JC	0.73
1xug	TRYPSIN	BAB	0.39
2vwy	EPHRIN TYPE-B RECEPTOR 4	7X5	0.3
3i4y	CATECHOL 1,2-DIOXYGENASE	35C	0.5
4e3h	CARBONIC ANHYDRASE 2	HQE	0.4
1bwn	BRUTON'S TYROSINE KINASE	4IP	0.5
3po6	CARBONIC ANHYDRASE 2	DT9	0.75
5a6h	CARBONIC ANHYDRASE 2	OE2	0.7
2wd3	CARBONIC ANHYDRASE 2	MS4	0.75
5ali	EPOXIDE HYDROLASE 2	Q3B	0.5
5hva	DR2231	DUP	0.39
5hz5	FATTY ACID-BINDING PROTEIN	65X	0.5
1xpz	CARBONIC ANHYDRASE 2	4TZ	0.5
4emf	RRNA N-GLYCOSIDASE	M7G	0.5
4ghi	ENDOTHELIAL PAS DOMAIN-CONTAINING PROTEIN 1	0X3	0.7
2f7i	TRANSTHYRETIN	26C	0.5
2fou	CARBONIC ANHYDRASE 2	B22	0.42
4bny	3-OXOACYL-[ACYL-CARRIER-PROTEIN] REDUCTASE FABG	36I	0.5
4bo5	3-OXOACYL-[ACYL-CARRIER-PROTEIN] REDUCTASE FABG	WI4	0.5
4rad	HYPOXANTHINE-GUANINE PHOSPHORIBOSYLTRANSFERASE	3L5	0.37
5da3	PROTEIN-TYROSINE KINASE 6	58V	0.5
5eec	CARBAPENEM-HYDROLYZING BETA-LACTAMASE KPC	ZXM	0.4
4dpi	BETA-SECRETASE 1	0N1	0.3
3d2t	TRANSTHYRETIN	1FL	0.25
4caf	GLYCYLPEPTIDE N-TETRADECANOYLTRANSFERASE	370	0.5
3v5g	CARBONIC ANHYDRASE 2	0F3	0.6
4d1y	PUTATIVE PROTEASE I	RBF	0.44
2hwp	TYROSINE-PROTEIN KINASE SRC	DJK	0.5
2viw	UROKINASE-TYPE PLASMINOGEN ACTIVATOR CHAIN B	D56	0.7
5i2z	MACROPHAGE METALLOELASTASE	V24	0.69
1zog	CASEIN KINASE II, ALPHA SUBUNIT	K37	0.4
2qnn	HIV-1 PROTEASE	QN1	0.39
2doo	BETA-LACTAMASE IMP-1	C4H	0.5
2q63	HIV-1 PROTEASE	1UN	0.5
4ca4	FIMH PROTEIN	KGM	0.33
1nxy	BETA-LACTAMASE TEM	SM2	0.5
1q7a	PHOSPHOLIPASE A2	OPB	0.5
3arf	ANTIGEN-PRESENTING GLYCOPROTEIN CD1D1	DB3	0.7
5dde	MENIN	5A0	0.4
3mz6	HISTONE DEACETYLASE 8	B3N	0.5
1gsz	SQUALENE-HOPENE CYCLASE	R71	0.38
2x9f	EPHRIN TYPE-B RECEPTOR 4	X9F	0.3
3s77	CARBONIC ANHYDRASE 2	EVI	0.5
4a9s	SERINE/THREONINE-PROTEIN KINASE CHK2	RU9	0.5
4b73	SERINE PROTEASE NS3	4VA	0.73
4jmx	PROBABLE L,D-TRANSPEPTIDASE LDTA	IM2	0.7
5g11	HDAH	7H1	0.7
2xng	SERINE/THREONINE-PROTEIN KINASE 6	A0H	0.5
3cyu	CARBONIC ANHYDRASE 2	0CR	0.25
3cyz	PHEROMONE-BINDING PROTEIN ASP1	9OD	0.5
4nb6	NUCLEAR RECEPTOR ROR-GAMMA	444	0.5
4nxo	INSULIN-DEGRADING ENZYME	2H7	0.14
4qr5	BROMODOMAIN-CONTAINING PROTEIN 4	BNM	0.5
5we9	POLYMERASE ACIDIC PROTEIN	GY7	0.44
4pyy	CARBONIC ANHYDRASE 2	V14	0.5
5e2m	CARBONIC ANHYDRASE 1	V14	0.5
3n3g	CATHEPSIN S	93N	0.75
3p3t	TRANSTHYRETIN	3M3	0.25
4azb	BETA-N-ACETYLHEXOSAMINIDASE	OAN	0.5
4ybs	TRANSCRIPTION INTERMEDIARY FACTOR 1-ALPHA	4BK	0.75
5dh4	CGMP 3',5'-CYCLIC PHOSPHODIESTERASE	5AV	0.5
5q0w	BILE ACID RECEPTOR	9LV	0.5
3p3r	TRANSTHYRETIN	3M1	0.25
5a6i	TRANSTHYRETIN	TCW	0.5
2f8i	TRANSTHYRETIN	205	0.5
3arg	ANTIGEN-PRESENTING GLYCOPROTEIN CD1D1	DB6	0.7
3cz1	PHEROMONE-BINDING PROTEIN ASP1	NBB	0.7
3vg1	BETA-SECRETASE 1	0GT	0.5
4d83	BETA-SECRETASE 1	0GT	0.4
4ly1	HISTONE DEACETYLASE 2	20Y	0.48
2igx	PLASMEPSIN 2	A1T	0.5
2qoa	CARBONIC ANHYDRASE 2	MAJ	0.5
5w12	BETA-LACTAMASE	9TG	0.5
2i3i	BACULOVIRAL IAP REPEAT-CONTAINING PROTEIN 7	618	0.5
2uxi	HTH-TYPE TRANSCRIPTIONAL REGULATOR TTGR	G50	0.72
3n0n	CARBONIC ANHYDRASE 2	P9B	0.4
3s8x	CARBONIC ANHYDRASE 2	E59	0.5
3t0w	IMMUNOGLOBULIN VARIABLE LAMBDA DOMAIN	DIW	0.42
4bo1	3-OXOACYL-[ACYL-CARRIER-PROTEIN] REDUCTASE FABG	NKH	0.5
4bo2	3-OXOACYL-[ACYL-CARRIER-PROTEIN] REDUCTASE FABG	36K	0.5
4dpt	MEVALONATE DIPHOSPHATE DECARBOXYLASE	FM0	0.78
4riu	CARBONIC ANHYDRASE 2	3QR	0.66
1xh6	CAMP-DEPENDENT PROTEIN KINASE	R94	0.5
4c9x	7,8-DIHYDRO-8-OXOGUANINE TRIPHOSPHATASE	VHS	0.75
4qj0	CARBONIC ANHYDRASE 12	WWX	0.5
5q19	BILE ACID RECEPTOR	9N1	0.5
5ia3	EPHRIN TYPE-A RECEPTOR 2	P17	0.49
5ivj	LYSINE-SPECIFIC DEMETHYLASE 5A	6ED	0.5
4z93	BROMODOMAIN-CONTAINING PROTEIN 4	4LD	0.5
4xuz	BETA-LACTAMASE	4D6	0.5
4nxs	ALPHA-GALACTOSIDASE A	2OZ	0.71
5byz	MITOGEN-ACTIVATED PROTEIN KINASE 7	4WE	0.5
5g3w	HISTONE DEACETYLASE-LIKE AMIDOHYDROLASE	C65	0.5
1ilh	ORPHAN NUCLEAR RECEPTOR PXR	SRL	0.2
4zx9	PROBABLE M17 FAMILY AMINOPEPTIDASE	4TK	0.7
2vwx	EPHRIN TYPE-B RECEPTOR 4	7X4	0.5
4k2f	ACYL-HOMOSERINE LACTONE ACYLASE PVDQ	A08	0.5
4lv1	BETA-LACTAMASE	NL9	0.47
4z83	CAMP-DEPENDENT PROTEIN KINASE	4L7	0.27
4p5z	EPH RECEPTOR A3	Q7M	0.1
5ea6	FUSION GLYCOPROTEIN F0	5NP	0.33
3ryy	CARBONIC ANHYDRASE 2	RYY	0.5
5nk3	EPHRIN TYPE-A RECEPTOR 2	92Q	0.41
5npd	OLIGOSACCHARIDE 4-ALPHA-D-GLUCOSYLTRANSFERASE	94B	0.7
1pi4	BETA-LACTAMASE	SM3	0.2
3dm6	BETA-SECRETASE 1	757	0.5
4d2v	MATERNAL EMBRYONIC LEUCINE ZIPPER KINASE	45R	0.71
5aeh	TANKYRASE-2	8IR	0.41
5db0	MENIN	58P	0.5
2cfg	PHENYLETHYLAMINE OXIDASE	R4A	0.5
2f7o	ALPHA-MANNOSIDASE II	MSN	0.5
2oxn	BETA-HEXOSAMINIDASE	OAN	0.7
3ogp	FIV PROTEASE	17	0.5
4x21	MITOGEN-ACTIVATED PROTEIN KINASE 10	3WH	0.6
1my8	BETA-LACTAMASE	SM3	0.4
3rde	ARACHIDONATE 12-LIPOXYGENASE, 12S-TYPE	OYP	0.13
4q4o	QUEUINE TRNA-RIBOSYLTRANSFERASE	2YM	0.64
5mft	AMINOPEPTIDASE N	7MF	0.75
5tmp	THYMIDYLATE KINASE	Z5A	0.5
1u71	DIHYDROFOLATE REDUCTASE	MXA	0.5
5w4r	NUCLEAR RECEPTOR ROR-GAMMA	9WD	0.3
2cfd	PHENYLETHYLAMINE OXIDASE	R4A	0.7
2hh5	CATHEPSIN S	GNQ	0.5
4emr	RRNA N-GLYCOSIDASE	MGP	0.7
3n2v	MACROPHAGE METALLOELASTASE (MMP-12)	JT5	0.5
3ovx	CATHEPSIN S	O64	0.5
4hdp	HIV-1 PROTEASE	G52	0.3
1bm7	TRANSTHYRETIN	FLF	0.25
1ivp	HIV-2 PROTEASE	1ZK	0.5
1vea	HUT OPERON POSITIVE REGULATORY PROTEIN	HBN	0.5
2uzn	CELL DIVISION PROTEIN KINASE 2	C96	0.5
3myq	CARBONIC ANHYDRASE 2	E27	0.01
3ogq	FIV PROTEASE	AB1	0.5
4bnv	3-OXOACYL-[ACYL-CARRIER-PROTEIN] REDUCTASE FABG	Q7U	0.5
4rac	HYPOXANTHINE-GUANINE PHOSPHORIBOSYLTRANSFERASE	3L4	0.37
5twx	BROMODOMAIN-CONTAINING PROTEIN 9	7P7	0.05
1j1a	PHOSPHOLIPASE A2	BHP	0.5
1lpk	COAGULATION FACTOR XA	CBB	0.5
3khj	INOSINE-5'-MONOPHOSPHATE DEHYDROGENASE	C64	0.5
5oq6	SERINE/THREONINE-PROTEIN KINASE CHK1	4K4	0.5
2avs	HIV-1 PROTEASE	MK1	0.19
2pyn	HIV-1 PROTEASE	1UN	0.5
3fkv	BETA-LACTAMASE	BZB	0.5
3p3s	TRANSTHYRETIN	3M2	0.25
5nkd	EPHRIN TYPE-A RECEPTOR 2	91K	0.46
5nkh	EPHRIN TYPE-A RECEPTOR 2	8ZQ	0.39
3o87	BETA-LACTAMASE	BSG	0.72
3rj7	CARBONIC ANHYDRASE 2	RCS	0.2
4c4e	DUAL SPECIFICITY PROTEIN KINASE TTK	4T9	0.5
5hct	ENDOTHIAPEPSIN	61P	0.79
4g95	DIHYDROFOLATE REDUCTASE	OAG	0.5
2aoe	HIV-1 PROTEASE	0Q4	0.35
2p3c	HIV-1 PROTEASE	3TL	0.5
5hu9	TYROSINE-PROTEIN KINASE ABL1	66K	0.6
1c1r	TRYPSIN	BAI	0.52
1c1v	THROMBIN	BAB	0.01
1e5a	TRANSTHYRETIN	TBP	0.5
4jlm	DEOXYCYTIDINE KINASE	1NN	0.5
4ruz	CARBONIC ANHYDRASE 2	3W8	0.63
4yk5	PROSTAGLANDIN E SYNTHASE	4DV	0.35
1f0r	COAGULATION FACTOR XA	815	0.4
1ppk	PENICILLOPEPSIN	IVV	0.41
1y6a	VASCULAR ENDOTHELIAL GROWTH FACTOR RECEPTOR 2	AAZ	0.5
3way	ECTONUCLEOTIDE PYROPHOSPHATASE/PHOSPHODIESTERASE	DWY	0.32
5c4t	NUCLEAR RECEPTOR ROR-GAMMA	4Y6	0.5
5edc	FATTY ACID-BINDING PROTEIN, ADIPOCYTE	5M7	0.5
5w13	BETA-LACTAMASE	SM2	0.5
2arm	PHOSPHOLIPASE A2	OIN	0.3
2p8s	DIPEPTIDYL PEPTIDASE 4	417	0.45
2yln	PUTATIVE ABC TRANSPORTER, PERIPLASMIC BINDING PROTE	CYS	0.2
3f8c	TRANSCRIPTIONAL REGULATOR, PADR-LIKE FAMILY	HT1	0.5
4d7b	TRANSTHYRETIN	TCW	0.49
4ygf	ALPHA-CARBONIC ANHYDRASE	AZM	0.6
5nkg	EPHRIN TYPE-A RECEPTOR 2	8ZK	0.45
1gno	HIV-1 PROTEASE	U0E	0.5
1izh	HIV-1 PROTEASE	Q50	0.5
3n7s	CALCITONIN GENE-RELATED PEPTIDE TYPE 1 RECEPTOR	3N6	0.58
3th9	HIV-1 PROTEASE	9Y9	0.5
4bnu	3-OXOACYL-[ACYL-CARRIER-PROTEIN] REDUCTASE FABG	9KQ	0.3
4q0l	CARBONIC ANHYDRASE 12	V14	0.5
4tmk	THYMIDYLATE KINASE	T5A	0.5
4tyt	BETA-LACTAMASE 2	S3C	0.3
4v1f	F0F1 ATP SYNTHASE SUBUNIT C	BQ1	0.33
5oq5	SERINE/THREONINE-PROTEIN KINASE CHK1	4K4	0.51
3d4f	BETA-LACTAMASE SHV-1	LN1	0.4
5em7	EPIDERMAL GROWTH FACTOR RECEPTOR	5Q4	0.5
5nkc	EPHRIN TYPE-A RECEPTOR 2	90T	0.44
5nki	EPHRIN TYPE-A RECEPTOR 2	8ZW	0.34
2aou	HISTAMINE N-METHYLTRANSFERASE	CQA	0.33
1heg	HIV-1 PROTEASE	PSI	0.5
1qiw	CALMODULIN	DPD	0.58
1qj6	THROMBIN	167	0.75
4anw	PHOSPHATIDYLINOSITOL-4,5-BISPHOSPHATE 3-KINASE	O92	0.5
4jhq	AVIDIN	B6F	0.4
5uuu	BETA-ADRENERGIC RECEPTOR KINASE 1	QRW	0.5
1pi5	BETA-LACTAMASE	SM2	0.37
1xh9	CAMP-DEPENDENT PROTEIN KINASE	R69	0.5
3cyw	HIV-1 PROTEASE	17	0.39
4alu	SERINE/THREONINE-PROTEIN KINASE PIM-1	79O	0.01
5cbm	M17 LEUCYL AMINOPEPTIDASE	4ZN	0.5
5lwn	TYROSINE-PROTEIN KINASE JAK3	79R	0.5
5mg2	TRANSCRIPTION INITIATION FACTOR TFIID SUBUNIT 1	7M8	0.5
4knn	CARBONIC ANHYDRASE 13	E1F	0.5
4c1m	MYELOPEROXIDASE LIGHT CHAIN	NIH	0.5
4qjw	CARBONIC ANHYDRASE 12	WWO	0.5
5njz	EPHRIN TYPE-A RECEPTOR 2	8ZH	0.43
1yly	BETA-LACTAMASE CTX-M-9	CB4	0.71
3prs	ENDOTHIAPEPSIN	RIT	0.35
3zp9	CARBONIC ANHYDRASE 2	9TH	0.3
4wuy	N-LYSINE METHYLTRANSFERASE SMYD2	3UJ	0.5
5bq0	TYROSINE-PROTEIN KINASE BTK	4US	0.5
4gr8	MACROPHAGE METALLOELASTASE (MMP-12)	R4C	0.26
2fle	HIV-1 PROTEASE	AI	0.5
2xcs	DNA GYRASE SUBUNIT B, DNA GYRASE SUBUNIT A	RXV	0.5
3h9k	THYMIDYLATE SYNTHASE	UFP	0.5
4mc1	HIV-1 PROTEASE	526	0.4
5.00E+89	GALECTIN-3	TD2	0.7
2f3k	HIV-1 PROTEASE	RO1	0.5
3n75	LYSINE DECARBOXYLASE	G4P	0.5
3wax	ECTONUCLEOTIDE PYROPHOSPHATASE/PHOSPHODIESTERASE	DWX	0.48
5d7r	DNA GYRASE SUBUNIT B	57Y	0.5
5ihc	MATERNAL EMBRYONIC LEUCINE ZIPPER KINASE	6BB	0.5
1tg5	4-HYDROXYPHENYLPYRUVATE DIOXYGENASE	645	0.3
2y0j	CGMP 3',5'-CYCLIC PHOSPHODIESTERASE	AXC	0.5
3eft	CARBONIC ANHYDRASE 2	3BS	0.6
4quo	AMINOPEPTIDASE N	3DZ	0.4
4rux	CARBONIC ANHYDRASE 2	3W3	0.59
5e1s	INSULIN RECEPTOR	5JA	0.5
2ewa	MITOGEN-ACTIVATED PROTEIN KINASE 14	SB2	0.5
1hvh	HIV-1 PROTEASE	Q82	0.5
1o3e	TRYPSIN BETA	696	0.34
1xom	CAMP-SPECIFIC 3',5'-CYCLIC PHOSPHODIESTERASE 4D	CIO	0.21
2p3a	HIV-1 PROTEASE	3TL	0.5
2q15	BETA-SECRETASE 1	3MR	0.75
3iww	GLUTAMATE CARBOXYPEPTIDASE 2	YZE	0.75
4r59	CARBONIC ANHYDRASE 2	3J3	0.4
5ea7	FUSION GLYCOPROTEIN F0	5NO	0.33
1g2a	PEPTIDE DEFORMYLASE	BB2	0.5
1gai	GLUCOAMYLASE-471	GAC	0.37
2wev	CELL DIVISION PROTEIN KINASE 2	CK7	0.2
3cyx	HIV-1 PROTEASE	ROC	0.19
3gur	GLUTATHIONE S-TRANSFERASE MU 2	BYG	0.5
3hs4	CARBONIC ANHYDRASE 2	AZM	0.7
3oy0	CARBONIC ANHYDRASE 2	OY0	0.7
3t0x	IMMUNOGLOBULIN VARIABLE LAMBDA DOMAIN M8VLA4(S55P)	DIW	0.4
5czb	NS5B	55W	0.5
3n4c	CATHEPSIN S	EF3	0.75
5q1a	BILE ACID RECEPTOR	9N4	0.3
1ong	BETA-LACTAMASE SHV-1	WY4	0.63
1vyf	FATTY ACID BINDING PROTEIN	OLA	0.5
2b9a	TRANSTHYRETIN	FBC	0.5
2i0h	MITOGEN-ACTIVATED PROTEIN KINASE 14	222	0.5
2jjk	FRUCTOSE-1,6-BISPHOSPHATASE 1	R15	0.5
4hdb	HIV-1 PROTEASE	G52	0.45
5cxa	MACROPHAGE METALLOELASTASE (MMP-12)	55L	0.09
5ea5	FUSION GLYCOPROTEIN F0	TM3	0.33
1gni	SERUM ALBUMIN	OLA	0.5
3vbd	CARBONIC ANHYDRASE 2	0FZ	0.42
2rkg	PROTEASE RETROPEPSIN	AB1	0.5
4his	TRANSTHYRETIN	3MI	0.5
5n6s	BETA-GLUCOSIDASE A	8P5	0.4
1qj7	THROMBIN	GR1	0.64
3qai	KETOHEXOKINASE	XNN	0.79
4r74	ABC-TYPE FE3+ TRANSPORT SYSTEM, PERIPLASMIC COMPONE	F6P	0.1
5a6b	N-ACETYL-BETA-D-GLUCOSAMINIDASE	OAN	0.31
5m7u	PROTEIN O-GLCNACASE	XHA	0.2
4v04	FIBROBLAST GROWTH FACTOR RECEPTOR 1	0LI	0.55
5ea4	FUSION GLYCOPROTEIN F0	5NM	0.33
5kww	FUSION GLYCOPROTEIN F0, ENVELOPE GLYCOPROTEIN CHIMERA	6YA	0.33
4q07	CARBONIC ANHYDRASE 2	V14	0.5
1u9x	CATHEPSIN K	IHJ	0.5
2fxu	ACTIN-ALPHA-1	BID	0.01
4yl3	PROSTAGLANDIN E SYNTHASE	4U9	0.5
5h2u	PROTEIN-TYROSINE KINASE 6	1N1	0.5
4mxc	HEPATOCYTE GROWTH FACTOR RECEPTOR	DWF	0.48
2f80	HIV-1 PROTEASE	17	0.48
4mc2	HIV-1 PROTEASE	525	0.5
1onh	BETA-LACTAMASE	WY4	0.77
4hiq	TRANSTHYRETIN	16V	0.5
5ivs	HIV-1 PROTEASE	6EF	0.5
3upi	RNA-DIRECTED RNA POLYMERASE	0C2	0.5
4a7c	PROTO-ONCOGENE SERINE/THREONINE-PROTEIN KINASE PIM	E46	0.23
4pdk	FATTY ACID METABOLISM REGULATOR PROTEIN	3VV	0.5
4ylj	DUAL SPECIFICITY TYROSINE-PHOSPHORYLATION-REGULATED	4.00E+01	0.3
1ero	BETA-LACTAMASE TEM-1	BJP	0.25
3ug2	EPIDERMAL GROWTH FACTOR RECEPTOR	IRE	0.5
3wc7	CARBOXYPEPTIDASE B	EF1	0.5
4eb9	BACULOVIRAL IAP REPEAT-CONTAINING PROTEIN 2	0O6	0.01
4l1a	MDR 769 HIV-1 PROTEASE	AB1	0.5
1q6t	PROTEIN-TYROSINE PHOSPHATASE, NON-RECEPTOR TYPE 1	600	0.5
1uv5	GLYCOGEN SYNTHASE KINASE-3 BETA	BRW	0.5
2imd	2-HYDROXYCHROMENE-2-CARBOXYLATE ISOMERASE	GSH	0.5
3d20	HIV-1 PROTEASE	17	0.4
3g0g	DIPEPTIDYL PEPTIDASE 4	RUM	0.4
3hvi	CATECHOL O-METHYLTRANSFERASE	619	0.7
03-Oct	TYROSINE-PROTEIN KINASE BTK	1N1	0.5
3tyq	RNA-DIRECTED RNA POLYMERASE	HI4	0.5
4az3	LYSOSOMAL PROTECTIVE PROTEIN 32 KDA CHAIN	S35	0.49
5j8z	CARBONIC ANHYDRASE 2	FC4	0.5
5khm	BROMODOMAIN-CONTAINING PROTEIN 4	XNH	0.5
2hs2	HIV-1 PROTEASE	17	0.4
2fdd	GAG-POL POLYPROTEIN	385	0.5
2gj5	BETA-LACTOGLOBULIN	VD3	0.5
2qci	HIV-1 PROTEASE	65	0.38
3nu5	HIV-1 PROTEASE	478	0.38
2nmy	HIV-1 PROTEASE	ROC	0.34
2nmz	HIV-1 PROTEASE	ROC	0.48
2nnk	HIV-1 PROTEASE	ROC	0.31
4ye3	PROTEASE	G04	0.5
1lzq	HIV-1 PROTEASE	0ZQ	0.5
1aaq	HIV-1 PROTEASE	PSI	0.5
1fd0	RETINOIC ACID RECEPTOR GAMMA-1	254	0.46
1z1h	HIV-1 PROTEASE	HBB	0.5
1zpa	HIV-1 PROTEASE	A83	0.5
3s74	CARBONIC ANHYDRASE 2	03T	0.25
4bck	CELL DIVISION PROTEIN KINASE 2	T3E	0.04
1e4h	TRANSTHYRETIN	PBR	0.5
3oxc	HIV-1 PROTEASE	ROC	0.49
4ngt	GLUTAMATE CARBOXYPEPTIDASE 2	J42	0.5
1htg	HIV-1 PROTEASE	G37	0.5
4ksy	STIMULATOR OF INTERFERON GENES PROTEIN	1SY	0.5
3u7s	HIV-1 PROTEASE	17	0.5
2rf2	HIV-1 REVERSE TRANSCRIPTASE/RIBONUCLEASE H	MRX	0.5
5v8q	ANDROGEN RECEPTOR	97A	0.5
3kdd	HIV-1 PROTEASE	JZQ	0.45
4css	FIMH PROTEIN	CWX	0.46
4he9	HIV-1 PROTEASE	G52	0.47
2hs1	HIV-1 PROTEASE	17	0.4
2p3b	HIV-1 PROTEASE	3TL	0.5
2g5u	TRANSTHYRETIN	PCQ	0.5
2ieo	HIV-1 PROTEASE	17	0.31
4a22	FRUCTOSE-BISPHOSPHATE ALDOLASE	TD4	0.3
4hdf	HIV-1 PROTEASE	G52	0.4
1b6p	PROTEASE RETROPEPSIN	PI7	0.5
2q64	HIV-1 PROTEASE	1UN	0.5
3hvk	CATECHOL O-METHYLTRANSFERASE	719	0.5
3sfc	RENIN	S53	0.5
3spk	HIV-1 PROTEASE	TPV	0.5
3sx4	DIPEPTIDYL PEPTIDASE 4	KXA	0.5
3tct	TRANSTHYRETIN	3MI	0.25
4e3l	BETA-LACTAMASE	0NB	0.2
4xoc	FIMH PROTEIN	KGM	0.47
1hos	HIV-1 PROTEASE	PHP	0.5
5i9y	EPHRIN TYPE-A RECEPTOR 2	1N1	0.45
3v7x	CARBONIC ANHYDRASE 2	D7A	0.5
4tpk	CHOLINESTERASE	3F9	0.79
3s43	HIV-1 PROTEASE	478	0.4
6euv	POLYMERASE BASIC PROTEIN 2	21G	0.5
4ydn	TRANSTHYRETIN	2WN	0.25
3d1x	HIV-1 PROTEASE	ROC	0.25
2qd6	HIV-1 PROTEASE	65	0.43
3m8p	HIV-1 REVERSE TRANSCRIPTASE/RIBONUCLEASE H	65B	0.5
1pxo	CELL DIVISION PROTEIN KINASE 2	CK7	0.33
1t7j	HIV-1 PROTEASE	478	0.5
2b7d	COAGULATION FACTOR VII	C1B	0.23
2f8g	HIV-1 PROTEASE	17	0.4
2fmb	EQUINE INFECTIOUS ANEMIA VIRUS PROTEASE	LP1	0.2
3s73	CARBONIC ANHYDRASE 2	EVF	0.5
4d89	BETA-SECRETASE 1	BXD	0.5
4o12	NICOTINAMIDE PHOSPHORIBOSYLTRANSFERASE	2QG	0.5
5nk4	EPHRIN TYPE-A RECEPTOR 2	90E	0.43
1d4l	HIV-1 PROTEASE	PI9	0.5
1zp8	HIV-1 PROTEASE	AB2	0.5
3qdd	HEAT SHOCK PROTEIN HSP90-ALPHA	94M	0.25
4yhq	PROTEASE	G10	0.5
5ea3	FUSION GLYCOPROTEIN F0	5NK	0.33
3d1z	HIV-1 PROTEASE	17	0.31
3vyf	RENIN	VYF	0.25
1m0b	HIV-1 PROTEASE	0ZQ	0.5
4hrd	PROTEASOME COMPONENT Y7	OV1	0.5
5uoo	BROMODOMAIN-CONTAINING PROTEIN 4	8FV	0.5
2ycs	SERINE/THREONINE-PROTEIN KINASE CHK2	NXP	0.5
2idw	HIV-1 PROTEASE	17	0.47
5vrp	RENIN	9JD	0.66
4fod	ALK TYROSINE KINASE RECEPTOR	0UV	0.5
4heg	HIV-1 PROTEASE	G52	0.45
1qon	ACETYLCHOLINESTERASE	I40	0.6
2qhc	PROTEASE RETROPEPSIN	AB1	0.5
3s7a	DIHYDROFOLATE REDUCTASE	684	0.5
5drs	CARBONIC ANHYDRASE 2	5EF	0.01
2ien	HIV-1 PROTEASE	17	0.45
2rcx	BETA-LACTAMASE	SM4	0.6
3iad	CAMP-SPECIFIC 3',5'-CYCLIC PHOSPHODIESTERASE 4D	15X	0.5
6bfa	CALMODULIN-DOMAIN PROTEIN KINASE 1	UW5	0.5
5e2s	CARBONIC ANHYDRASE 2	5CX	0.7
3nu9	HIV-1 PROTEASE	478	0.5
4uja	CAMP-DEPENDENT PROTEIN KINASE	4L7	0.48
2qd8	HIV-1 PROTEASE	65	0.38
2rkf	PROTEASE RETROPEPSIN	AB1	0.5
3a2o	HIV-1 PROTEASE	KNJ	0.32
3o56	CAMP-SPECIFIC 3',5'-CYCLIC PHOSPHODIESTERASE 4B	ZG1	0.5
3pwm	HIV-1 PROTEASE	17	0.36
3vf7	HIV-1 PROTEASE	31	0.4
5ivt	HIV-1 PROTEASE	6EE	0.5
3ttp	HIV-1 PROTEASE	17	0.5
5nkb	EPHRIN TYPE-A RECEPTOR 2	8ZT	0.49
4pqn	TYROSINE-PROTEIN KINASE ITK/TSK	2W6	0.5
5ism	DIPEPTIDYL PEPTIDASE 4	6DG	0.4
3vfa	HIV-1 PROTEASE	31	0.35
5upz	HIV-1 PROTEASE	8HD	0.5
1d4k	HIV-1 PROTEASE	PI8	0.5
1hps	HIV-1 PROTEASE	RUN	0.5
1z1r	HIV-1 PROTEASE	HBH	0.5
2cer	BETA-GALACTOSIDASE	PGI	0.5
2o4l	HIV-1 PROTEASE	TPV	0.3
4uzd	AURORA KINASE A	QMN	0.7
2avv	HIV-1 PROTEASE	MK1	0.42
3nzk	UDP-3-O-[3-HYDROXYMYRISTOYL] N-ACETYLGLUCOSAMINE	C90	0.5
3kdc	HIV-1 PROTEASE	JZP	0.4
4btu	COAGULATION FACTOR X HEAVY CHAIN	6XS	0.5
5anv	7,8-DIHYDRO-8-OXOGUANINE TRIPHOSPHATASE	RGJ	0.5
2aqu	HIV-1 PROTEASE	DR7	0.5
3vf5	HIV-1 PROTEASE	31	0.2
4wzv	MATRIX METALLOPROTEINASE-9 (MMP-9)	E40	0.59
4mc9	HIV-1 PROTEASE	23L	0.5
3wt5	VITAMIN D3 RECEPTOR	YA1	0.3
4wkp	AMINODEOXYFUTALOSINE NUCLEOSIDASE	3QA	0.5
2z4o	HIV-1 PROTEASE	65	0.4
4gql	MACROPHAGE METALLOELASTASE (MMP-12)	R47	0.07
4mc6	HIV-1 PROTEASE	23K	0.3
5tyr	HIV-1 PROTEASE	7O7	0.47
3el1	HIV-1 PROTEASE	DR7	0.5
3s53	HIV-1 PROTEASE	17	0.3
3s54	HIV-1 PROTEASE	17	0.45
4zip	HIV-1 PROTEASE	G64	0.2
5awj	VITAMIN D3 RECEPTOR,VITAMIN D3 RECEPTOR	YSL	0.2
1a7x	FK506-BINDING PROTEIN (FKBP)	FKA	0.5
3i06	CRUZIPAIN	QL2	0.5
3sm2	GAG-PRO-POL POLYPROTEIN	478	0.75
3dk1	HIV-1 PROTEASE	G05	0.2
3e8r	TNF-ALPHA-CONVERTING ENZYME, ADAM 17	615	0.4
4u7q	HIV-1 PROTEASE	3EM	0.5
3ggu	HIV-1 PROTEASE	17	0.5
3e7b	SERINE/THREONINE-PROTEIN PHOSPHATASE PP1-ALPHA	E7B	0.75
1zsr	HIV-1 PROTEASE	0ZT	0.5
3nu3	HIV-1 PROTEASE	478	0.32
4wup	CARBONIC ANHYDRASE 1	3UF	0.5
3kdb	HIV-1 PROTEASE	6	0.45
1hxb	HIV-1 PROTEASE	ROC	0.44
1zsf	HIV-1 PROTEASE	0ZS	0.5
2xmy	CELL DIVISION PROTEIN KINASE 2	CDK	0.5
4m8y	PROTEASE RETROPEPSIN	KGQ	0.5
1fmb	EIAV PROTEASE	HYB	0.5
1gar	GLYCINAMIDE RIBONUCLEOTIDE TRANSFORMYLASE	U89	0.5
3h5b	HIV-1 PROTEASE	31	0.2
4fe6	HIV-1 PROTEASE	0TQ	0.5
3lzu	HIV-1 PROTEASE	17	0.5
3o57	CAMP-SPECIFIC 3',5'-CYCLIC PHOSPHODIESTERASE 4B	ZG2	0.35
4m8x	PROTEASE RETROPEPSIN	KGQ	0.5
2qi7	HIV-1 PROTEASE	MZ9	0.5
1qbu	HIV-1 PROTEASE	846	0.3
5nea	CARBONIC ANHYDRASE 2	8V8	0.75
3i6o	HIV-1 PROTEASE	GR6	0.5
5d3c	MACROPHAGE METALLOELASTASE (MMP-12)	56O	0.19
2o4k	HIV-1 PROTEASE	DR7	0.25
2o4s	HIV-1 PROTEASE	AB1	0.25
2f81	HIV-1 PROTEASE	17	0.49
6b4n	HIV-1 PROTEASE	G53	0.45
3ekt	HIV-1 PROTEASE	17	0.5
2pk5	HIV-1 PROTEASE	75	0.4
5tys	HIV-1 PROTEASE	7OA	0.47
4hla	HIV-1 PROTEASE	17	0.48
5wlo	HIV-1 PROTEASE	GR7	0.35
5ult	HIV-1 PROTEASE	8FM	0.45
2pk6	HIV-1 PROTEASE	O33	0.4
4i8w	HIV-1 PROTEASE	G07	0.49
2jb6	ANTIBODY FAB FRAGMENT MOR03268 HEAVY CHAIN	T5C	0.5
3lzs	HIV-1 PROTEASE	17	0.5
4kb9	HIV-1 PROTEASE	G79	0.45
5bs4	HIV-1 PROTEASE	4UX	0.4
4i8z	HIV-1 PROTEASE	G08	0.48
5dgw	HIV-1 PROTEASE	5B5	0.45
4x3r	GLUTAMATE CARBOXYPEPTIDASE 2	686	0.2
3gwt	CAMP-SPECIFIC 3',5'-CYCLIC PHOSPHODIESTERASE 4B	66	0.67
3m9f	HIV-1 PROTEASE	595	0.5
3ok9	HIV-1 PROTEASE	G52	0.45
4u8w	HIV-1 PROTEASE	G10	0.45
3st5	HIV-1 PROTEASE	G89	0.45
5dgu	HIV-1 PROTEASE	5B7	0.45
4djo	HIV-1 PROTEASE	MK5	0.33
3qaa	HIV-1 PROTEASE	G04	0.45
4ll3	HIV-1 PROTEASE	17	0.5
4dfg	HIV-1 PROTEASE	0JV	0.5
5bry	HIV-1 PROTEASE	4UY	0.4
1mui	HIV-1 PROTEASE	AB1	0.5
1agm	GLUCOAMYLASE-471	ACR	0.5
1gah	GLUCOAMYLASE-471	ACR	0.47
1swn	STREPTAVIDIN	BTN	0.5
2xup	ACETYLCHOLINESTERASE	TZ5	0.5
2f01	STREPTAVIDIN	BTN	0.62
2gh7	STREPTAVIDIN	BTN	0.62
