# Supplementary material for: Elucidating the multiple roles of hydration for accurate protein-ligand binding prediction via deep learning
Source: Commun Chem. 2020 Feb 11;3:19. doi: 10.1038/s42004-020-0261-x (PMC9814895; doi:10.1038/s42004-020-0261-x)
Supplement: Supplementary file 4 — Supplementary Data 2 [file 42004_2020_261_MOESM4_ESM.txt]

PDB ids used as test set in the paper(2046 pdbs)
[185l, 186l, 187l, 1a28, 1a69, 1a99, 1a9m, 1aaq, 1ado, 1aid, 1ajv, 1ajx, 1alw, 1apv, 1ax0, 1azm, 1b38, 1b6k, 1b8o, 1b8y, 1bcd, 1bcu, 1bdq, 1bhx, 1bjv, 1bm7, 1bn1, 1bn3, 1bn4, 1bnq, 1bnu, 1bnw, 1br6, 1bty, 1bxq, 1bzc, 1bzj, 1c3e, 1c5q, 1c5s, 1c5t, 1c5x, 1c5y, 1c5z, 1cbx, 1ciz, 1cnx, 1cps, 1ctt, 1ctu, 1d2e, 1d3d, 1d3p, 1d4h, 1d4i, 1d4j, 1d4y, 1d7i, 1dar, 1df8, 1dhi, 1dhj, 1dif, 1dl7, 1drj, 1drv, 1dud, 1duv, 1dzk, 1e1v, 1e1x, 1e2k, 1e2l, 1e3g, 1ebw, 1eby, 1ebz, 1ec0, 1ec1, 1egh, 1eld, 1enu, 1eoc, 1epo, 1erb, 1ezq, 1f0s, 1f0t, 1f0u, 1f3e, 1f57, 1f5k, 1f5l, 1f73, 1f74, 1f8e, 1fcy, 1fcz, 1fd0, 1fh8, 1fh9, 1fhd, 1fjs, 1fkw, 1fl3, 1flr, 1fpc, 1ft7, 1ftm, 1fv0, 1fzq, 1g1d, 1g2k, 1g2o, 1g32, 1g35, 1g36, 1g45, 1g46, 1g48, 1g4o, 1g52, 1g53, 1g74, 1g85, 1g98, 1ghw, 1ghz, 1gi1, 1gi7, 1gj6, 1gj7, 1gj8, 1gja, 1gjd, 1gpk, 1gpn, 1grp, 1gu1, 1gyx, 1gyy, 1h22, 1h23, 1h2k, 1h4w, 1hdq, 1hee, 1hii, 1hlk, 1hms, 1hnn, 1hp5, 1hpv, 1hpx, 1hsh, 1hsl, 1hvl, 1hvr, 1hvs, 1hwr, 1hyo, 1i37, 1i5r, 1i9l, 1i9m, 1i9n, 1i9o, 1i9p, 1i9q, 1ie9, 1igb, 1ii5, 1iih, 1ik4, 1ikt, 1iy7, 1j14, 1j16, 1j37, 1jao, 1jaq, 1jvu, 1jyq, 1jys, 1k1j, 1k1l, 1k1n, 1k1o, 1k21, 1k22, 1k27, 1k4g, 1k4h, 1k6c, 1k6t, 1k6v, 1kav, 1kdk, 1kel, 1kug, 1kui, 1kv1, 1kv5, 1kzk, 1l83, 1laf, 1lah, 1lbf, 1lee, 1lf2, 1li2, 1li3, 1li6, 1lke, 1lpk, 1lpz, 1lrh, 1lst, 1lyx, 1m0b, 1m0q, 1m1b, 1m2q, 1m2r, 1m5w, 1m7y, 1m83, 1mh5, 1mjj, 1mmq, 1moq, 1mq6, 1mrs, 1mrx, 1msm, 1mu6, 1mu8, 1my4, 1n1m, 1n3i, 1n3z, 1n46, 1n4h, 1n5r, 1nc1, 1nc3, 1ndw, 1nf8, 1nfw, 1nfy, 1nja, 1njs, 1nki, 1no6, 1nq7, 1nvq, 1nvr, 1nvs, 1nw4, 1nw5, 1o0n, 1o2h, 1o2j, 1o2o, 1o2z, 1o33, 1o35, 1o36, 1o38, 1o3d, 1o3f, 1o3j, 1o3l, 1o3p, 1o5b, 1o5c, 1o5g, 1o7o, 1oau, 1oba, 1ocq, 1od8, 1odi, 1odj, 1ogx, 1ogz, 1ohr, 1oif, 1okl, 1om1, 1oss, 1oth, 1owh, 1oyt, 1p19, 1p1n, 1p1o, 1pdz, 1pgp, 1pph, 1ppk, 1ps3, 1pxp, 1q1g, 1q54, 1q65, 1q7a, 1q84, 1q8t, 1q8u, 1qan, 1qb6, 1qbn, 1qbo, 1qbu, 1qf2, 1qft, 1qin, 1qkt, 1ql7, 1ql9, 1qxl, 1qy1, 1qy2, 1r0p, 1r1j, 1r9l, 1rbp, 1rd4, 1rmz, 1rnm, 1rnt, 1rp7, 1rpf, 1rr6, 1s19, 1s38, 1s39, 1s89, 1sbg, 1sbr, 1sdt, 1sdu, 1sdv, 1sgu, 1siv, 1sqo, 1sqt, 1sr7, 1srg, 1ssq, 1sw1, 1sw2, 1syi, 1szd, 1t4v, 1t5f, 1t7d, 1tcx, 1tjp, 1tkb, 1tmn, 1tng, 1tnh, 1tog, 1toj, 1tok, 1tpw, 1tq4, 1trd, 1tx7, 1txr, 1u0g, 1u1w, 1ua4, 1ucn, 1upf, 1usi, 1usk, 1utj, 1utl, 1utm, 1uto, 1uv6, 1uw6, 1uwf, 1uz1, 1v0k, 1v0l, 1v1j, 1v2k, 1v2n, 1v2s, 1v2u, 1v48, 1vso, 1vyf, 1vyg, 1vzq, 1w0z, 1w11, 1w3j, 1w3k, 1w4o, 1w4p, 1w4q, 1w5v, 1w5w, 1w5x, 1wdn, 1wht, 1wm1, 1ws1, 1ws4, 1wvj, 1x1z, 1x39, 1x8d, 1x8j, 1xap, 1xbo, 1xge, 1xhy, 1xka, 1xkk, 1xow, 1xpz, 1xq0, 1xug, 1y0l, 1y1z, 1y20, 1y3n, 1y3v, 1y3x, 1y6q, 1y6r, 1yc1, 1yc4, 1yda, 1ydb, 1ydd, 1ydr, 1yei, 1yej, 1yp9, 1ype, 1ypg, 1yq7, 1yqj, 1yqy, 1yvm, 1z6s, 1z71, 1z9g, 1z9y, 1zdp, 1zfq, 1zge, 1zgi, 1zoe, 1zog, 1zoh, 1zs0, 1zsf, 1zvx, 2a14, 2a4m, 2a5b, 2a5c, 2a5s, 2afw, 2afx, 2aj8, 2al5, 2avo, 2avs, 2ax9, 2ayr, 2azr, 2b1g, 2b4l, 2b9a, 2baj, 2bal, 2bes, 2bet, 2bfq, 2bmk, 2bok, 2bpy, 2bq7, 2bqv, 2br1, 2brm, 2buv, 2bvd, 2byr, 2bys, 2bza, 2c3i, 2c3l, 2c92, 2cbu, 2cbv, 2ccb, 2ccc, 2cej, 2cf8, 2cf9, 2cgr, 2clk, 2ctc, 2d1n, 2d3u, 2d3z, 2drc, 2dri, 2dw7, 2e1w, 2e27, 2e2r, 2e94, 2eg7, 2eg8, 2erz, 2f34, 2f35, 2f7i, 2f8g, 2f94, 2f9k, 2fdp, 2fgv, 2fqx, 2fw6, 2fx6, 2g5u, 2g70, 2g71, 2g72, 2g9q, 2gl0, 2gss, 2gsu, 2gv7, 2gvj, 2gvv, 2gzl, 2h15, 2h21, 2h4g, 2h4k, 2h5a, 2h6b, 2ha2, 2ha3, 2haw, 2hb1, 2hhn, 2hjb, 2hl4, 2hmu, 2hmv, 2hnc, 2hu6, 2hzl, 2hzy, 2i19, 2i2b, 2i3v, 2i4u, 2i6b, 2igv, 2ihq, 2il2, 2isw, 2iw4, 2izl, 2j27, 2j2u, 2j34, 2j4i, 2j62, 2j75, 2j77, 2j78, 2j79, 2j7b, 2j94, 2j95, 2jdm, 2jds, 2jew, 2jg0, 2jgs, 2jh5, 2jke, 2jkh, 2jkp, 2jxr, 2mas, 2nn1, 2nn7, 2nnd, 2nsj, 2nsl, 2nta, 2o4j, 2o4l, 2o4n, 2o4p, 2o4r, 2oag, 2oax, 2obf, 2oi0, 2oi2, 2ojg, 2ov4, 2ovv, 2oxd, 2oxx, 2oxy, 2oym, 2p15, 2p16, 2p2a, 2p3i, 2p4s, 2p53, 2p7a, 2p7g, 2p7z, 2pcp, 2pog, 2pou, 2pov, 2pow, 2pqb, 2pqz, 2psv, 2ptz, 2pu1, 2pu2, 2pvk, 2pvl, 2pvm, 2pvu, 2pwc, 2pwd, 2pwg, 2pwr, 2py4, 2pym, 2pyn, 2pyy, 2q1q, 2q2a, 2q55, 2q5k, 2q64, 2q7q, 2q88, 2q89, 2q8h, 2q8z, 2qbp, 2qbq, 2qbr, 2qbs, 2qbu, 2qd6, 2qd8, 2qe4, 2qfo, 2qft, 2qfu, 2qg0, 2qg2, 2qhy, 2qi1, 2qi3, 2qi5, 2qi6, 2qmg, 2qnn, 2qnp, 2qnq, 2qpq, 2qrg, 2qrh, 2qrm, 2qrp, 2qrq, 2qry, 2qtg, 2qtt, 2qu6, 2qv7, 2qx0, 2qzr, 2r1y, 2r2m, 2r2w, 2r38, 2r43, 2r59, 2r9w, 2ra0, 2rcn, 2reg, 2ri9, 2rio, 2rk8, 2rkf, 2rkg, 2std, 2tmn, 2uwd, 2uwl, 2uwo, 2uwp, 2uy0, 2uy3, 2uy4, 2uy5, 2uyn, 2uz9, 2v25, 2v3d, 2v3u, 2v54, 2v57, 2v58, 2v59, 2v95, 2vb8, 2vba, 2ves, 2vh0, 2vh6, 2vj8, 2vjx, 2vk2, 2vk6, 2vl4, 2vmc, 2vmd, 2vnp, 2vnt, 2vo5, 2vpn, 2vpo, 2vqt, 2vrj, 2vuk, 2vvp, 2vvu, 2vvv, 2vw1, 2vw2, 2vwl, 2vwm, 2vwn, 2w08, 2w26, 2w8j, 2w8y, 2w9h, 2web, 2weh, 2wej, 2weo, 2wf5, 2wgj, 2wjg, 2wly, 2wlz, 2wnj, 2wos, 2wr8, 2wva, 2wvt, 2wvz, 2wyj, 2wzf, 2wzm, 2x0y, 2x7t, 2x7u, 2xab, 2xb7, 2xb8, 2xbp, 2xd9, 2xda, 2xdk, 2xdx, 2xei, 2xib, 2xii, 2xj1, 2xj2, 2xjg, 2xm1, 2xn3, 2xn5, 2xog, 2xp7, 2xxr, 2xxx, 2xye, 2y5f, 2y5g, 2y5h, 2y7i, 2y7p, 2y7x, 2y80, 2y81, 2ya6, 2ya7, 2yay, 2yaz, 2yb0, 2ydt, 2ydw, 2yfa, 2yfe, 2yfx, 2yix, 2yk1, 2yki, 2ylc, 2yln, 2z1w, 2z4o, 2zb1, 2zc9, 2zcr, 2zda, 2zdk, 2zdl, 2zdm, 2zfs, 2zft, 2zgx, 2zjw, 2zkj, 2zmm, 2zq2, 2zxg, 2zy1, 2zz1, 2zz2, 3a1d, 3a1e, 3a5y, 3a6t, 3a9i, 3acl, 3acw, 3ao2, 3ao4, 3ao5, 3ap4, 3arr, 3aru, 3arx, 3axz, 3b24, 3b25, 3b26, 3b27, 3b3c, 3b3s, 3b4f, 3b4p, 3b50, 3b5r, 3b65, 3b66, 3b68, 3b7r, 3b92, 3bft, 3bfu, 3bgb, 3bgc, 3bgq, 3bgz, 3bkk, 3bl0, 3bqc, 3bra, 3brn, 3bu1, 3buf, 3bug, 3bvb, 3bxf, 3bxg, 3bxh, 3c2u, 3c39, 3c4h, 3c56, 3cfn, 3cj4, 3ckp, 3cow, 3cs7, 3cyz, 3cz1, 3d0b, 3d1y, 3d4z, 3d51, 3d52, 3d78, 3d8w, 3d91, 3daz, 3dbu, 3dc3, 3dcc, 3dd0, 3dd8, 3ddf, 3ddg, 3dhv, 3djp, 3djx, 3dln, 3dnd, 3dne, 3dp4, 3dp9, 3dx1, 3dx3, 3dx4, 3dxh, 3dzt, 3e3c, 3e5a, 3e5u, 3e92, 3e93, 3ebh, 3ebo, 3ebp, 3ed0, 3eeb, 3efs, 3ehx, 3ehy, 3ejp, 3ejq, 3ejr, 3ekw, 3ekx, 3el5, 3eqr, 3ewj, 3exe, 3exh, 3f16, 3f17, 3f18, 3f19, 3f1a, 3f3a, 3f3c, 3f3d, 3f3t, 3f3u, 3f48, 3f68, 3f6g, 3f7h, 3f80, 3fas, 3fat, 3fcq, 3fed, 3fee, 3ff3, 3ffg, 3ffp, 3fhb, 3fjz, 3fl5, 3fqe, 3fur, 3fuz, 3fv1, 3fv2, 3fvn, 3fx6, 3fzy, 3g0e, 3g0i, 3g0w, 3g1d, 3g1v, 3g2h, 3g2i, 3g2k, 3g2l, 3g2n, 3g2y, 3g30, 3g35, 3g3r, 3g5k, 3ga5, 3gba, 3gbb, 3gc4, 3gc5, 3gcu, 3gi4, 3gi5, 3gjw, 3gkz, 3gm0, 3gnw, 3gpo, 3gqz, 3gst, 3guz, 3gv9, 3gvb, 3gy2, 3gy4, 3h30, 3h5b, 3h78, 3hf8, 3hk1, 3hkq, 3hl7, 3hl8, 3hmo, 3hmp, 3hp9, 3hs4, 3huc, 3hvk, 3hww, 3hx3, 3i4b, 3i4y, 3i51, 3i7e, 3ibi, 3ibu, 3ies, 3igp, 3ijh, 3ikd, 3ikg, 3imc, 3ime, 3ioc, 3iod, 3ioe, 3iof, 3iog, 3ip5, 3ip8, 3ip9, 3iph, 3ipq, 3ipu, 3isj, 3iue, 3ivc, 3ivx, 3iw6, 3iww, 3juk, 3juo, 3jup, 3jvr, 3jya, 3jzj, 3k2f, 3k37, 3k5x, 3k8c, 3k99, 3kdc, 3kdd, 3kdm, 3kek, 3kgp, 3kgq, 3kgt, 3kgu, 3kiv, 3kjd, 3kmc, 3kmx, 3kmy, 3kqr, 3kr8, 3kv2, 3kwa, 3l0v, 3l1n, 3l59, 3l6h, 3l7a, 3l7b, 3l7c, 3l7d, 3lc3, 3le9, 3lea, 3lgs, 3liw, 3ljg, 3ljo, 3lk8, 3lka, 3lmk, 3lp4, 3lp7, 3lpi, 3lxk, 3m35, 3m36, 3m37, 3m40, 3m5e, 3m8t, 3m96, 3mdz, 3mf5, 3mfv, 3mfw, 3mhl, 3mhw, 3mi2, 3mi3, 3mjl, 3ml5, 3ms9, 3mss, 3mtw, 3myg, 3mzc, 3n0n, 3n2p, 3n2u, 3n2v, 3n3j, 3n4b, 3n7a, 3n7o, 3n86, 3n8k, 3neo, 3nes, 3nex, 3nht, 3nox, 3nq3, 3nu3, 3nu4, 3nu6, 3nu9, 3nuj, 3nuo, 3nw9, 3nx7, 3nyd, 3nzk, 3o56, 3o75, 3o84, 3o99, 3o9a, 3o9p, 3ocp, 3ocz, 3oil, 3oim, 3oku, 3okv, 3ouj, 3ove, 3ovn, 3owj, 3oy0, 3oyq, 3ozj, 3ozp, 3ozr, 3ozt, 3p17, 3p3g, 3p3r, 3p3s, 3p3t, 3p4v, 3p7i, 3p8p, 3p8z, 3p9m, 3pb7, 3pb9, 3pbb, 3pcj, 3pck, 3pcn, 3pd8, 3pe1, 3pn1, 3pn4, 3po6, 3ppp, 3ppq, 3ppr, 3pwd, 3pwk, 3pwm, 3pyy, 3q1x, 3q2j, 3q44, 3q6w, 3q6z, 3q71, 3q7q, 3qdd, 3qgw, 3qgy, 3qox, 3qps, 3qqs, 3qtv, 3qwc, 3qx5, 3qx9, 3qxt, 3qxv, 3r16, 3r17, 3r1v, 3r4m, 3r4n, 3r4p, 3r6c, 3r6u, 3re4, 3rf4, 3rf5, 3rlp, 3rlr, 3rm4, 3roc, 3rr4, 3rsx, 3rt8, 3rtf, 3rv4, 3rv8, 3ryj, 3ryv, 3ryx, 3ryz, 3rz0, 3rz1, 3rz5, 3rz7, 3rz8, 3s0b, 3s0d, 3s0e, 3s2v, 3s3v, 3s43, 3s71, 3s72, 3s73, 3s75, 3s76, 3s77, 3s78, 3s8l, 3s8o, 3s8x, 3s9e, 3s9t, 3sax, 3sbh, 3sbi, 3sha, 3shc, 3si3, 3si4, 3sio, 3sk2, 3sr4, 3str, 3sv2, 3sw8, 3sww, 3sxf, 3syr, 3t01, 3t1a, 3t2w, 3t3u, 3t83, 3t84, 3t85, 3ta0, 3ta1, 3tao, 3tay, 3tb6, 3td4, 3tmk, 3tt4, 3tzm, 3u10, 3u3u, 3u5j, 3u5l, 3u7m, 3u7n, 3u81, 3u8j, 3u9q, 3ubd, 3udd, 3udh, 3ueu, 3uew, 3uex, 3uj9, 3ujb, 3ujc, 3ujd, 3uo4, 3uod, 3up2, 3utu, 3uu1, 3uug, 3uuo, 3uxd, 3uxk, 3uz5, 3v2n, 3v2p, 3v2q, 3v5p, 3v5t, 3v7x, 3veh, 3vf5, 3vf7, 3vfb, 3vh9, 3vhk, 3vjc, 3vw2, 3vx3, 3w9k, 3wha, 3wjw, 3wtj, 3wtl, 3wtm, 3wtn, 3wvm, 3wzn, 3x00, 3zbx, 3zc5, 3zcl, 3zdg, 3zdh, 3zdv, 3zj6, 3zll, 3zlr, 3znr, 3zps, 3zpu, 3zso, 3zsx, 3zsy, 3zt2, 3zt3, 3zxz, 3zyu, 3zze, 456c, 4a4v, 4a4w, 4a6b, 4a6c, 4a6s, 4a7i, 4ab9, 4abb, 4abe, 4abg, 4abh, 4aci, 4ad2, 4ad3, 4ad6, 4ag8, 4agl, 4agm, 4agn, 4ago, 4agp, 4ahr, 4ahs, 4ahu, 4ai5, 4aia, 4aj4, 4aje, 4alx, 4aoi, 4ap7, 4aq4, 4aq6, 4aqh, 4arb, 4ase, 4asj, 4att, 4auj, 4av5, 4avi, 4ax9, 4ayp, 4ayq, 4ayu, 4b0b, 4b2i, 4b33, 4b35, 4b3c, 4b5d, 4b5s, 4b5t, 4b6o, 4b6p, 4b7j, 4bah, 4bam, 4baq, 4bb9, 4bc5, 4bck, 4bcs, 4bf1, 4bf6, 4bi6, 4bi7, 4bj8, 4bny, 4bqg, 4bqs, 4br3, 4bs0, 4bt3, 4bt4, 4bt5, 4btk, 4c1t, 4c2v, 4c52, 4c5d, 4c9x, 4cc5, 4cd0, 4ceb, 4cfl, 4cg9, 4cga, 4cgi, 4ciw, 4cj4, 4cjp, 4cjq, 4cjr, 4cl6, 4clj, 4cmo, 4cp7, 4cpt, 4cpy, 4cpz, 4css, 4cst, 4cu7, 4cwn, 4cwo, 4cwp, 4cwq, 4cwr, 4cws, 4d1j, 4d8z, 4da5, 4db7, 4dcs, 4ddh, 4ddk, 4dds, 4ddy, 4de1, 4de2, 4de3, 4de5, 4del, 4deu, 4djo, 4djq, 4djv, 4djw, 4djy, 4dkp, 4dkq, 4dli, 4dmw, 4dq2, 4dsu, 4duh, 4dv8, 4e0x, 4e1k, 4e3g, 4e4l, 4e5w, 4e6q, 4e9u, 4ea2, 4eb8, 4ef6, 4efs, 4ehz, 4ejl, 4eky, 4el0, 4el5, 4elh, 4en4, 4eor, 4epy, 4er1, 4erf, 4ew3, 4ewn, 4f09, 4f1l, 4f7v, 4f9u, 4f9y, 4fai, 4fev, 4few, 4ffs, 4fht, 4fk6, 4fl2, 4flp, 4fsl, 4g4p, 4g5f, 4g8m, 4g8n, 4g90, 4g95, 4gbd, 4ge1, 4gfo, 4ggz, 4ghi, 4gid, 4gih, 4gj2, 4gj3, 4gkh, 4gkm, 4gq4, 4gu6, 4gzp, 4h3f, 4h3j, 4h42, 4h81, 4h85, 4hbm, 4heg, 4hge, 4hpi, 4hu1, 4hw3, 4hwp, 4hws, 4hzm, 4i54, 4i74, 4i7j, 4i7k, 4i7l, 4i7m, 4i7p, 4i8n, 4i8x, 4i8z, 4ibb, 4ibc, 4ibd, 4ibf, 4ibi, 4ibj, 4ibk, 4idn, 4ieh, 4igt, 4ih5, 4ih7, 4ijh, 4io2, 4io3, 4io4, 4io5, 4io6, 4io7, 4ipn, 4isu, 4itp, 4iue, 4iuo, 4iva, 4ivc, 4iwz, 4j21, 4j28, 4j3l, 4j44, 4j74, 4j7e, 4j93, 4jal, 4jfk, 4jia, 4jne, 4jpx, 4jpy, 4jsa, 4jss, 4jsz, 4jv6, 4jv8, 4jx9, 4jxs, 4jyc, 4jym, 4jzi, 4k3h, 4k4j, 4k5p, 4k77, 4k7i, 4k7n, 4kax, 4kfq, 4kif, 4kiu, 4kn0, 4kn1, 4kni, 4knj, 4knm, 4ko8, 4kow, 4kp5, 4kp8, 4kqp, 4kwf, 4kwo, 4kxb, 4kxn, 4kz3, 4kz7, 4kzb, 4kzq, 4l19, 4l4z, 4l50, 4lbu, 4leq, 4lj5, 4lj8, 4llk, 4llx, 4lm1, 4lm2, 4lm4, 4loo, 4loy, 4lps, 4luz, 4lvt, 4lw1, 4lyw, 4lzr, 4lzs, 4m0f, 4m0r, 4m13, 4m2r, 4m2v, 4m2w, 4m3p, 4m6u, 4m8e, 4m8h, 4mc1, 4mc2, 4mc6, 4mc9, 4mhy, 4mhz, 4mjp, 4mme, 4mmm, 4mnp, 4mo8, 4mpn, 4mr3, 4mr6, 4mre, 4mrg, 4mrw, 4mrz, 4msa, 4msc, 4msn, 4mss, 4n07, 4n5d, 4n6g, 4n6h, 4n8q, 4n9c, 4nbk, 4nbl, 4nbn, 4ndu, 4ngn, 4nh8, 4nl1, 4non, 4np2, 4np3, 4np9, 4nra, 4nuc, 4nue, 4nvp, 4nwc, 4nyf, 4o04, 4o05, 4o07, 4o09, 4o0a, 4o0b, 4o0x, 4o0y, 4o2p, 4o3c, 4o3f, 4o61, 4o97, 4o9v, 4oc1, 4oc2, 4oc5, 4ocq, 4oct, 4oiv, 4oma, 4omj, 4omk, 4ovf, 4owm, 4ozj, 4p58, 4p6w, 4p6x, 4pb2, 4pcs, 4pee, 4pf5, 4phu, 4poh, 4poj, 4pop, 4pow, 4pox, 4pp3, 4pp5, 4psb, 4pum, 4pv5, 4pyy, 4q09, 4q0k, 4q1y, 4q3t, 4q3u, 4q46, 4q4q, 4q4r, 4q6d, 4q6e, 4q7p, 4q7s, 4q7v, 4q81, 4q83, 4q87, 4q8x, 4q8y, 4q93, 4q99, 4q9o, 4q9y, 4qb3, 4qd6, 4qdk, 4qem, 4qer, 4qev, 4qew, 4qf8, 4qf9, 4qfl, 4qfn, 4qfo, 4qfp, 4qge, 4qhc, 4qiy, 4qj0, 4qjm, 4qjo, 4qjp, 4qjx, 4qp2, 4qsu, 4r4c, 4r4i, 4r4o, 4r4t, 4r73, 4r74, 4r75, 4rak, 4rd0, 4rd3, 4rfd, 4rfm, 4rhx, 4riv, 4rj8, 4rlw, 4rpn, 4rpo, 4rqk, 4rqv, 4rrf, 4rrg, 4rsk, 4rux, 4ruy, 4ruz, 4rvr, 4sga, 4std, 4tkh, 4tkj, 4tln, 4tmk, 4tqn, 4tte, 4twp, 4tz2, 4u0f, 4u1b, 4u4s, 4u4x, 4u54, 4u69, 4u6w, 4u71, 4ual, 4ucc, 4ufh, 4ufi, 4ufk, 4ufl, 4ufm, 4uin, 4umb, 4umc, 4unp, 4uof, 4uoh, 4up5, 4ury, 4urz, 4us3, 4uye, 4v01, 4v24, 4v27, 4w9d, 4wa9, 4wiv, 4wkb, 4wkn, 4wko, 4wkp, 4wn5, 4wov, 4wr7, 4wup, 4ww6, 4ww8, 4x11, 4x5p, 4x5q, 4x5r, 4x6i, 4x8o, 4xas, 4xe1, 4xip, 4xiq, 4xir, 4xmb, 4xmr, 4xt2, 4xtv, 4xtw, 4xtx, 4xu1, 4xu2, 4xxh, 4xy8, 4xya, 4y0a, 4y2q, 4y79, 4ygf, 4yha, 4ymb, 4ymh, 4yml, 4ymq, 4yth, 4z1k, 4z6h, 4z6i, 4z83, 4z84, 4z93, 4zae, 4zei, 4zek, 4zip, 4zme, 4zow, 4zvi, 4zx0, 4zyf, 4zzy, 4zzz, 5a5q, 5a81, 5aba, 5am6, 5amd, 5amg, 5aml, 5aoi, 5aol, 5azf, 5bry, 5bs4, 5byi, 5c1m, 5c1w, 5c28, 5c2a, 5c3p, 5c5t, 5c8n, 5cap, 5cas, 5cbr, 5cbs, 5cc2, 5cep, 5ceq, 5cjf, 5cp9, 5cqu, 5cs3, 5ct2, 5d1r, 5dgu, 5dgw, 5dwr, 5e2r, 5fl4, 5fl5, 5fl6, 5std, 5upj, 5yas, 6cpa, 6rnt, 6std, 6upj, 7upj, 8cpa, 966c]
----------------------

PDB_ids used in the small training set:
[184l, 1a4r, 1a4w, 1a8i, 1a94, 1adl, 1aj7, 1bhf, 1bnn, 1bnv, 1bp0, 1bq4, 1bwa, 1c1r, 1c5p, 1c83, 1c86, 1cgl, 1d4p, 1dmp, 1dqn, 1e4h, 1e66, 1efy, 1ele, 1elr, 1ew9, 1f0r, 1fao, 1fch, 1fcx, 1fkf, 1fzm, 1fzo, 1g3d, 1g3e, 1g7f, 1g7v, 1gaf, 1gai, 1ghv, 1ghy, 1gi4, 1gjc, 1h6h, 1i7z, 1i80, 1j17, 1jgl, 1jmg, 1k6p, 1kpm, 1ksn, 1lhu, 1m2p, 1nje, 1nli, 1nw7, 1o0m, 1o2n, 1o2r, 1o30, 1o3i, 1ony, 1owe, 1p1q, 1pb8, 1ppc, 1pzp, 1q8w, 1qaw, 1qbq, 1qf0, 1qf1, 1r1h, 1rtf, 1sh9, 1sqa, 1swr, 1t7j, 1toi, 1u71, 1uj5, 1uj6, 1ur9, 1utn, 1v2j, 1v2l, 1vfn, 1w13, 1w96, 1wc1, 1x38, 1x8r, 1yds, 1z4o, 1z6e, 1z95, 1zc9, 1zfk, 1zhy, 2a8g, 2aac, 2am4, 2aoe, 2b07, 2bak, 2c1p, 2cbz, 2doo, 2fqw, 2fqy, 2gv6, 2h4n, 2h6t, 2ha5, 2hb3, 2hnx, 2hxm, 2i80, 2ihj, 2nmx, 2nmz, 2o4z, 2pbw, 2q38, 2q63, 2qci, 2qd7, 2r3t, 2rfh, 2v00, 2v2c, 2v77, 2v7a, 2vpe, 2vyt, 2w8w, 2wc3, 2wer, 2wky, 2x00, 2xht, 2xpk, 2y7z, 2y82, 2y8c, 2ya8, 2yi0, 2ypi, 2yxj, 2yz3, 2za0, 2zcq, 2zdn, 2zfp, 2zn7, 3aaq, 3aau, 3acx, 3aqt, 3arw, 3ary, 3b3w, 3b7u, 3bxe, 3cf8, 3coy, 3cyw, 3czv, 3d7b, 3d9z, 3ebi, 3ebl, 3f7g, 3f8e, 3f8f, 3fj7, 3fjg, 3fql, 3fvk, 3gi6, 3gss, 3gvu, 3hb4, 3hit, 3hkn, 3hzm, 3hzv, 3i9g, 3iob, 3iub, 3ivg, 3k5v, 3kku, 3l3l, 3l3m, 3lir, 3lxe, 3m67, 3m6r, 3mhi, 3myq, 3n35, 3n3g, 3nik, 3npc, 3ny3, 3o7u, 3o9e, 3p9t, 3pd9, 3pe2, 3qbc, 3qkd, 3r88, 3sap, 3sjf, 3st5, 3sue, 3sym, 3t3c, 3t5u, 3t6b, 3t8v, 3tf6, 3tfp, 3tk2, 3ttm, 3tvc, 3tza, 3u15, 3u6h, 3u8n, 3uev, 3ui7, 3umo, 3uzj, 3v3l, 3v7t, 3vhc, 3vje, 3vtr, 3vw1, 3w07, 3w9r, 3wz8, 3zk6, 3zns, 3zv7, 4aba, 4abf, 4acc, 4aji, 4asd, 4avh, 4avs, 4az6, 4b6s, 4bak, 4ban, 4bao, 4bcp, 4bks, 4bkt, 4bqh, 4bup, 4c6u, 4cd4, 4cps, 4cu8, 4cwt, 4d4d, 4dfg, 4djr, 4dju, 4djx, 4dzy, 4e4n, 4e6d, 4ei4, 4emf, 4er2, 4euo, 4ew2, 4exs, 4f3k, 4f6u, 4f6w, 4fcf, 4fcq, 4fl1, 4g0p, 4gg7, 4gqp, 4gr8, 4gue, 4h3g, 4ha5, 4hdp, 4hwo, 4hym, 4ih6, 4in9, 4ivb, 4j7d, 4jfs, 4jkw, 4jyb, 4jz1, 4k7o, 4k9y, 4km0, 4kmz, 4l2l, 4l9i, 4lar, 4ly1, 4m0e, 4m0z, 4m14, 4m8y, 4mmp, 4myd, 4n3l, 4oeu, 4or4, 4ovg, 4ovh, 4owv, 4p5d, 4pmm, 4q4o, 4q4s, 4q7w, 4q90, 4qiz, 4qpl, 4r59, 4rd6, 4s1g, 4tjz, 4ty6, 4u6c, 4u6z, 4u73, 4ua8, 4ufj, 4w9c, 4wrb, 4x3k, 4x50, 4xty, 4xu0, 4xu3, 4yc0, 4ye3, 4yo8, 4ytc, 4zba, 4zbf, 4zbi, 4zzd, 5cau, 5d21, 5dqe, 7std]


PDB_ids used in the large training set(11686):
[11gs, 13gs, 16pk, 184l, 188l, 1a07, 1a08, 1a09, 1a0q, 1a0t, 1a1b, 1a1c, 1a2c, 1a37, 1a3e, 1a42, 1a46, 1a4h, 1a4m, 1a4r, 1a4w, 1a50, 1a52, 1a5g, 1a5h, 1a5v, 1a61, 1a7c, 1a7t, 1a7x, 1a85, 1a86, 1a8i, 1a8t, 1a94, 1a9q, 1a9u, 1abt, 1acj, 1ad8, 1add, 1adl, 1af2, 1afl, 1ag9, 1agm, 1agw, 1aht, 1ahx, 1ahy, 1aj6, 1aj7, 1akq, 1akr, 1akt, 1aku, 1akv, 1akw, 1al7, 1al8, 1amk, 1amn, 1anf, 1ao0, 1ao8, 1apw, 1aq1, 1aq7, 1aqc, 1aqi, 1aqj, 1at5, 1at6, 1atl, 1atr, 1au0, 1au2, 1auj, 1avd, 1avp, 1aw1, 1awf, 1awh, 1awi, 1ax1, 1ax2, 1axr, 1axs, 1axz, 1ayu, 1ayv, 1azg, 1azl, 1azx, 1b05, 1b0f, 1b0h, 1b11, 1b1h, 1b2h, 1b2i, 1b2m, 1b32, 1b39, 1b3f, 1b3g, 1b3h, 1b3l, 1b40, 1b42, 1b46, 1b4d, 1b4h, 1b4z, 1b51, 1b52, 1b56, 1b58, 1b5g, 1b5h, 1b5i, 1b5j, 1b6h, 1b6m, 1b6p, 1b74, 1b7h, 1b8n, 1b9j, 1b9s, 1b9t, 1b9v, 1ba8, 1bb0, 1bbz, 1bcj, 1bdl, 1bdr, 1bgo, 1bhf, 1bil, 1bim, 1bio, 1biw, 1bji, 1bjr, 1bkj, 1bky, 1bl4, 1bl6, 1bl7, 1bm2, 1bm6, 1bma, 1bmb, 1bmk, 1bmm, 1bmn, 1bmq, 1bnm, 1bnn, 1bnv, 1bp0, 1bq3, 1bq4, 1bqm, 1bqn, 1bqo, 1br5, 1br8, 1bra, 1bsk, 1bt6, 1btn, 1bux, 1bwa, 1bwn, 1bxl, 1bxr, 1bzf, 1bzh, 1bzs, 1bzy, 1c12, 1c1r, 1c1u, 1c1v, 1c29, 1c2t, 1c3b, 1c3i, 1c3r, 1c4u, 1c4v, 1c4y, 1c50, 1c5f, 1c5n, 1c5o, 1c5p, 1c7e, 1c7f, 1c83, 1c84, 1c85, 1c86, 1c88, 1c8k, 1c8l, 1c8v, 1c9d, 1ca8, 1caq, 1cbr, 1cea, 1ceb, 1cgl, 1ch8, 1ci7, 1cil, 1cim, 1cin, 1cj1, 1cka, 1ckb, 1clu, 1cp6, 1cpi, 1cqp, 1cr6, 1cs4, 1ct8, 1ctr, 1cw2, 1cwb, 1cwc, 1cx9, 1cyn, 1czc, 1cze, 1czk, 1czl, 1czo, 1czq, 1czr, 1d04, 1d09, 1d1p, 1d2s, 1d3q, 1d3v, 1d4p, 1d4t, 1d4w, 1d5j, 1d5r, 1d6n, 1d6s, 1d6v, 1d7j, 1d7x, 1d8e, 1d8f, 1d8m, 1d9i, 1db1, 1db4, 1db5, 1dbb, 1dbj, 1dbk, 1ddm, 1det, 1dfo, 1dg9, 1di8, 1di9, 1dis, 1dkd, 1dm2, 1dmb, 1dmp, 1dmt, 1doj, 1dpu, 1dqn, 1dqx, 1drk, 1dth, 1dtq, 1dtt, 1dub, 1dva, 1dwc, 1dwd, 1dx6, 1dxp, 1dy4, 1dzj, 1dzm, 1dzp, 1e00, 1e02, 1e03, 1e06, 1e1y, 1e34, 1e37, 1e4h, 1e55, 1e5a, 1e5j, 1e66, 1e72, 1e9h, 1eas, 1eat, 1eb1, 1eb2, 1ebg, 1ec2, 1ec9, 1eed, 1eef, 1efi, 1efy, 1eix, 1ejn, 1ek1, 1ek2, 1ekb, 1ele, 1elr, 1els, 1em6, 1ent, 1eoj, 1eol, 1eou, 1epp, 1epq, 1ero, 1erq, 1err, 1esz, 1ets, 1ett, 1etz, 1eub, 1eve, 1evh, 1ew9, 1ewj, 1ex8, 1exv, 1exw, 1ezf, 1f0q, 1f0r, 1f1j, 1f28, 1f2o, 1f2p, 1f3j, 1f40, 1f47, 1f4e, 1f4f, 1f4g, 1f7b, 1f8a, 1f8b, 1f8c, 1f8d, 1f90, 1f92, 1f9e, 1f9g, 1fao, 1fax, 1fbm, 1fch, 1fcx, 1fd7, 1fdq, 1fe3, 1ff1, 1fgi, 1fh7, 1fhr, 1fig, 1fj4, 1fkf, 1fl6, 1flm, 1fls, 1fmb, 1fo2, 1fo3, 1fpi, 1fpp, 1fq4, 1fq6, 1fq7, 1fq8, 1fsg, 1fsw, 1fsy, 1ft4, 1fta, 1ftj, 1ftk, 1ftl, 1fv9, 1fvt, 1fvv, 1fw0, 1fwe, 1fyr, 1fzm, 1fzo, 1g05, 1g1e, 1g27, 1g2a, 1g2l, 1g2m, 1g37, 1g3b, 1g3c, 1g3d, 1g3e, 1g3f, 1g3m, 1g42, 1g49, 1g4k, 1g50, 1g5f, 1g5s, 1g6r, 1g6s, 1g7f, 1g7p, 1g7v, 1g9a, 1g9b, 1g9c, 1g9d, 1g9r, 1g9s, 1g9t, 1ga8, 1ga9, 1gaf, 1gag, 1gah, 1gai, 1gbq, 1gbt, 1gca, 1gcz, 1gfw, 1gfy, 1gfz, 1ggd, 1ggn, 1ghv, 1ghy, 1gi4, 1gi6, 1gi8, 1gi9, 1gj4, 1gj5, 1gjb, 1gjc, 1gmy, 1gni, 1gnj, 1gny, 1gpy, 1gqs, 1gsf, 1gsz, 1gt1, 1gt3, 1gt4, 1gt5, 1gu3, 1gui, 1guw, 1gux, 1gvk, 1gvu, 1gwm, 1gwq, 1gwr, 1gww, 1gx0, 1gx4, 1gx8, 1gym, 1gz3, 1gz4, 1gz9, 1gzc, 1gzg, 1gzv, 1h00, 1h01, 1h07, 1h08, 1h0w, 1h1b, 1h1h, 1h1p, 1h1q, 1h1r, 1h1s, 1h24, 1h25, 1h26, 1h27, 1h28, 1h2t, 1h2u, 1h35, 1h36, 1h37, 1h39, 1h3a, 1h3b, 1h3c, 1h3h, 1h46, 1h4n, 1h5u, 1h6e, 1h6h, 1h8l, 1h8s, 1h8y, 1h9l, 1h9z, 1ha2, 1haa, 1hbj, 1hc9, 1hdt, 1hef, 1heg, 1hfs, 1hge, 1hgi, 1hgj, 1hgt, 1him, 1hiy, 1hk1, 1hk2, 1hk3, 1hk5, 1hkj, 1hkk, 1hkm, 1hlf, 1hn2, 1hn4, 1hp0, 1hpo, 1hq5, 1hqf, 1hqg, 1hqh, 1hrn, 1hs6, 1hsg, 1hte, 1htf, 1htg, 1hti, 1hty, 1hv5, 1hvk, 1hvy, 1hww, 1hxk, 1hy7, 1hyv, 1hyz, 1i1e, 1i32, 1i33, 1i3z, 1i41, 1i43, 1i48, 1i5d, 1i5h, 1i72, 1i7c, 1i7g, 1i7i, 1i7m, 1i7z, 1i80, 1i8i, 1i8j, 1i8z, 1i90, 1i91, 1iau, 1ibc, 1ibg, 1icj, 1ida, 1idb, 1idg, 1iem, 1iep, 1iew, 1ih0, 1iht, 1ihy, 1iig, 1ijr, 1ikv, 1ikw, 1ikx, 1iky, 1il3, 1il4, 1il5, 1il9, 1ilh, 1ilq, 1imx, 1inc, 1ind, 1inf, 1ing, 1inh, 1inq, 1iq1, 1irs, 1it6, 1iup, 1iwq, 1izi, 1j07, 1j15, 1j17, 1j19, 1j1a, 1j4k, 1j4r, 1j5i, 1j7z, 1j80, 1j81, 1jak, 1jbd, 1jcx, 1jd0, 1jd5, 1jd6, 1jdj, 1jet, 1jeu, 1jev, 1jfh, 1jg0, 1jgl, 1jh1, 1jif, 1jii, 1jij, 1jik, 1jil, 1jiz, 1jj9, 1jje, 1jjk, 1jjt, 1jk7, 1jld, 1jlq, 1jlr, 1jlx, 1jm4, 1jmg, 1jmi, 1jmq, 1jn2, 1joc, 1joj, 1jpl, 1jq3, 1jq9, 1jqd, 1jqe, 1jrs, 1jt1, 1jtq, 1juf, 1juj, 1juq, 1jut, 1juy, 1jvp, 1jwm, 1jws, 1jwt, 1jwu, 1jyc, 1jyi, 1k03, 1k06, 1k08, 1k1m, 1k1p, 1k2i, 1k2v, 1k3t, 1k6p, 1k9q, 1k9r, 1k9s, 1ka7, 1kak, 1kat, 1kc5, 1kcs, 1kds, 1kdv, 1kdw, 1kdy, 1kdz, 1ke0, 1ke1, 1ke2, 1ke3, 1ke5, 1ke6, 1ke7, 1ke8, 1ke9, 1kf0, 1kf6, 1kfy, 1kkq, 1kl3, 1kl5, 1klg, 1kll, 1klu, 1km3, 1kmv, 1kmy, 1kna, 1kne, 1koj, 1kpm, 1kqb, 1kr3, 1ksn, 1kti, 1ktt, 1kv2, 1kvo, 1kwq, 1kwr, 1kyn, 1kz8, 1l0a, 1l2s, 1l2z, 1l5q, 1l5r, 1l5s, 1l6s, 1l6y, 1l7x, 1lan, 1lb6, 1lcj, 1lcp, 1ld7, 1ld8, 1leg, 1lek, 1lev, 1lf3, 1lf8, 1lf9, 1lgt, 1lgw, 1lhc, 1lhd, 1lhe, 1lhf, 1lhg, 1lhu, 1lhv, 1lhw, 1ljt, 1lkk, 1lkx, 1ll4, 1llb, 1lnm, 1lol, 1loq, 1lor, 1los, 1lq2, 1lqd, 1lqe, 1lqf, 1lrt, 1lt5, 1lt6, 1lv8, 1lvc, 1lvk, 1lvu, 1lxf, 1lxh, 1lzo, 1m0n, 1m0o, 1m13, 1m21, 1m2p, 1m51, 1m5b, 1m5c, 1m5d, 1m5e, 1m5f, 1m6p, 1m74, 1m7q, 1m9n, 1mau, 1maw, 1mcz, 1mdl, 1me3, 1me4, 1me7, 1me8, 1mem, 1meu, 1mf4, 1mfg, 1mfi, 1mhw, 1mik, 1mj7, 1mkd, 1ml1, 1mm6, 1mm7, 1mmp, 1mn9, 1mnc, 1mns, 1mpa, 1mpl, 1mq1, 1mqd, 1mqg, 1mqh, 1mqi, 1mqj, 1mrw, 1ms0, 1ms6, 1ms7, 1mto, 1mue, 1mv0, 1mwn, 1mx1, 1mxl, 1mxo, 1mxu, 1my2, 1my3, 1my8, 1mzc, 1mzs, 1n0s, 1n0t, 1n1g, 1n1t, 1n1v, 1n2v, 1n3w, 1n43, 1n4m, 1n51, 1n5z, 1n7i, 1n7j, 1n7m, 1n7t, 1n8u, 1n94, 1n95, 1n9a, 1n9m, 1nax, 1nc6, 1nd5, 1nde, 1ndj, 1nfs, 1nfu, 1nfx, 1ngw, 1nhg, 1nhv, 1nhw, 1nhx, 1ni1, 1njb, 1nje, 1njf, 1njj, 1njt, 1nju, 1nkm, 1nl4, 1nl6, 1nli, 1nlj, 1nlo, 1nlp, 1nlt, 1nmk, 1nms, 1nnk, 1nnu, 1no9, 1noi, 1noj, 1nok, 1nox, 1np0, 1npa, 1npv, 1npw, 1npz, 1nq0, 1nqc, 1ntv, 1nu3, 1nu8, 1nw7, 1nwl, 1nxy, 1ny0, 1ny2, 1nym, 1nyx, 1nyy, 1nzq, 1o0d, 1o0m, 1o0o, 1o1s, 1o2g, 1o2k, 1o2n, 1o2p, 1o2q, 1o2r, 1o2s, 1o2t, 1o2u, 1o2v, 1o2x, 1o2y, 1o30, 1o32, 1o34, 1o37, 1o39, 1o3b, 1o3c, 1o3e, 1o3g, 1o3h, 1o3i, 1o3k, 1o41, 1o42, 1o43, 1o44, 1o45, 1o46, 1o47, 1o48, 1o49, 1o4a, 1o4b, 1o4d, 1o4e, 1o4f, 1o4g, 1o4h, 1o4i, 1o4j, 1o4k, 1o4l, 1o4m, 1o4n, 1o4o, 1o4p, 1o4q, 1o4r, 1o5a, 1o5e, 1o5f, 1o5m, 1o5p, 1o6h, 1o6i, 1o6q, 1o6r, 1o79, 1o9d, 1o9e, 1o9k, 1oai, 1oay, 1obx, 1ocn, 1oe0, 1oe7, 1oeb, 1ofz, 1ogd, 1ogu, 1oh4, 1oi9, 1oim, 1oiq, 1oir, 1oit, 1oiu, 1oiy, 1oj5, 1ok7, 1oko, 1okv, 1okw, 1okx, 1oky, 1okz, 1ol1, 1ol2, 1olu, 1om2, 1ong, 1onh, 1onp, 1ony, 1opi, 1oq5, 1oqp, 1ork, 1orw, 1os5, 1osg, 1ouk, 1ouy, 1ov3, 1ove, 1ow4, 1owd, 1owe, 1owi, 1owj, 1owk, 1ox9, 1oxg, 1oxn, 1oxq, 1oxr, 1oy7, 1oyn, 1ozv, 1p01, 1p02, 1p03, 1p04, 1p05, 1p06, 1p0y, 1p10, 1p17, 1p1q, 1p28, 1p2a, 1p2g, 1p4r, 1p57, 1p5e, 1p6d, 1p6e, 1p7m, 1p93, 1pau, 1pb8, 1pbq, 1pcg, 1pdq, 1pf7, 1pf8, 1pfu, 1pfy, 1ph0, 1phw, 1pi4, 1pi5, 1pig, 1pip, 1pk0, 1pl0, 1pme, 1pmn, 1pmu, 1pmv, 1pmx, 1pop, 1pot, 1ppc, 1ppi, 1ppw, 1ppx, 1pq3, 1pq6, 1pqc, 1pr1, 1prl, 1prm, 1pro, 1pu7, 1pu8, 1pum, 1pun, 1puq, 1pus, 1pvn, 1pw6, 1pwp, 1pwq, 1pwu, 1pwy, 1pxh, 1pxi, 1pxj, 1pxk, 1pxl, 1pxm, 1pxn, 1py1, 1py2, 1py5, 1pye, 1pyw, 1pzi, 1pzp, 1q0b, 1q1m, 1q1y, 1q3d, 1q3w, 1q41, 1q4k, 1q4l, 1q4w, 1q4x, 1q5l, 1q63, 1q66, 1q6j, 1q6k, 1q6m, 1q6n, 1q6p, 1q6s, 1q6t, 1q72, 1q83, 1q8w, 1q95, 1q9d, 1q9m, 1qaq, 1qaw, 1qbq, 1qbv, 1qca, 1qcp, 1qf0, 1qf1, 1qf4, 1qf5, 1qfs, 1qhc, 1qhr, 1qi0, 1qiw, 1qj1, 1qj6, 1qj7, 1qja, 1qjb, 1qji, 1qk3, 1qk4, 1qka, 1qkb, 1qkn, 1qku, 1qm4, 1qm5, 1qng, 1qnh, 1qon, 1qpb, 1qpf, 1qpl, 1qq9, 1qr3, 1qs4, 1qsc, 1qti, 1qtn, 1qvt, 1qvu, 1qw7, 1qwe, 1qwf, 1qwu, 1qx1, 1qxk, 1qxw, 1qxy, 1qxz, 1qy5, 1qyg, 1r1h, 1r1i, 1r2b, 1r58, 1r5g, 1r5h, 1r5n, 1r5v, 1r5w, 1r5y, 1r6g, 1r6z, 1r78, 1rdi, 1rdj, 1rdl, 1rdn, 1rdt, 1re1, 1re8, 1rej, 1rek, 1rev, 1rgj, 1rgk, 1rgl, 1rhj, 1rhk, 1rhm, 1rhq, 1rhr, 1rhu, 1rin, 1riw, 1rjk, 1rlp, 1rlq, 1rm8, 1rne, 1ro6, 1ros, 1rpa, 1rpj, 1rq2, 1rry, 1rst, 1rt1, 1rt2, 1rt9, 1rtf, 1rth, 1rti, 1rtl, 1ru1, 1ru2, 1rv1, 1rw8, 1rwq, 1rww, 1rwx, 1rxp, 1ryf, 1ryh, 1rzx, 1s17, 1s26, 1s3k, 1s4d, 1s50, 1s5q, 1s5z, 1s64, 1s9t, 1s9v, 1sc8, 1sfi, 1sh9, 1shc, 1shd, 1sj0, 1sje, 1sjh, 1sl3, 1sle, 1slg, 1sm2, 1sme, 1snk, 1so2, 1soj, 1sqa, 1sqc, 1sqi, 1sqn, 1sre, 1sri, 1stc, 1std, 1stp, 1sts, 1sve, 1svg, 1svh, 1swg, 1swi, 1swk, 1swn, 1swp, 1swr, 1syo, 1sz0, 1szm, 1t08, 1t13, 1t1r, 1t1s, 1t29, 1t2v, 1t37, 1t3t, 1t46, 1t48, 1t49, 1t4e, 1t4j, 1t4s, 1t5a, 1t69, 1t7j, 1ta2, 1tbz, 1tc1, 1td7, 1tfq, 1tft, 1tfz, 1tg5, 1thl, 1thr, 1ths, 1tka, 1tkc, 1tkt, 1tkx, 1tkz, 1tl1, 1tl3, 1tl7, 1tl9, 1tlo, 1tmb, 1tmm, 1toi, 1tou, 1tow, 1tps, 1tpz, 1tqf, 1tr7, 1tsi, 1tsl, 1tsm, 1tsv, 1tt1, 1ttv, 1tu6, 1tuf, 1tv6, 1tve, 1tvo, 1tvr, 1tyn, 1tyr, 1tys, 1tze, 1u0h, 1u2r, 1u2y, 1u32, 1u33, 1u3q, 1u3r, 1u3s, 1u59, 1u65, 1u6q, 1u71, 1u8t, 1u9e, 1u9l, 1u9q, 1u9v, 1u9w, 1u9x, 1udt, 1udu, 1uef, 1ugp, 1ugw, 1ugy, 1uh1, 1uj0, 1uj5, 1uj6, 1ujj, 1ujk, 1uk0, 1uk1, 1ukh, 1ule, 1ulg, 1umw, 1ung, 1unh, 1unl, 1uod, 1uom, 1uou, 1upk, 1ur9, 1urc, 1urg, 1urw, 1uti, 1utn, 1utr, 1utt, 1utz, 1uu3, 1uu7, 1uu8, 1uu9, 1uv5, 1uvr, 1uvs, 1uvt, 1uvu, 1uwb, 1uwh, 1uwt, 1uwu, 1ux7, 1uxa, 1uxb, 1uy6, 1uy7, 1uy8, 1uy9, 1uyc, 1uyd, 1uye, 1uyf, 1uyg, 1uyh, 1uyi, 1uyk, 1uym, 1uys, 1uz4, 1uze, 1v0m, 1v0n, 1v0o, 1v0p, 1v11, 1v16, 1v1k, 1v1m, 1v2h, 1v2j, 1v2l, 1v2m, 1v2p, 1v3x, 1v41, 1v79, 1vcj, 1vcu, 1vea, 1veb, 1vfn, 1vgc, 1vij, 1vik, 1vj5, 1vj6, 1vj9, 1vja, 1vjc, 1vjd, 1vjy, 1vkj, 1vot, 1vr1, 1vrt, 1vru, 1vsn, 1vwf, 1vwl, 1vwn, 1vyj, 1vyq, 1vyw, 1vyz, 1w0x, 1w0y, 1w10, 1w12, 1w13, 1w14, 1w1d, 1w1g, 1w1p, 1w1t, 1w1v, 1w1y, 1w22, 1w25, 1w2g, 1w2h, 1w2k, 1w2x, 1w31, 1w4l, 1w51, 1w6h, 1w6j, 1w6r, 1w6y, 1w76, 1w7h, 1w7x, 1w80, 1w82, 1w83, 1w84, 1w8l, 1w8m, 1w96, 1w9u, 1waw, 1wax, 1way, 1wb0, 1wbg, 1wbn, 1wbo, 1wbs, 1wbt, 1wbv, 1wbw, 1wc1, 1wc6, 1wcc, 1wdq, 1wdr, 1wdy, 1we2, 1wok, 1wqv, 1ws5, 1wss, 1wtg, 1wu1, 1wug, 1wum, 1wun, 1wur, 1wv7, 1wva, 1wvc, 1wxz, 1wzy, 1x07, 1x0n, 1x11, 1x38, 1x6u, 1x70, 1x76, 1x78, 1x7a, 1x7b, 1x7e, 1x7q, 1x7r, 1x81, 1x8b, 1x8r, 1x8s, 1x9d, 1xa5, 1xb7, 1xbb, 1xbc, 1xd0, 1xdd, 1xdg, 1xff, 1xfv, 1xgi, 1xgj, 1xh3, 1xh6, 1xh7, 1xh8, 1xhm, 1xjd, 1xk9, 1xlx, 1xlz, 1xm4, 1xm6, 1xmu, 1xmy, 1xn0, 1xn2, 1xn3, 1xnx, 1xnz, 1xoe, 1xog, 1xom, 1xon, 1xoq, 1xor, 1xos, 1xot, 1xoz, 1xp0, 1xp1, 1xp6, 1xp9, 1xpc, 1xqc, 1xr8, 1xr9, 1xs7, 1xsc, 1xt3, 1xuc, 1xud, 1xuo, 1xur, 1xxe, 1xxh, 1xxi, 1xz8, 1xzx, 1y0x, 1y19, 1y1m, 1y2a, 1y2b, 1y2c, 1y2d, 1y2e, 1y2f, 1y2g, 1y2h, 1y2j, 1y2k, 1y3a, 1y3g, 1y3w, 1y3y, 1y4z, 1y57, 1y6a, 1y6b, 1y8o, 1y8p, 1y91, 1y98, 1ya4, 1ybg, 1ybo, 1yc5, 1yci, 1ycm, 1yds, 1yet, 1yhm, 1yhs, 1yi3, 1yid, 1yk7, 1ykp, 1ykr, 1ylv, 1yly, 1ym1, 1ym2, 1ym4, 1yms, 1ymx, 1ynd, 1yon, 1you, 1yrs, 1ysg, 1ysi, 1yt7, 1yt9, 1yvf, 1yvx, 1yvz, 1yw2, 1yw7, 1yw8, 1ywh, 1ywi, 1ywr, 1yxd, 1yy4, 1yye, 1yyr, 1yys, 1yyy, 1yz3, 1z1r, 1z2b, 1z34, 1z3j, 1z3t, 1z3v, 1z4n, 1z4o, 1z4u, 1z5m, 1z6d, 1z6e, 1z6f, 1z6j, 1z6p, 1z6q, 1z95, 1z9h, 1zaf, 1zaj, 1zc9, 1zd2, 1zd3, 1zd4, 1zd5, 1ze8, 1zea, 1zeo, 1zfk, 1zfp, 1zgb, 1zgv, 1zh7, 1zhk, 1zhl, 1zhy, 1zkk, 1zkl, 1zkn, 1zky, 1zls, 1zlu, 1zlv, 1zlw, 1zm6, 1zm7, 1zom, 1zp5, 1zpb, 1zpc, 1zrz, 1zsb, 1zsh, 1zsr, 1ztq, 1zub, 1zuc, 1zxc, 1zxv, 1zyj, 1zz1, 1zz2, 1zz3, 1zzl, 1zzz, 220l, 223l, 2a0c, 2a25, 2a29, 2a2g, 2a2x, 2a3a, 2a3b, 2a3c, 2a3i, 2a3w, 2a3x, 2a4g, 2a4l, 2a4q, 2a4r, 2a4w, 2a4z, 2a58, 2a5u, 2a8g, 2a8h, 2aa6, 2aa9, 2aac, 2aay, 2ada, 2adm, 2adu, 2aeb, 2aei, 2ael, 2aez, 2ai7, 2ai8, 2aia, 2aie, 2aig, 2ajb, 2ajd, 2ajl, 2alv, 2am1, 2am2, 2am4, 2am9, 2ama, 2amt, 2amv, 2an5, 2ank, 2anl, 2anm, 2ao6, 2aoe, 2aof, 2aog, 2aoh, 2aoi, 2aoj, 2aou, 2aov, 2aow, 2aox, 2aq7, 2aq9, 2aqb, 2asu, 2ate, 2ath, 2auc, 2aux, 2auz, 2avi, 2avv, 2aw1, 2ax6, 2axi, 2ayp, 2az5, 2az8, 2az9, 2azb, 2azc, 2azm, 2b07, 2b17, 2b1i, 2b1p, 2b1v, 2b1z, 2b2v, 2b4m, 2b52, 2b53, 2b54, 2b55, 2b5j, 2b7a, 2b7d, 2b8l, 2b8v, 2bak, 2ban, 2bb7, 2bcd, 2bdf, 2bdj, 2bdl, 2bdy, 2be2, 2bed, 2bfr, 2bgd, 2bge, 2bgn, 2bgr, 2bj4, 2bjm, 2bks, 2bkt, 2bkz, 2bmc, 2bmg, 2bmv, 2bmz, 2bo4, 2boi, 2boj, 2bow, 2bpm, 2bpx, 2bq6, 2bqw, 2br6, 2br8, 2brb, 2brc, 2brg, 2brh, 2brn, 2bro, 2brp, 2btr, 2bts, 2bu5, 2bua, 2bub, 2buc, 2bv4, 2bve, 2bvx, 2bw7, 2bxt, 2bxu, 2byh, 2byi, 2byp, 2bz5, 2bz6, 2bz8, 2bzz, 2c02, 2c0o, 2c1a, 2c1b, 2c1n, 2c1p, 2c3j, 2c3k, 2c4f, 2c4g, 2c4v, 2c4w, 2c57, 2c5n, 2c5o, 2c5x, 2c5y, 2c68, 2c69, 2c6c, 2c6e, 2c6g, 2c6i, 2c6k, 2c6l, 2c6m, 2c6n, 2c6o, 2c8w, 2c8x, 2c8y, 2c90, 2c93, 2c94, 2c97, 2c9b, 2c9d, 2c9t, 2cbj, 2cbr, 2cbs, 2cbz, 2cc7, 2ccs, 2cct, 2ccu, 2cem, 2cen, 2ceo, 2cer, 2ces, 2cgu, 2cgv, 2cgw, 2cgx, 2chm, 2chw, 2chx, 2chz, 2ci9, 2cia, 2cji, 2ckm, 2cle, 2clf, 2clh, 2cli, 2cll, 2clm, 2clo, 2clv, 2clx, 2cm7, 2cm8, 2cma, 2cmb, 2cmc, 2cmf, 2cmo, 2cn0, 2cn8, 2cne, 2cnf, 2cng, 2cnh, 2cni, 2co0, 2csm, 2csn, 2cv3, 2cvd, 2d06, 2d1x, 2d41, 2dbl, 2ddf, 2df6, 2doo, 2dq7, 2ds1, 2dua, 2duv, 2dxs, 2e2b, 2e2p, 2e91, 2e92, 2e93, 2e95, 2e98, 2e99, 2e9a, 2e9c, 2e9d, 2e9n, 2e9o, 2e9v, 2ea2, 2ea4, 2eep, 2eh8, 2ei6, 2emt, 2epn, 2er0, 2er6, 2er9, 2esm, 2etk, 2etm, 2etr, 2euk, 2eum, 2evc, 2evl, 2evm, 2evo, 2ew5, 2ew6, 2ewa, 2ewb, 2ewp, 2ewy, 2exc, 2exg, 2exm, 2ez5, 2ez7, 2f01, 2f0z, 2f10, 2f14, 2f18, 2f1a, 2f1b, 2f3e, 2f3f, 2f3k, 2f3r, 2f4b, 2f4j, 2f5t, 2f6j, 2f6v, 2f6y, 2f6z, 2f70, 2f71, 2f89, 2f8i, 2f9b, 2f9u, 2f9v, 2fah, 2fai, 2fb8, 2fci, 2fda, 2fdd, 2fde, 2feq, 2fes, 2ff1, 2ff2, 2fgh, 2fgi, 2fhy, 2fie, 2fix, 2fjm, 2fjn, 2fjp, 2fkf, 2fky, 2fl2, 2fl5, 2fl6, 2flb, 2flh, 2fm0, 2fm2, 2fm5, 2fme, 2fo4, 2fou, 2fov, 2foy, 2fpz, 2fq6, 2fqo, 2fqt, 2fqw, 2fqy, 2fr3, 2fr8, 2frd, 2fs8, 2fs9, 2fsa, 2fsv, 2fum, 2fv5, 2fv9, 2fvc, 2fw3, 2fwp, 2fwy, 2fwz, 2fx7, 2fx8, 2fx9, 2fxr, 2fxu, 2fxv, 2fys, 2fyv, 2fzc, 2fzg, 2fzk, 2fzz, 2g00, 2g01, 2g0g, 2g0h, 2g19, 2g1q, 2g1r, 2g1y, 2g24, 2g2r, 2g5p, 2g5t, 2g63, 2g6p, 2g6q, 2g78, 2g79, 2g83, 2g8n, 2g96, 2g97, 2g9r, 2g9u, 2g9v, 2g9x, 2ga2, 2gc8, 2gcd, 2gd8, 2gde, 2gdo, 2gej, 2gek, 2gfd, 2gfj, 2gfk, 2gfs, 2gg0, 2gg2, 2gg3, 2gg5, 2gg7, 2gg8, 2gg9, 2gga, 2ggb, 2ggd, 2ggu, 2ggx, 2gh6, 2gh7, 2ghg, 2giu, 2gj4, 2gkl, 2glm, 2gm1, 2gm9, 2gmk, 2gmv, 2gmx, 2gnf, 2gnh, 2gni, 2gnj, 2gnl, 2go4, 2gph, 2gpp, 2gqn, 2gtk, 2gtv, 2gu8, 2gv2, 2gv6, 2gvd, 2gvf, 2gvz, 2gyi, 2gz7, 2gz8, 2h02, 2h03, 2h13, 2h1h, 2h23, 2h2d, 2h2e, 2h2g, 2h2h, 2h2j, 2h3e, 2h42, 2h44, 2h4n, 2h5d, 2h5e, 2h5i, 2h5j, 2h65, 2h6k, 2h6q, 2h6t, 2h8h, 2h96, 2h9m, 2h9n, 2h9p, 2h9t, 2ha0, 2ha4, 2ha5, 2ha7, 2hai, 2hb3, 2hb9, 2hd1, 2hd6, 2hdq, 2hdr, 2hds, 2hdu, 2hdx, 2hf8, 2hfp, 2hh5, 2hha, 2hiw, 2hiz, 2hj4, 2hk5, 2hm1, 2hmb, 2hmh, 2hmw, 2hnx, 2hny, 2hob, 2hog, 2hpa, 2hqu, 2hr6, 2hrm, 2hrp, 2hs2, 2hug, 2hvc, 2hvx, 2hwg, 2hwh, 2hwi, 2hwo, 2hwp, 2hxl, 2hxm, 2hxq, 2hy0, 2hyy, 2hz0, 2hz4, 2hzi, 2i03, 2i0a, 2i0d, 2i0e, 2i0g, 2i0h, 2i0j, 2i0v, 2i0y, 2i1m, 2i1r, 2i3h, 2i40, 2i47, 2i4p, 2i4t, 2i4w, 2i5f, 2i5j, 2i6a, 2i72, 2i7c, 2i80, 2ica, 2idk, 2ie4, 2ieh, 2ien, 2ieo, 2ig0, 2igw, 2igx, 2igy, 2ihj, 2iit, 2iiv, 2iko, 2iku, 2ilp, 2ima, 2imb, 2imd, 2in6, 2io6, 2ioa, 2iog, 2iok, 2ipo, 2iqg, 2irz, 2is0, 2isc, 2isv, 2it4, 2itk, 2ito, 2itp, 2itt, 2ity, 2itz, 2iu0, 2iv9, 2ivu, 2ivz, 2iw6, 2iw8, 2iw9, 2iws, 2iwu, 2iyf, 2izx, 2j2i, 2j3q, 2j4a, 2j4k, 2j4q, 2j4z, 2j50, 2j6m, 2j7w, 2j7x, 2j87, 2j9a, 2j9h, 2j9l, 2j9n, 2ja3, 2jaj, 2jal, 2jb5, 2jb6, 2jbj, 2jbk, 2jbl, 2jbo, 2jbp, 2jbu, 2jbv, 2jdl, 2jdn, 2jdo, 2jdp, 2jdt, 2jdv, 2jdy, 2jf4, 2jfh, 2jfz, 2jg8, 2jiu, 2jj3, 2jjb, 2jjk, 2jjr, 2jk7, 2jk9, 2jkr, 2jkt, 2jld, 2jle, 2jnp, 2jnw, 2jo9, 2jq9, 2jqk, 2jql, 2jsd, 2jst, 2jt5, 2jt6, 2jup, 2k00, 2k0x, 2k1q, 2k2g, 2k2r, 2k31, 2k3w, 2k46, 2k4i, 2k62, 2k7l, 2kaw, 2kbs, 2kce, 2kdh, 2ke1, 2kff, 2kfg, 2kfh, 2kfx, 2khh, 2kmx, 2knh, 2ko7, 2koh, 2krd, 2ks9, 2ksa, 2ksb, 2ksp, 2kup, 2kvm, 2kwn, 2kzu, 2l0i, 2l12, 2l1b, 2l1r, 2l3r, 2l65, 2l6j, 2l75, 2l7u, 2l84, 2l8j, 2l8r, 2l98, 2las, 2lbm, 2lbv, 2lcs, 2lct, 2lgf, 2lh8, 2lha, 2liq, 2lkk, 2lko, 2ll6, 2ll7, 2llo, 2llq, 2lnw, 2lo6, 2loz, 2lp8, 2lpr, 2lsk, 2lsp, 2lsv, 2lto, 2ltv, 2ltw, 2ltx, 2lty, 2ltz, 2lwi, 2ly0, 2lyw, 2lzg, 2m0o, 2m0u, 2m0v, 2m3m, 2m3o, 2m3z, 2m41, 2mc1, 2mg5, 2mip, 2mji, 2mkr, 2mlm, 2mnz, 2mov, 2mow, 2mpa, 2mpm, 2mps, 2ms4, 2mwo, 2mwp, 2mwy, 2n06, 2n0u, 2n0w, 2n14, 2n1g, 2n27, 2n3k, 2n7b, 2n8t, 2n9e, 2nbk, 2ncz, 2nd0, 2ndo, 2nm1, 2nmb, 2nmx, 2nmy, 2nmz, 2nn8, 2nng, 2nnk, 2nno, 2nnp, 2nnq, 2nns, 2nnv, 2no3, 2np8, 2np9, 2nq6, 2nq7, 2nqg, 2nqi, 2nsx, 2nt7, 2ntf, 2nv7, 2nw4, 2nwl, 2nwn, 2nww, 2nxd, 2nxl, 2nxm, 2nyr, 2o0u, 2o1c, 2o1v, 2o22, 2o2u, 2o3p, 2o3z, 2o48, 2o4h, 2o4s, 2o4z, 2o5d, 2o5k, 2o63, 2o64, 2o65, 2o7e, 2o7n, 2o7v, 2o9a, 2o9i, 2o9k, 2o9r, 2o9v, 2oah, 2oaz, 2obj, 2obo, 2oc0, 2oc1, 2oc4, 2oc7, 2oc9, 2odd, 2oei, 2off, 2ofu, 2ogz, 2oh0, 2oh4, 2ohk, 2ohl, 2ohm, 2ohp, 2ohq, 2ohr, 2ohs, 2oht, 2ohu, 2ohv, 2oic, 2oj9, 2ojf, 2oji, 2ok1, 2olb, 2on3, 2on6, 2onc, 2ony, 2onz, 2oo8, 2ooh, 2ooz, 2op3, 2op9, 2opb, 2oph, 2opy, 2oq6, 2oqi, 2oqs, 2oqv, 2or4, 2or9, 2ork, 2os9, 2osc, 2osf, 2osm, 2ou7, 2ovq, 2ovx, 2ovz, 2ow0, 2ow1, 2ow2, 2ow3, 2ow6, 2ow7, 2ow9, 2owb, 2oyk, 2oyl, 2oz2, 2oz5, 2oz6, 2oz7, 2ozr, 2p0d, 2p0x, 2p1c, 2p2h, 2p2i, 2p33, 2p3d, 2p3g, 2p3o, 2p4i, 2p4y, 2p59, 2p83, 2p8h, 2p8n, 2p8o, 2p8s, 2p93, 2p94, 2p98, 2p99, 2p9a, 2pax, 2pbw, 2pcu, 2pe0, 2pe1, 2pe2, 2peh, 2pem, 2pfy, 2pg2, 2pgj, 2pgl, 2pgz, 2ph6, 2ph8, 2ph9, 2phb, 2pix, 2piy, 2piz, 2pj0, 2pj1, 2pj2, 2pj3, 2pj4, 2pj5, 2pj6, 2pj7, 2pj8, 2pj9, 2pja, 2pjb, 2pjc, 2pjl, 2pjt, 2pk5, 2pks, 2pl9, 2pll, 2pmc, 2pmn, 2pnc, 2pnx, 2poq, 2pqc, 2pqj, 2pql, 2pr9, 2pre, 2pri, 2prj, 2psj, 2psx, 2pt9, 2pu0, 2pv2, 2pv3, 2pvj, 2pvn, 2pvv, 2pvw, 2pyi, 2pze, 2pzi, 2pzy, 2q11, 2q15, 2q1j, 2q1l, 2q2c, 2q2n, 2q2y, 2q2z, 2q38, 2q3z, 2q63, 2q6b, 2q6c, 2q6f, 2q6h, 2q70, 2q72, 2q7m, 2q7o, 2q80, 2q8g, 2q8i, 2q8s, 2q92, 2q93, 2q94, 2q95, 2q96, 2q9m, 2q9n, 2q9y, 2qa8, 2qaf, 2qbw, 2qbx, 2qc6, 2qcd, 2qcf, 2qcg, 2qch, 2qci, 2qcm, 2qcn, 2qd7, 2qd9, 2qdt, 2qe2, 2qe5, 2qf6, 2qh6, 2qhc, 2qhd, 2qhm, 2qhn, 2qhr, 2qi4, 2qic, 2qiq, 2qju, 2qk5, 2qk8, 2qki, 2qky, 2ql5, 2ql7, 2ql9, 2qlb, 2qlf, 2qlj, 2qlm, 2qln, 2qlq, 2qm7, 2qm9, 2qmd, 2qmf, 2qmj, 2qn1, 2qn2, 2qn3, 2qnb, 2qnx, 2qnz, 2qo1, 2qo8, 2qoa, 2qoe, 2qoh, 2qp6, 2qp8, 2qpj, 2qq7, 2qrk, 2qt5, 2qt9, 2qtb, 2qtr, 2qtu, 2qu2, 2qu3, 2qu5, 2qw1, 2qwb, 2qwc, 2qwd, 2qwe, 2qwf, 2qwg, 2qyk, 2qyn, 2qzk, 2qzl, 2qzx, 2r02, 2r03, 2r05, 2r0u, 2r0y, 2r1w, 2r1x, 2r3c, 2r3f, 2r3g, 2r3h, 2r3i, 2r3j, 2r3k, 2r3l, 2r3m, 2r3n, 2r3o, 2r3p, 2r3t, 2r3w, 2r4b, 2r4f, 2r5b, 2r5d, 2r5p, 2r5q, 2r64, 2r6n, 2r6w, 2r6y, 2r7b, 2r7g, 2r8q, 2r9b, 2r9m, 2r9s, 2ra6, 2rc8, 2rc9, 2rcb, 2rcu, 2rcw, 2rcx, 2rd6, 2rf2, 2rfh, 2rfn, 2rfy, 2rg5, 2rg6, 2rgp, 2rgu, 2ria, 2rib, 2rip, 2rjp, 2rk7, 2rkm, 2rkn, 2rku, 2rl5, 2rly, 2rm0, 2rnw, 2rnx, 2rny, 2rok, 2rol, 2rox, 2rqu, 2rr4, 2rt5, 2rvn, 2sfp, 2sim, 2srt, 2toh, 2tpi, 2upj, 2uue, 2uuo, 2uup, 2uvm, 2uw0, 2uw3, 2uw4, 2uw5, 2uw6, 2uw7, 2uw8, 2uxi, 2uxu, 2uxx, 2uyi, 2uym, 2uyq, 2uyw, 2uz6, 2uzb, 2uzd, 2uze, 2uzj, 2uzl, 2uzn, 2uzo, 2v00, 2v0c, 2v0n, 2v0z, 2v10, 2v11, 2v12, 2v13, 2v16, 2v22, 2v2c, 2v2h, 2v3e, 2v5a, 2v5x, 2v6n, 2v77, 2v7a, 2v7d, 2v83, 2v85, 2v86, 2v87, 2v88, 2v8w, 2v96, 2va5, 2va6, 2va7, 2vaq, 2vc7, 2vcb, 2vcg, 2vci, 2vcj, 2vcq, 2vcw, 2vcx, 2vd0, 2vd1, 2vd4, 2vd7, 2veu, 2vev, 2vew, 2vex, 2vey, 2vf6, 2vfz, 2vgc, 2vgo, 2vgp, 2vhq, 2vi5, 2vie, 2vin, 2vio, 2vip, 2viq, 2viv, 2viw, 2viy, 2viz, 2vj1, 2vj6, 2vj7, 2vj9, 2vl1, 2vl8, 2vle, 2vnf, 2vnm, 2vnn, 2vo7, 2vpe, 2vpg, 2vpp, 2vqj, 2vqm, 2vr0, 2vr3, 2vr4, 2vrx, 2vt3, 2vta, 2vtd, 2vte, 2vth, 2vti, 2vtj, 2vtl, 2vtm, 2vtn, 2vto, 2vtp, 2vtq, 2vtr, 2vts, 2vtt, 2vu3, 2vur, 2vv9, 2vvo, 2vvt, 2vwf, 2vwu, 2vwv, 2vww, 2vwx, 2vwy, 2vwz, 2vx0, 2vx1, 2vx9, 2vxa, 2vxj, 2vxn, 2vyt, 2w05, 2w06, 2w0d, 2w0j, 2w0p, 2w0s, 2w0x, 2w0z, 2w10, 2w12, 2w17, 2w1c, 2w1d, 2w1e, 2w1f, 2w1g, 2w1h, 2w1i, 2w2u, 2w3i, 2w3k, 2w3l, 2w3o, 2w4i, 2w54, 2w5i, 2w67, 2w6c, 2w6m, 2w6n, 2w6o, 2w6p, 2w6q, 2w6z, 2w70, 2w71, 2w73, 2w7x, 2w7y, 2w85, 2w87, 2w8f, 2w8g, 2w8w, 2w92, 2w97, 2w9r, 2wa3, 2wa4, 2wa8, 2waj, 2wap, 2wbb, 2wbd, 2wc3, 2wca, 2wcx, 2wd1, 2wd3, 2wd7, 2we3, 2weg, 2wei, 2wer, 2wev, 2wey, 2wez, 2wf0, 2wf1, 2wf2, 2wf3, 2wf4, 2wfj, 2wgi, 2wgs, 2who, 2whp, 2wi1, 2wi2, 2wi3, 2wi4, 2wi5, 2wi6, 2wi7, 2wib, 2wic, 2wih, 2wj1, 2wj2, 2wji, 2wk2, 2wks, 2wkt, 2wky, 2wl4, 2wl5, 2wmr, 2wmu, 2wmv, 2wmw, 2wmx, 2wnc, 2wnl, 2wo8, 2wo9, 2woa, 2won, 2woq, 2wot, 2wou, 2wp1, 2wpa, 2wpb, 2wq4, 2wq5, 2wqb, 2wqp, 2wsx, 2wtc, 2wtd, 2wti, 2wtj, 2wtv, 2wtw, 2wtx, 2wu6, 2wu7, 2wuf, 2wuu, 2ww0, 2ww2, 2wwj, 2wxd, 2wxv, 2wyf, 2wyg, 2wyi, 2wyn, 2wzx, 2wzy, 2wzz, 2x00, 2x24, 2x2c, 2x2i, 2x2k, 2x2l, 2x2m, 2x2r, 2x39, 2x3t, 2x4o, 2x4r, 2x4s, 2x4t, 2x4u, 2x4z, 2x52, 2x5o, 2x6d, 2x6e, 2x6f, 2x6i, 2x6j, 2x6k, 2x6w, 2x6y, 2x7c, 2x7d, 2x7o, 2x7s, 2x7x, 2x81, 2x85, 2x8d, 2x8e, 2x8i, 2x9e, 2x9f, 2xa4, 2xae, 2xaf, 2xag, 2xah, 2xaj, 2xaq, 2xas, 2xb9, 2xba, 2xbj, 2xbv, 2xc4, 2xcg, 2xch, 2xck, 2xcn, 2xcs, 2xct, 2xd6, 2xdl, 2xdm, 2xdw, 2xe4, 2xel, 2xey, 2xez, 2xf0, 2xfi, 2xfj, 2xfk, 2xg3, 2xg5, 2xgm, 2xgo, 2xgs, 2xh5, 2xhr, 2xhs, 2xht, 2xhx, 2xix, 2xiy, 2xiz, 2xj0, 2xjj, 2xk1, 2xk3, 2xk4, 2xk6, 2xk7, 2xk8, 2xkc, 2xkd, 2xke, 2xkf, 2xln, 2xm2, 2xm8, 2xm9, 2xml, 2xn6, 2xn7, 2xnb, 2xne, 2xng, 2xni, 2xnm, 2xnn, 2xno, 2xnp, 2xo8, 2xoi, 2xow, 2xp2, 2xp3, 2xp4, 2xp5, 2xp6, 2xp8, 2xpa, 2xpb, 2xpk, 2xqq, 2xru, 2xs0, 2xs8, 2xsb, 2xtk, 2xtn, 2xto, 2xu1, 2xu3, 2xu4, 2xu5, 2xuc, 2xuf, 2xui, 2xup, 2xuz, 2xv1, 2xvd, 2xvn, 2xwd, 2xwe, 2xwy, 2xx2, 2xx4, 2xx5, 2xxn, 2xxt, 2xxw, 2xxy, 2xyn, 2xyr, 2xys, 2xyt, 2xyu, 2xz5, 2xzc, 2xzg, 2xzq, 2xzw, 2y07, 2y0j, 2y1d, 2y1g, 2y1o, 2y1w, 2y1x, 2y2h, 2y2i, 2y2j, 2y2k, 2y2n, 2y2p, 2y34, 2y36, 2y3p, 2y4a, 2y4k, 2y4l, 2y4s, 2y54, 2y55, 2y56, 2y57, 2y58, 2y59, 2y5k, 2y5l, 2y67, 2y68, 2y6c, 2y6d, 2y6o, 2y6s, 2y71, 2y76, 2y77, 2y7k, 2y7w, 2y7z, 2y82, 2y8c, 2y8i, 2y8l, 2y8o, 2y8q, 2y9q, 2ya8, 2yac, 2yak, 2yb9, 2ybk, 2ybp, 2ybs, 2ybt, 2yc0, 2yc3, 2yc5, 2ycf, 2ych, 2ycm, 2ycq, 2ycr, 2ycs, 2yde, 2ydf, 2ydi, 2ydj, 2ydk, 2ydm, 2ydo, 2ydv, 2ye9, 2yem, 2yer, 2yex, 2yg2, 2yga, 2yhd, 2yhy, 2yi0, 2yi5, 2yi7, 2yig, 2yiq, 2yir, 2yis, 2yit, 2yiu, 2yiv, 2yiw, 2yj2, 2yj8, 2yj9, 2yjb, 2yjc, 2yjq, 2yjw, 2yjx, 2yk9, 2ykb, 2ykc, 2yke, 2ykj, 2ylo, 2ylp, 2ylq, 2ym3, 2ym4, 2ym5, 2ym6, 2ym7, 2ym8, 2ymd, 2ymt, 2ynd, 2yne, 2ynn, 2ynr, 2yns, 2yof, 2yog, 2yoh, 2yoj, 2yol, 2ypi, 2yq6, 2ywp, 2yxj, 2yz3, 2z3h, 2z3z, 2z4b, 2z4r, 2z4w, 2z4y, 2z4z, 2z50, 2z52, 2z5o, 2z5s, 2z5t, 2z60, 2z6w, 2z78, 2z7g, 2z7h, 2z7i, 2z7r, 2z8e, 2z92, 2z97, 2z9g, 2za0, 2za3, 2za5, 2zas, 2zaz, 2zb0, 2zbk, 2zcq, 2zcs, 2zdn, 2zdt, 2zdx, 2zdz, 2ze1, 2zfp, 2zg1, 2zg3, 2zga, 2zgm, 2zhd, 2zif, 2zir, 2zis, 2zit, 2zjf, 2zju, 2zjv, 2zlf, 2zlg, 2zm3, 2zmd, 2zmj, 2zn7, 2zns, 2znt, 2znu, 2zo3, 2zoq, 2zp0, 2zq1, 2zsc, 2zu3, 2zu4, 2zu5, 2zv2, 2zv9, 2zva, 2zvj, 2zwz, 2zx5, 2zx6, 2zx7, 2zx8, 2zx9, 2zxa, 2zxb, 2zxd, 2zym, 2zyn, 2zz6, 2zzu, 3a1t, 3a29, 3a3y, 3a4o, 3a4p, 3a73, 3aaq, 3aau, 3aav, 3abt, 3abu, 3acx, 3ad7, 3ad8, 3ads, 3adt, 3adu, 3agl, 3agm, 3ah8, 3aig, 3aje, 3al3, 3amb, 3amv, 3anq, 3anr, 3ans, 3ant, 3aox, 3ap7, 3apc, 3aqa, 3aqt, 3arb, 3ard, 3are, 3arf, 3arg, 3arq, 3art, 3arw, 3ary, 3arz, 3as0, 3as1, 3as2, 3as3, 3ask, 3asl, 3asx, 3at1, 3at3, 3at4, 3atl, 3atp, 3atu, 3atv, 3atw, 3au6, 3avz, 3aw0, 3ax5, 3ay0, 3ay9, 3aya, 3ayc, 3ayd, 3az8, 3az9, 3aza, 3azb, 3b0w, 3b1t, 3b1u, 3b28, 3b2t, 3b2w, 3b3w, 3b67, 3b78, 3b7i, 3b7u, 3b82, 3b8h, 3b8q, 3b8r, 3b8z, 3b95, 3b9g, 3b9s, 3bar, 3bb1, 3bbf, 3bbt, 3bc3, 3bc4, 3bc5, 3bcn, 3bcs, 3be2, 3bea, 3bel, 3bet, 3bg8, 3bgl, 3bgm, 3bgp, 3bgs, 3bh8, 3bh9, 3bhb, 3bho, 3bhx, 3bi0, 3bi1, 3bi6, 3bim, 3biz, 3bjc, 3bjm, 3bki, 3bkl, 3bl1, 3bl2, 3bl7, 3bl9, 3bla, 3blr, 3bls, 3blt, 3blu, 3bm6, 3bm8, 3bm9, 3bmn, 3bmo, 3bmq, 3bmy, 3bpr, 3bqn, 3br9, 3bsc, 3bt9, 3btc, 3bti, 3btj, 3btl, 3btr, 3bu6, 3bu8, 3buh, 3buo, 3bux, 3bv2, 3bv3, 3bv9, 3bwf, 3bwk, 3bx5, 3bxe, 3bxs, 3bxz, 3bz3, 3bze, 3bzi, 3c0z, 3c10, 3c14, 3c1k, 3c1n, 3c1x, 3c2f, 3c2o, 3c2r, 3c3o, 3c3q, 3c3r, 3c43, 3c45, 3c49, 3c4c, 3c4e, 3c4f, 3c52, 3c5u, 3c6t, 3c6u, 3c6w, 3c72, 3c79, 3c7n, 3c7p, 3c7q, 3c84, 3c94, 3c9e, 3caj, 3cbp, 3cbs, 3ccb, 3ccc, 3ccn, 3cct, 3ccw, 3ccz, 3cd0, 3cd5, 3cd7, 3cd8, 3cda, 3cdb, 3cde, 3ce0, 3ce3, 3cen, 3cf8, 3cf9, 3cfs, 3cfv, 3cgf, 3cgo, 3cgy, 3ch9, 3chc, 3chd, 3che, 3chf, 3chg, 3cho, 3chp, 3chq, 3chr, 3chs, 3cib, 3cic, 3cid, 3cii, 3cj2, 3cj3, 3cjf, 3cjo, 3ck7, 3ck8, 3cke, 3ckr, 3ckt, 3ckz, 3cl0, 3cl2, 3cm7, 3cn0, 3co9, 3coh, 3coj, 3coy, 3cp9, 3cpb, 3cpc, 3cph, 3cpj, 3cqu, 3cqw, 3cr4, 3cs8, 3csl, 3cso, 3cst, 3cth, 3ctj, 3ctq, 3ctr, 3ctt, 3cvk, 3cwe, 3cwj, 3cwk, 3cx9, 3cy2, 3cyu, 3cyw, 3czv, 3d04, 3d14, 3d1e, 3d1f, 3d1g, 3d1v, 3d1z, 3d20, 3d25, 3d27, 3d28, 3d2e, 3d2r, 3d2t, 3d32, 3d3p, 3d3x, 3d45, 3d4f, 3d4l, 3d4q, 3d5m, 3d62, 3d67, 3d7b, 3d7d, 3d7f, 3d7g, 3d7h, 3d7m, 3d94, 3d9k, 3d9l, 3d9m, 3d9n, 3d9o, 3d9p, 3d9v, 3d9z, 3da6, 3da9, 3dab, 3daj, 3dba, 3dbs, 3dc2, 3dcq, 3dcr, 3dcs, 3dct, 3dcv, 3dcw, 3dda, 3ddb, 3ddp, 3ddq, 3ddu, 3deh, 3dei, 3dej, 3dek, 3dg8, 3dga, 3dgl, 3dgn, 3dgq, 3dhk, 3di6, 3djf, 3dkf, 3dkg, 3dkj, 3dla, 3dm6, 3dng, 3dnj, 3dnt, 3dog, 3dow, 3doy, 3doz, 3dp0, 3dp1, 3dp2, 3dp3, 3dpc, 3dpd, 3dpe, 3dpf, 3dpk, 3dpo, 3drg, 3drp, 3drr, 3drs, 3ds0, 3ds1, 3ds3, 3ds4, 3ds6, 3ds9, 3dst, 3dsu, 3dt1, 3dtc, 3du8, 3dux, 3duy, 3dv1, 3dv5, 3dvp, 3dwb, 3dx0, 3dxk, 3dxm, 3dy6, 3dya, 3dz2, 3dz4, 3dz5, 3dz6, 3e01, 3e0p, 3e0q, 3e12, 3e16, 3e1r, 3e2m, 3e37, 3e3b, 3e3u, 3e4a, 3e51, 3e62, 3e63, 3e64, 3e6k, 3e6v, 3e73, 3e7a, 3e7b, 3e7o, 3e81, 3e85, 3e8n, 3e8r, 3e90, 3e9b, 3e9h, 3e9i, 3ebb, 3ebi, 3ebl, 3ecn, 3ee2, 3efj, 3efk, 3efr, 3eft, 3efw, 3eg6, 3egk, 3egt, 3ehw, 3eid, 3eig, 3eio, 3ej1, 3ej5, 3ejs, 3ejt, 3eju, 3eka, 3ekn, 3eko, 3ekp, 3ekq, 3eks, 3eky, 3el0, 3el7, 3el8, 3elj, 3elm, 3emg, 3emh, 3eml, 3ens, 3eoc, 3eor, 3eos, 3eou, 3eov, 3eq7, 3eq8, 3eq9, 3eqb, 3eqs, 3eqy, 3er3, 3er5, 3erd, 3erk, 3ern, 3ert, 3esj, 3ess, 3et7, 3eta, 3eu5, 3eu7, 3evc, 3evf, 3ew2, 3ewc, 3ewh, 3ewu, 3ewz, 3ex2, 3ex3, 3ex6, 3exf, 3exo, 3eyd, 3eyf, 3eyg, 3eyh, 3eyl, 3eys, 3eyu, 3ezr, 3ezv, 3f07, 3f0r, 3f15, 3f2a, 3f3e, 3f3v, 3f3w, 3f5p, 3f66, 3f69, 3f6e, 3f6h, 3f78, 3f7b, 3f7g, 3f7u, 3f7z, 3f81, 3f82, 3f88, 3f8e, 3f8f, 3f8s, 3f8w, 3f9n, 3f9w, 3f9y, 3faa, 3fal, 3fbr, 3fc1, 3fc2, 3fc8, 3fcb, 3fcf, 3fci, 3fck, 3fcl, 3fdm, 3fdn, 3fdt, 3fe7, 3fea, 3feg, 3fei, 3fej, 3ff6, 3fgc, 3fh5, 3fh8, 3fhe, 3fhr, 3fi2, 3fi3, 3fj7, 3fjg, 3fkt, 3fkv, 3fl8, 3fl9, 3fmq, 3fmr, 3fmz, 3fnm, 3fnu, 3fpd, 3fpm, 3fq7, 3fqa, 3fqh, 3fqk, 3fql, 3fqs, 3fr2, 3fr4, 3fr5, 3frg, 3frz, 3fsj, 3fsm, 3ft2, 3ft3, 3ft4, 3ft5, 3ft8, 3ftq, 3fts, 3ftu, 3ftv, 3ftw, 3fty, 3ftz, 3fu0, 3fu3, 3fu5, 3fu6, 3fuc, 3fud, 3fue, 3fuf, 3fuh, 3fui, 3fuj, 3fuk, 3ful, 3fum, 3fun, 3fup, 3fv7, 3fv8, 3fvg, 3fvh, 3fvk, 3fw3, 3fw4, 3fxb, 3fxv, 3fxw, 3fxz, 3fy0, 3fyj, 3fyk, 3fyz, 3fz1, 3fzc, 3fzr, 3fzs, 3fzt, 3g0b, 3g0c, 3g0d, 3g0f, 3g0g, 3g15, 3g1m, 3g2j, 3g2s, 3g2t, 3g2u, 3g2v, 3g2w, 3g3d, 3g3m, 3g3n, 3g42, 3g45, 3g4f, 3g4g, 3g4i, 3g4k, 3g4l, 3g58, 3g5d, 3g6g, 3g6h, 3g6m, 3g6z, 3g70, 3g72, 3g76, 3g7l, 3g86, 3g8e, 3g8i, 3g8o, 3g90, 3g9e, 3g9l, 3g9n, 3gb2, 3gbq, 3gc7, 3gcp, 3gcq, 3gcv, 3gdt, 3ge7, 3gen, 3gep, 3gf2, 3gfe, 3gfw, 3ggc, 3ggj, 3ggu, 3ggw, 3ghe, 3gi6, 3gjd, 3gjq, 3gjs, 3gjt, 3gk2, 3gk4, 3gn7, 3gnv, 3gol, 3gp0, 3gpe, 3gqo, 3grj, 3gs7, 3gsg, 3gss, 3gur, 3gv6, 3gvu, 3gw5, 3gws, 3gwt, 3gwu, 3gwv, 3gww, 3gwx, 3gxl, 3gxt, 3gxz, 3gy3, 3gy7, 3gyn, 3gz9, 3gzn, 3h03, 3h06, 3h0a, 3h0b, 3h0e, 3h0j, 3h0q, 3h0s, 3h0v, 3h0w, 3h0y, 3h0z, 3h1z, 3h21, 3h22, 3h23, 3h26, 3h2a, 3h2c, 3h2f, 3h2m, 3h2n, 3h2o, 3h3c, 3h52, 3h59, 3h5s, 3h5u, 3h85, 3h8c, 3h91, 3h98, 3h9f, 3h9k, 3h9o, 3ha6, 3hab, 3hac, 3hau, 3hav, 3haw, 3hb4, 3hb8, 3hbo, 3hc8, 3hd3, 3hdk, 3hdm, 3hdn, 3hdz, 3hec, 3heg, 3hek, 3hf6, 3hfj, 3hfv, 3hfz, 3hg1, 3hha, 3hhk, 3hhm, 3hhu, 3hig, 3hii, 3hik, 3hio, 3hit, 3hiv, 3hiw, 3hj0, 3hjo, 3hkn, 3hku, 3hl5, 3hll, 3hlo, 3hmm, 3hmv, 3hnb, 3hng, 3hnz, 3ho2, 3ho9, 3hp2, 3hp5, 3hpt, 3hq5, 3hqh, 3hqr, 3hqw, 3hqy, 3hqz, 3hr1, 3hrb, 3hrf, 3hs8, 3hs9, 3hu1, 3hu2, 3hu3, 3hub, 3hv3, 3hv4, 3hv5, 3hv6, 3hv7, 3hvc, 3hvg, 3hvh, 3hw1, 3hwn, 3hwx, 3hxb, 3hxc, 3hxd, 3hxe, 3hxf, 3hxi, 3hy5, 3hy7, 3hy9, 3hyf, 3hyg, 3hzm, 3hzv, 3hzy, 3i02, 3i06, 3i0r, 3i0s, 3i1y, 3i25, 3i28, 3i4a, 3i5n, 3i5r, 3i5z, 3i60, 3i6c, 3i6m, 3i6z, 3i7b, 3i7c, 3i7g, 3i7i, 3i81, 3i8t, 3i90, 3i91, 3i97, 3i9g, 3ia6, 3iad, 3iaf, 3iaw, 3ibc, 3idp, 3ie3, 3iej, 3ieo, 3iet, 3if7, 3ifo, 3ifp, 3ig1, 3ig6, 3ig7, 3igb, 3igg, 3igv, 3ihz, 3ii5, 3iit, 3iiw, 3iiy, 3ij0, 3ij1, 3ijy, 3ijz, 3ik1, 3ik3, 3ika, 3ikc, 3il5, 3il6, 3ilq, 3img, 3imy, 3in3, 3in4, 3ind, 3ine, 3inf, 3inh, 3iny, 3io7, 3iob, 3ioi, 3iok, 3ion, 3iop, 3ip6, 3ipa, 3ipb, 3ipe, 3ips, 3ipx, 3ipy, 3iqg, 3iqh, 3iqi, 3iqj, 3iqq, 3iqv, 3irx, 3is9, 3isw, 3itc, 3ith, 3itu, 3itz, 3iu7, 3iu8, 3iu9, 3iub, 3iuc, 3iut, 3iux, 3ivg, 3ivh, 3ivi, 3ivq, 3ivv, 3iw4, 3iw5, 3iw7, 3iw8, 3iwy, 3ixg, 3ixj, 3ixk, 3jpv, 3jpx, 3jq7, 3jq8, 3jq9, 3jqa, 3jqb, 3jqf, 3jqg, 3jrs, 3jsi, 3jsw, 3juq, 3jwq, 3jwr, 3jxw, 3jy0, 3jy9, 3jyj, 3jzc, 3jzf, 3jzg, 3jzi, 3jzk, 3jzo, 3jzp, 3jzq, 3jzr, 3jzs, 3k05, 3k0h, 3k0k, 3k15, 3k16, 3k22, 3k23, 3k26, 3k27, 3k39, 3k3a, 3k3b, 3k3e, 3k3g, 3k3h, 3k3i, 3k3j, 3k41, 3k48, 3k4d, 3k5c, 3k5d, 3k5f, 3k5g, 3k5i, 3k5k, 3k5u, 3k5v, 3k7f, 3k83, 3k84, 3k8o, 3k8q, 3k98, 3k9x, 3ka2, 3kab, 3kac, 3kad, 3kaf, 3kag, 3kah, 3kai, 3kb3, 3kb7, 3kba, 3kbz, 3kc0, 3kc1, 3kc3, 3kce, 3kcf, 3kck, 3kd7, 3kdb, 3kdt, 3kdu, 3kec, 3ked, 3kej, 3ken, 3kf4, 3kf7, 3kfa, 3kfc, 3kga, 3khv, 3kid, 3kig, 3kjf, 3kjn, 3kjq, 3kku, 3kl6, 3kl8, 3km4, 3kme, 3kn0, 3koo, 3kpu, 3kpv, 3kpw, 3kqa, 3kqb, 3kqc, 3kqd, 3kqe, 3kqm, 3kqo, 3kqp, 3kqs, 3kqt, 3kqw, 3kqy, 3kr0, 3kr1, 3kr2, 3krd, 3krj, 3krl, 3krr, 3krw, 3krx, 3kry, 3ktr, 3kvw, 3kvx, 3kw9, 3kwb, 3kwf, 3kwj, 3kwz, 3kx1, 3kyf, 3kyr, 3kze, 3l08, 3l0e, 3l0k, 3l0n, 3l13, 3l16, 3l17, 3l1s, 3l2y, 3l38, 3l3a, 3l3l, 3l3m, 3l3q, 3l3x, 3l3z, 3l4t, 3l54, 3l58, 3l5b, 3l5c, 3l5d, 3l5e, 3l5f, 3l6f, 3l6x, 3l79, 3l81, 3l8s, 3l8v, 3l8x, 3l9h, 3l9l, 3l9m, 3l9n, 3lau, 3lbk, 3lbl, 3lc5, 3lcd, 3lce, 3lco, 3lcu, 3lcv, 3le6, 3le8, 3lf0, 3lfn, 3lfs, 3lgl, 3lgp, 3lhg, 3lhj, 3lhs, 3li2, 3lik, 3lil, 3lir, 3lj3, 3lj7, 3ljj, 3ljt, 3ljz, 3lk0, 3lk1, 3lkh, 3lkj, 3lkz, 3ll8, 3lle, 3llm, 3lm1, 3lmp, 3lnj, 3lnk, 3lnz, 3lok, 3loo, 3lox, 3lp0, 3lp1, 3lp2, 3lpb, 3lpf, 3lpg, 3lpj, 3lpl, 3lpr, 3lpt, 3lpu, 3lq5, 3lq8, 3lqi, 3lqj, 3lrh, 3ls4, 3luo, 3lvp, 3lvw, 3lw0, 3lxe, 3lxg, 3lxl, 3lxo, 3lxs, 3ly2, 3lzb, 3lzv, 3m11, 3m17, 3m1k, 3m1s, 3m2w, 3m3r, 3m53, 3m54, 3m55, 3m56, 3m57, 3m58, 3m59, 3m5a, 3m67, 3m6f, 3m6p, 3m6q, 3m6r, 3m89, 3m8p, 3m8q, 3m93, 3m94, 3m9f, 3ma3, 3mag, 3max, 3mb6, 3mb7, 3mbl, 3mbp, 3mbz, 3mct, 3mhc, 3mhi, 3mho, 3mj1, 3mj2, 3mj5, 3mke, 3mkf, 3mkn, 3mks, 3ml4, 3mlb, 3mle, 3mmr, 3mn8, 3mnu, 3mo0, 3mo2, 3mo5, 3mo8, 3moe, 3moh, 3mpt, 3mqf, 3mrt, 3mrv, 3mrx, 3ms2, 3ms4, 3ms7, 3msc, 3msj, 3msk, 3msl, 3mt7, 3mt8, 3mt9, 3mta, 3mtb, 3mtd, 3muf, 3mv5, 3mvh, 3mvj, 3mvl, 3mvm, 3mw1, 3mwu, 3mww, 3mxc, 3mxf, 3mxr, 3mxs, 3mxy, 3my1, 3my5, 3myq, 3mz3, 3n0h, 3n1c, 3n1v, 3n1w, 3n23, 3n2e, 3n35, 3n3g, 3n3l, 3n45, 3n46, 3n49, 3n4c, 3n4l, 3n51, 3n5e, 3n5h, 3n5j, 3n5u, 3n6k, 3n76, 3n7r, 3n7s, 3n87, 3n8n, 3nal, 3nam, 3nan, 3nba, 3nc4, 3nc9, 3ncg, 3ncq, 3ncr, 3ncz, 3ndm, 3nee, 3nef, 3neg, 3new, 3nf3, 3nf6, 3nf7, 3nf8, 3nf9, 3nfk, 3nfl, 3ng4, 3nga, 3nhi, 3nif, 3nii, 3nij, 3nik, 3nil, 3nin, 3njy, 3nkx, 3nlb, 3nm6, 3nmq, 3nnu, 3nnv, 3nnw, 3nnx, 3nok, 3np7, 3np9, 3npa, 3npc, 3nq9, 3nrm, 3nrz, 3ns7, 3ns9, 3nsh, 3nsq, 3nth, 3nti, 3ntp, 3nw5, 3nw6, 3nw7, 3nwb, 3nwe, 3nww, 3ny3, 3nzc, 3nzi, 3nzs, 3nzu, 3o0e, 3o0g, 3o0j, 3o0u, 3o1d, 3o1e, 3o1g, 3o23, 3o2m, 3o3j, 3o4l, 3o57, 3o64, 3o6l, 3o6m, 3o6t, 3o7u, 3o86, 3o87, 3o88, 3o8g, 3o8h, 3o8p, 3o95, 3o96, 3o9b, 3o9c, 3o9e, 3o9f, 3o9g, 3o9h, 3o9l, 3o9v, 3oad, 3oag, 3oap, 3oaw, 3oay, 3ob0, 3ob2, 3oc0, 3ocb, 3ocg, 3od0, 3odi, 3odk, 3odl, 3oe0, 3oe5, 3oe6, 3oe8, 3oe9, 3of8, 3ogm, 3ogp, 3ogq, 3ogx, 3ohf, 3ohh, 3oik, 3oj8, 3ok9, 3oka, 3okc, 3okh, 3oki, 3okp, 3old, 3ole, 3olf, 3olg, 3oli, 3omc, 3omg, 3omm, 3oob, 3oof, 3ook, 3oot, 3ooz, 3opm, 3opp, 3opr, 3oq5, 3oqf, 3oqk, 3orn, 3os3, 3osi, 3osw, 3ot3, 3ot8, 3otf, 3otq, 3otx, 3ouh, 3oui, 3ovx, 3ovz, 3ow3, 3ow4, 3ow6, 3owb, 3owd, 3owk, 3owl, 3oxc, 3oxi, 3oxz, 3oy1, 3oy3, 3oy8, 3oyp, 3oys, 3oyw, 3oz1, 3p0g, 3p1d, 3p23, 3p2e, 3p2h, 3p2k, 3p3h, 3p3j, 3p3u, 3p44, 3p4f, 3p4q, 3p4r, 3p55, 3p5k, 3p5l, 3p76, 3p78, 3p79, 3p7a, 3p7b, 3p7c, 3p8e, 3p8h, 3p9h, 3p9j, 3p9t, 3pa3, 3pa4, 3pa5, 3pa8, 3pab, 3pax, 3pb3, 3pb8, 3pcb, 3pcc, 3pce, 3pcf, 3pcg, 3pch, 3pcu, 3pd2, 3pd3, 3pd4, 3pd9, 3pdc, 3pdh, 3pdq, 3pe2, 3peq, 3pgu, 3pi5, 3piy, 3piz, 3pj8, 3pjc, 3pjg, 3pjt, 3pka, 3pkb, 3pkc, 3pkd, 3pke, 3pkn, 3plu, 3pm1, 3pma, 3pn3, 3poa, 3poz, 3pp0, 3pp1, 3ppj, 3ppk, 3ppo, 3pqz, 3pr0, 3prf, 3prz, 3ps6, 3psb, 3psd, 3psl, 3ptg, 3pty, 3puj, 3puk, 3pup, 3pvu, 3pvw, 3pwh, 3pxe, 3pxq, 3pxy, 3pxz, 3py0, 3py1, 3pz1, 3pz2, 3pz3, 3pz4, 3q0z, 3q2a, 3q2g, 3q2h, 3q2m, 3q32, 3q3b, 3q3k, 3q3t, 3q43, 3q4b, 3q4c, 3q4j, 3q4k, 3q4l, 3q5h, 3q5u, 3q6k, 3q6s, 3q72, 3q77, 3q7p, 3q8d, 3q8h, 3q92, 3q96, 3qa2, 3qaa, 3qai, 3qak, 3qaq, 3qar, 3qbc, 3qbh, 3qbn, 3qc4, 3qc9, 3qce, 3qcf, 3qch, 3qci, 3qcj, 3qck, 3qcl, 3qcq, 3qcs, 3qcx, 3qcy, 3qd0, 3qd3, 3qd4, 3qel, 3qem, 3qfv, 3qg6, 3qi1, 3qi3, 3qi4, 3qio, 3qip, 3qiy, 3qiz, 3qj0, 3qj9, 3qk0, 3qk5, 3qkd, 3qkk, 3qkl, 3qkm, 3qkv, 3ql9, 3qlb, 3qlc, 3qlm, 3qmk, 3qn7, 3qnd, 3qnj, 3qo2, 3qo3, 3qo9, 3qpn, 3qpo, 3qpp, 3qqk, 3qqu, 3qri, 3qrj, 3qrk, 3qs4, 3qs5, 3qs6, 3qs8, 3qsb, 3qt6, 3qt7, 3qtf, 3qti, 3qto, 3qtq, 3qtr, 3qts, 3qtu, 3qtw, 3qtx, 3qtz, 3qu0, 3que, 3qup, 3qvu, 3qvv, 3qw6, 3qw7, 3qw8, 3qxc, 3qxd, 3qxh, 3qxm, 3qxp, 3qzq, 3qzt, 3qzv, 3r00, 3r01, 3r02, 3r04, 3r0i, 3r0t, 3r0w, 3r0y, 3r21, 3r22, 3r2a, 3r2b, 3r2f, 3r2y, 3r42, 3r4o, 3r5m, 3r5n, 3r6t, 3r7q, 3r7r, 3r88, 3r8i, 3r8u, 3r8v, 3r8z, 3r91, 3r92, 3r93, 3r9d, 3r9h, 3r9n, 3r9o, 3rah, 3rak, 3ral, 3rbq, 3rbu, 3rcd, 3rcj, 3rde, 3rdh, 3rdo, 3rdq, 3rey, 3rg2, 3rhk, 3rhx, 3ri1, 3rik, 3ril, 3rin, 3rj7, 3rjc, 3rjw, 3rk5, 3rk7, 3rk9, 3rkb, 3rkz, 3rl3, 3rl4, 3rl7, 3rl8, 3rlq, 3rm8, 3rm9, 3rme, 3rmf, 3rni, 3ro0, 3ro4, 3rpr, 3rpv, 3rpy, 3rq7, 3rqe, 3rqf, 3rqg, 3rqw, 3rsb, 3rse, 3rsv, 3rt6, 3rth, 3rti, 3rtm, 3rtn, 3rtp, 3rul, 3rum, 3run, 3rup, 3rux, 3rv3, 3rv6, 3rv7, 3rv9, 3rvg, 3rvi, 3rw9, 3rwc, 3rwd, 3rwe, 3rwf, 3rwg, 3rwh, 3rwi, 3rwj, 3rwp, 3rwq, 3rx5, 3rx7, 3rx8, 3rxe, 3ry8, 3ryy, 3rz3, 3rz9, 3rzb, 3s00, 3s0j, 3s0n, 3s0o, 3s1g, 3s1h, 3s1y, 3s22, 3s2a, 3s2o, 3s2p, 3s3i, 3s3k, 3s4q, 3s53, 3s54, 3s5y, 3s68, 3s74, 3s7a, 3s7b, 3s7f, 3s7l, 3s7m, 3s9i, 3s9y, 3s9z, 3sad, 3sap, 3saz, 3sb0, 3sc1, 3sd5, 3sdg, 3sfc, 3sff, 3sfh, 3sfi, 3sgt, 3sgv, 3sgx, 3sh0, 3sh1, 3shb, 3shv, 3shy, 3shz, 3sie, 3sjf, 3sji, 3sjo, 3sjt, 3ska, 3skc, 3ske, 3skf, 3skg, 3skh, 3skk, 3sl0, 3sl1, 3sl4, 3sl5, 3sl8, 3sm0, 3sm1, 3smq, 3sn7, 3sn8, 3sna, 3snb, 3snc, 3snd, 3sni, 3snl, 3so6, 3so9, 3soq, 3sou, 3sov, 3sow, 3spk, 3sqq, 3srb, 3src, 3srg, 3srv, 3st5, 3st6, 3std, 3stj, 3sud, 3sue, 3sur, 3sus, 3sut, 3suu, 3suv, 3suw, 3sv6, 3sv7, 3sv8, 3sv9, 3svj, 3svv, 3sw2, 3sw9, 3sx4, 3sx9, 3sxu, 3sym, 3sz1, 3sz9, 3szm, 3t03, 3t07, 3t0l, 3t0m, 3t0t, 3t0w, 3t19, 3t1n, 3t2t, 3t2v, 3t3c, 3t3d, 3t3e, 3t3g, 3t3h, 3t3i, 3t3v, 3t3y, 3t4h, 3t4n, 3t4p, 3t4v, 3t5i, 3t5u, 3t60, 3t64, 3t6b, 3t6j, 3t6r, 3t6y, 3t70, 3t7g, 3t8s, 3t8v, 3t9t, 3tam, 3tc5, 3tcg, 3tcp, 3tct, 3tcy, 3tdc, 3tdh, 3tdj, 3tdu, 3tdz, 3te5, 3tf6, 3tf7, 3tfk, 3tfp, 3tfu, 3tfv, 3tg5, 3tge, 3th0, 3th8, 3thb, 3ti1, 3ti3, 3ti4, 3ti5, 3ti6, 3ti8, 3tif, 3tiw, 3tiy, 3tiz, 3tjc, 3tjd, 3tjh, 3tk2, 3tkh, 3tki, 3tkm, 3tku, 3tkw, 3tkz, 3tl0, 3tl5, 3tlh, 3tll, 3tn8, 3tne, 3tnh, 3tpp, 3tpr, 3tpu, 3tpx, 3tsd, 3tsk, 3tsz, 3tt0, 3tti, 3ttj, 3ttm, 3ttn, 3ttz, 3tu1, 3tu7, 3tu9, 3tv4, 3tv5, 3tv6, 3tv7, 3tv8, 3tvc, 3tvl, 3tvw, 3tvx, 3twj, 3txo, 3ty0, 3tyq, 3tyv, 3tz0, 3tz2, 3tz4, 3tza, 3u0d, 3u0p, 3u0t, 3u15, 3u1y, 3u2k, 3u2q, 3u3z, 3u4h, 3u4i, 3u4o, 3u4r, 3u4u, 3u4w, 3u51, 3u6a, 3u6h, 3u6j, 3u8d, 3u8h, 3u8k, 3u8l, 3u8m, 3u8n, 3u8w, 3u93, 3u9c, 3u9n, 3ua8, 3ua9, 3ual, 3uat, 3ubx, 3ud5, 3ud7, 3ud8, 3ud9, 3uda, 3udj, 3udk, 3udm, 3udn, 3udp, 3udq, 3udr, 3udv, 3udy, 3ue4, 3uec, 3ued, 3uef, 3uev, 3uf9, 3ufl, 3ugc, 3uh2, 3uh4, 3uhm, 3ui2, 3ui7, 3uib, 3uig, 3uih, 3uii, 3uij, 3uik, 3uix, 3ukr, 3uli, 3umo, 3ump, 3umw, 3umx, 3unj, 3unk, 3unn, 3unz, 3uo5, 3uo6, 3uo9, 3uoh, 3uoj, 3uok, 3uol, 3up7, 3upf, 3uph, 3upi, 3upx, 3upy, 3upz, 3uqf, 3uqg, 3uqp, 3uqr, 3ur0, 3usn, 3ut5, 3uvk, 3uvl, 3uvm, 3uvn, 3uvo, 3uvp, 3uvq, 3uvu, 3uvw, 3uvx, 3uw9, 3uwk, 3uwl, 3uwo, 3ux0, 3uxg, 3uxl, 3uxm, 3uyt, 3uza, 3uzc, 3uzj, 3uzp, 3v01, 3v04, 3v0l, 3v0p, 3v1r, 3v2o, 3v2w, 3v2x, 3v30, 3v31, 3v3b, 3v3l, 3v3m, 3v3q, 3v3v, 3v43, 3v49, 3v4j, 3v4x, 3v51, 3v5g, 3v5j, 3v5l, 3v5q, 3v66, 3v6r, 3v6s, 3v7d, 3v7t, 3v8s, 3v8t, 3v8w, 3v9b, 3vap, 3vb4, 3vb5, 3vb6, 3vb7, 3vbd, 3vbg, 3vbq, 3vbt, 3vbv, 3vbw, 3vbx, 3vby, 3vc4, 3veu, 3vf3, 3vf8, 3vf9, 3vfj, 3vfq, 3vg1, 3vgc, 3vhc, 3vhe, 3vhu, 3vhv, 3vi2, 3vi5, 3vi7, 3vid, 3vje, 3vjk, 3vjl, 3vjm, 3vjs, 3vjt, 3vnt, 3vo3, 3voz, 3vp1, 3vp2, 3vp3, 3vp4, 3vqh, 3vqu, 3vrt, 3vru, 3vrv, 3vrw, 3vry, 3vs3, 3vsw, 3vsx, 3vtb, 3vtc, 3vtd, 3vtr, 3vuc, 3vv6, 3vv7, 3vv8, 3vva, 3vvz, 3vw0, 3vw1, 3vw6, 3vw7, 3vw9, 3vws, 3vyd, 3vye, 3vyf, 3vzd, 3vzg, 3vzv, 3w07, 3w0l, 3w1f, 3w2o, 3w2p, 3w2q, 3w2r, 3w2s, 3w2t, 3w32, 3w33, 3w54, 3w55, 3w5e, 3w5n, 3w5t, 3w69, 3w8o, 3w9r, 3wab, 3wav, 3waw, 3wax, 3way, 3wb4, 3wb5, 3wbl, 3wc5, 3wc7, 3wcb, 3wcf, 3wcg, 3wch, 3wci, 3wcl, 3wd1, 3wd2, 3wd9, 3wdc, 3wdd, 3wde, 3we4, 3wf5, 3wf6, 3wf7, 3wf8, 3wf9, 3wff, 3wfg, 3wgw, 3whw, 3wi2, 3wig, 3wix, 3wiy, 3wiz, 3wk4, 3wk5, 3wk6, 3wk7, 3wk8, 3wk9, 3wka, 3wkb, 3wkc, 3wkd, 3wke, 3wmb, 3wnr, 3wp0, 3wp1, 3wpn, 3wq5, 3wqh, 3wqv, 3wqw, 3ws8, 3ws9, 3wsy, 3wt5, 3wt7, 3wth, 3wti, 3wtk, 3wut, 3wuu, 3wuv, 3wv1, 3wv2, 3wv3, 3wyj, 3wyk, 3wyl, 3wym, 3wyx, 3wyy, 3wz8, 3wzj, 3wzk, 3wzp, 3wzq, 3wzu, 3x1k, 3zbf, 3zc6, 3zcw, 3zcz, 3zeb, 3zep, 3zev, 3zh8, 3zha, 3zhf, 3zhz, 3zi8, 3zim, 3zj8, 3zjc, 3zjt, 3zju, 3zjv, 3zk6, 3zke, 3zkf, 3zki, 3zlk, 3zlo, 3zlq, 3zls, 3zlv, 3zlw, 3zlx, 3zly, 3zm4, 3zm5, 3zm6, 3zmg, 3zmh, 3zmi, 3zmj, 3zmm, 3zmp, 3zmq, 3zmt, 3zmu, 3zmv, 3zmz, 3zn0, 3zn1, 3znc, 3zns, 3zo1, 3zo2, 3zo4, 3zos, 3zot, 3zov, 3zp9, 3zpq, 3zpr, 3zpt, 3zqi, 3zqt, 3zrc, 3zrk, 3zrl, 3zrm, 3zs0, 3zs1, 3zst, 3zsw, 3zsz, 3zt1, 3zt4, 3ztc, 3ztd, 3ztx, 3zuk, 3zv7, 3zvt, 3zvv, 3zvw, 3zvy, 3zw3, 3zxe, 3zxh, 3zxr, 3zxv, 3zy2, 3zy5, 3zya, 3zyb, 3zyf, 3zyh, 3zyr, 4a0j, 4a16, 4a1w, 4a22, 4a23, 4a2a, 4a4e, 4a4f, 4a4g, 4a4h, 4a4l, 4a4o, 4a4x, 4a50, 4a51, 4a6l, 4a7b, 4a7c, 4a7j, 4a9c, 4a9i, 4a9m, 4a9n, 4a9r, 4a9s, 4a9t, 4a9u, 4aa0, 4aa1, 4aa2, 4aa4, 4aa5, 4aa7, 4aac, 4aaw, 4aba, 4abf, 4abi, 4abj, 4abk, 4abu, 4abv, 4ac3, 4acc, 4acd, 4acf, 4acg, 4ach, 4acm, 4acu, 4acx, 4ael, 4af3, 4afe, 4afg, 4afh, 4afj, 4aft, 4agc, 4agd, 4ah9, 4ahv, 4ai8, 4aif, 4aig, 4aj1, 4aj2, 4aji, 4ajk, 4ajn, 4ajo, 4ajw, 4akn, 4al4, 4alg, 4alu, 4alv, 4alw, 4aml, 4amw, 4amx, 4amy, 4amz, 4an0, 4an1, 4an2, 4an3, 4an9, 4anb, 4anm, 4anq, 4anu, 4anv, 4anw, 4anx, 4aoc, 4aof, 4ap0, 4aph, 4apo, 4aq3, 4aqc, 4ark, 4aro, 4arw, 4as9, 4asd, 4ask, 4asy, 4at3, 4at4, 4at5, 4au7, 4au8, 4aua, 4auy, 4av0, 4avg, 4avh, 4avs, 4avt, 4avu, 4avw, 4aw5, 4aw8, 4awf, 4awg, 4awi, 4awj, 4awk, 4awm, 4awo, 4awp, 4awq, 4axa, 4axm, 4ay5, 4ay6, 4ayr, 4ayv, 4ayy, 4az0, 4az2, 4az3, 4az6, 4aza, 4azc, 4aze, 4azf, 4azp, 4azt, 4azy, 4b00, 4b05, 4b0c, 4b0g, 4b0j, 4b11, 4b12, 4b13, 4b14, 4b1c, 4b1d, 4b2d, 4b2l, 4b32, 4b3d, 4b3u, 4b4g, 4b4m, 4b4n, 4b4q, 4b5b, 4b5w, 4b60, 4b6c, 4b6e, 4b6f, 4b6q, 4b6r, 4b6s, 4b6u, 4b70, 4b71, 4b72, 4b73, 4b74, 4b76, 4b77, 4b78, 4b7n, 4b7z, 4b80, 4b81, 4b82, 4b83, 4b84, 4b85, 4b8o, 4b8p, 4b95, 4b9h, 4ba3, 4bae, 4bak, 4ban, 4bao, 4bb2, 4bb4, 4bbe, 4bbf, 4bbg, 4bbh, 4bcb, 4bcc, 4bcd, 4bcf, 4bcg, 4bch, 4bci, 4bcj, 4bcn, 4bcp, 4bcq, 4bcw, 4bd3, 4bda, 4bdb, 4bdc, 4bdd, 4bde, 4bdf, 4bdg, 4bdh, 4bdi, 4bdj, 4bdk, 4bds, 4bdt, 4bea, 4bek, 4bfd, 4bfp, 4bfr, 4bg1, 4bg6, 4bgg, 4bgh, 4bgk, 4bgm, 4bgx, 4bgy, 4bh3, 4bh4, 4bhf, 4bhi, 4bhn, 4bhz, 4bi0, 4bi1, 4bi2, 4bib, 4bic, 4bid, 4bie, 4bio, 4bis, 4bj9, 4bjb, 4bjc, 4bjx, 4bkj, 4bks, 4bkt, 4bky, 4bkz, 4blb, 4bnt, 4bnu, 4bnv, 4bnx, 4bnz, 4bo0, 4bo1, 4bo2, 4bo3, 4bo4, 4bo5, 4bo6, 4bo7, 4bo8, 4bo9, 4bpi, 4bpj, 4bqh, 4bqt, 4bqw, 4bqx, 4bqy, 4bs4, 4bs5, 4bsq, 4bt9, 4btb, 4bti, 4btl, 4btm, 4btt, 4btu, 4btw, 4btx, 4bty, 4bup, 4bv2, 4bvb, 4bw1, 4bw2, 4bw3, 4bw4, 4bxn, 4bxu, 4byi, 4byj, 4bzn, 4bzo, 4bzr, 4c0r, 4c16, 4c1c, 4c1d, 4c1e, 4c1f, 4c1g, 4c1h, 4c1m, 4c1w, 4c1y, 4c35, 4c36, 4c37, 4c38, 4c3k, 4c4e, 4c4f, 4c4g, 4c4h, 4c4i, 4c4j, 4c4n, 4c5w, 4c61, 4c66, 4c68, 4c6u, 4c6v, 4c6x, 4c6z, 4c70, 4c71, 4c72, 4c73, 4c8r, 4c94, 4c9w, 4ca4, 4ca5, 4cae, 4caf, 4cbt, 4cby, 4cc2, 4cc3, 4cc6, 4cc7, 4ccd, 4cd4, 4cd5, 4cd6, 4cd8, 4cdr, 4ce1, 4ce2, 4ce3, 4cfe, 4cff, 4cfm, 4cft, 4cfu, 4cfv, 4cfw, 4cfx, 4cgj, 4ch2, 4ch8, 4cik, 4civ, 4cix, 4ciy, 4ciz, 4cjn, 4ck3, 4cki, 4ckj, 4ckr, 4cku, 4cl9, 4clb, 4cli, 4clp, 4clz, 4cmt, 4cmu, 4cnh, 4cpq, 4cps, 4cpu, 4cpw, 4cpx, 4cq0, 4cr9, 4cra, 4crb, 4crc, 4crd, 4crf, 4crj, 4crl, 4cs9, 4csj, 4csy, 4ctj, 4ctk, 4cts, 4cu1, 4cu8, 4cwb, 4cwf, 4cwt, 4cxw, 4cxx, 4cxy, 4cy1, 4d08, 4d09, 4d0w, 4d0x, 4d1a, 4d1b, 4d1c, 4d1d, 4d1s, 4d1y, 4d2d, 4d2p, 4d2r, 4d2s, 4d2t, 4d2v, 4d2w, 4d4d, 4d52, 4d62, 4d63, 4d7b, 4d83, 4d85, 4d88, 4d89, 4d8a, 4d8c, 4d8e, 4d8i, 4d8n, 4d8s, 4d9p, 4dai, 4daw, 4dbm, 4dbn, 4dcd, 4dce, 4dcv, 4dcx, 4dcy, 4ddl, 4ddm, 4de7, 4dea, 4deb, 4ded, 4deg, 4deh, 4dei, 4dem, 4dfg, 4dfl, 4dfn, 4dfw, 4dgb, 4dgg, 4dgm, 4dgn, 4dgo, 4dgr, 4dh6, 4dhf, 4dhm, 4dhn, 4dho, 4dhp, 4dhq, 4dhr, 4dhs, 4dht, 4dhu, 4di2, 4dij, 4dj7, 4djh, 4djr, 4djs, 4dju, 4djx, 4dk5, 4dk7, 4dk8, 4dko, 4dkt, 4dlj, 4dma, 4dmn, 4dmy, 4dn0, 4do3, 4do4, 4do5, 4dow, 4dpf, 4dpi, 4dpt, 4dpu, 4dpy, 4dr9, 4drk, 4drm, 4drn, 4dro, 4drp, 4dru, 4ds1, 4dsy, 4dt2, 4dt6, 4dtk, 4dtt, 4du8, 4dum, 4dus, 4dv9, 4dve, 4dvf, 4dvi, 4dwb, 4dwg, 4dwk, 4dx9, 4dxg, 4dxj, 4dzw, 4dzy, 4e0w, 4e1e, 4e1m, 4e1z, 4e20, 4e26, 4e28, 4e34, 4e35, 4e3b, 4e3d, 4e3f, 4e3h, 4e3i, 4e3j, 4e3k, 4e3l, 4e3m, 4e3n, 4e3o, 4e49, 4e4a, 4e4n, 4e4x, 4e5d, 4e5f, 4e5g, 4e5h, 4e5i, 4e5j, 4e6c, 4e6d, 4e70, 4e7r, 4e8w, 4e8y, 4e8z, 4e90, 4e93, 4e96, 4e9c, 4e9d, 4ea1, 4ea3, 4ear, 4eb9, 4ebv, 4ebw, 4ec0, 4ec4, 4ede, 4edu, 4edy, 4edz, 4ee0, 4eeh, 4eej, 4eev, 4ef4, 4efg, 4eft, 4efu, 4eg4, 4eg5, 4eg6, 4eg7, 4ega, 4egh, 4egi, 4eh2, 4eh3, 4eh4, 4eh5, 4eh6, 4eh7, 4eh8, 4eh9, 4ehe, 4ehg, 4ehm, 4ehr, 4ehv, 4ei4, 4ej2, 4ejf, 4ejn, 4ek9, 4eke, 4ekg, 4eki, 4el9, 4elb, 4ele, 4em7, 4emf, 4emt, 4emv, 4enx, 4eny, 4eo4, 4eo6, 4eo8, 4eoi, 4eok, 4eol, 4eon, 4eop, 4eos, 4eox, 4eoy, 4ep2, 4eqc, 4eqf, 4eqj, 4er2, 4er4, 4ere, 4erk, 4erq, 4erw, 4ery, 4erz, 4es0, 4esg, 4esi, 4est, 4eu3, 4euc, 4euo, 4euv, 4ew2, 4ewh, 4ewo, 4ewr, 4exg, 4exh, 4exs, 4exz, 4eyj, 4eym, 4eyr, 4ez3, 4ez5, 4ezj, 4ezk, 4ezl, 4ezo, 4ezr, 4ezw, 4ezy, 4f08, 4f14, 4f1q, 4f1s, 4f20, 4f3c, 4f3h, 4f3i, 4f3k, 4f49, 4f4p, 4f63, 4f64, 4f65, 4f6s, 4f6u, 4f6v, 4f6w, 4f6x, 4f70, 4f7j, 4f7l, 4f7n, 4f9g, 4f9v, 4f9w, 4fab, 4fak, 4fbe, 4fbx, 4fc0, 4fcb, 4fcd, 4fcf, 4fci, 4fck, 4fcm, 4fcq, 4fcr, 4fe6, 4fe9, 4fea, 4fem, 4feq, 4ff8, 4fgt, 4fgx, 4fgy, 4fgz, 4fhh, 4fhi, 4fi9, 4fic, 4fil, 4fiv, 4fjz, 4fk7, 4fkk, 4fl1, 4fl3, 4flh, 4fli, 4flj, 4flk, 4fll, 4fmn, 4fmo, 4fmq, 4fmu, 4fn5, 4fnn, 4fns, 4fny, 4fnz, 4fob, 4foc, 4fod, 4fp1, 4fpf, 4fpk, 4fqo, 4fr3, 4fri, 4frj, 4frk, 4frs, 4fs3, 4fse, 4ft2, 4fut, 4fvq, 4fvr, 4fxf, 4fxj, 4fxq, 4fxy, 4fxz, 4fyh, 4fyo, 4fz6, 4g0a, 4g0c, 4g0p, 4g11, 4g16, 4g17, 4g19, 4g1f, 4g2f, 4g2j, 4g2l, 4g2r, 4g2w, 4g2y, 4g31, 4g34, 4g55, 4g5y, 4g69, 4g8l, 4g8o, 4g8r, 4g93, 4g9c, 4ga3, 4gao, 4gb9, 4gcj, 4gd6, 4gdy, 4ge2, 4ge4, 4ge5, 4ge6, 4ge7, 4ge9, 4gee, 4gfd, 4gfm, 4gfn, 4gg5, 4gg7, 4ggl, 4gh6, 4giu, 4gj6, 4gj7, 4gj8, 4gj9, 4gja, 4gjb, 4gjc, 4gjd, 4gk2, 4gk3, 4gk4, 4gkc, 4gki, 4glr, 4glw, 4glx, 4gly, 4gm3, 4gm8, 4gmc, 4gmy, 4gne, 4gnf, 4gng, 4gny, 4gpk, 4gq6, 4gqp, 4gqq, 4gqr, 4gr8, 4gs6, 4gs8, 4gs9, 4gsc, 4gsy, 4gtm, 4gto, 4gtp, 4gtq, 4gtr, 4gts, 4gtt, 4gtv, 4gu9, 4gue, 4gui, 4guj, 4gv1, 4gv8, 4gvc, 4gvd, 4gvm, 4gvu, 4gw6, 4gw8, 4gwi, 4gwk, 4gxl, 4gxs, 4gy5, 4gye, 4gz3, 4gzf, 4gzt, 4gzw, 4gzx, 4h1e, 4h1j, 4h1m, 4h2j, 4h2m, 4h2o, 4h36, 4h38, 4h39, 4h3a, 4h3b, 4h3c, 4h3g, 4h3i, 4h3q, 4h4b, 4h4d, 4h4e, 4h4m, 4h58, 4h5c, 4h5d, 4h5e, 4h71, 4ha5, 4hai, 4hbn, 4hbp, 4hbv, 4hbw, 4hbx, 4hby, 4hco, 4hct, 4hcu, 4hcv, 4hcz, 4hdc, 4hdp, 4he9, 4hej, 4heu, 4hev, 4hf4, 4hfz, 4hg7, 4hgc, 4hgl, 4hgs, 4hgt, 4hhy, 4hhz, 4hiq, 4his, 4hki, 4hkk, 4hkn, 4hkp, 4hl5, 4hlc, 4hld, 4hlf, 4hlg, 4hlh, 4hlk, 4hlm, 4hlw, 4hmh, 4hmk, 4hmq, 4hn2, 4hnc, 4hnf, 4hni, 4hnn, 4hod, 4hpy, 4hra, 4hs6, 4hs8, 4hso, 4ht6, 4htp, 4htx, 4huo, 4hup, 4hv3, 4hv7, 4hva, 4hvb, 4hvd, 4hvg, 4hvh, 4hvi, 4hvs, 4hw2, 4hw7, 4hwb, 4hwo, 4hwr, 4hwt, 4hww, 4hxj, 4hxl, 4hxm, 4hxq, 4hxr, 4hxs, 4hxw, 4hxz, 4hy0, 4hy4, 4hy5, 4hy9, 4hyb, 4hyf, 4hyh, 4hyi, 4hym, 4hz5, 4hze, 4hzt, 4hzw, 4hzx, 4hzz, 4i06, 4i0d, 4i0f, 4i0r, 4i0s, 4i0t, 4i0z, 4i10, 4i11, 4i12, 4i1c, 4i1r, 4i31, 4i32, 4i33, 4i3z, 4i47, 4i4e, 4i4f, 4i5h, 4i5m, 4i5p, 4i60, 4i67, 4i6b, 4i6f, 4i6h, 4i6q, 4i73, 4i7b, 4i7c, 4i7d, 4i7f, 4i80, 4i9c, 4i9i, 4i9o, 4i9r, 4i9s, 4i9z, 4ia0, 4iaw, 4iax, 4ib5, 4ibm, 4ido, 4idt, 4idv, 4idz, 4ie0, 4ie2, 4ie3, 4ie4, 4ie5, 4ie6, 4ie7, 4ifh, 4ifi, 4igk, 4igq, 4igr, 4ih3, 4ih6, 4iho, 4ii9, 4ij1, 4ijl, 4ijp, 4ijq, 4ikn, 4ikr, 4iks, 4ikt, 4iku, 4in9, 4inb, 4io8, 4ipf, 4ipj, 4iq6, 4iqt, 4iqu, 4ir5, 4ir6, 4irx, 4is6, 4ish, 4isi, 4ith, 4iti, 4itj, 4iu0, 4iu1, 4iu4, 4iur, 4iut, 4iuu, 4iuv, 4ivb, 4ivd, 4ivk, 4ivs, 4ivt, 4iwd, 4ixh, 4ixu, 4ixv, 4iz0, 4izm, 4j03, 4j04, 4j06, 4j08, 4j09, 4j0a, 4j0p, 4j0r, 4j0s, 4j0t, 4j0v, 4j0y, 4j0z, 4j17, 4j1c, 4j1e, 4j1f, 4j1h, 4j1i, 4j1k, 4j22, 4j24, 4j26, 4j2c, 4j2t, 4j3d, 4j3e, 4j3i, 4j3j, 4j3m, 4j3u, 4j4o, 4j4v, 4j51, 4j52, 4j53, 4j58, 4j59, 4j5b, 4j5c, 4j5d, 4j5e, 4j5p, 4j6i, 4j73, 4j77, 4j78, 4j79, 4j7d, 4j7i, 4j81, 4j82, 4j84, 4j86, 4j8b, 4j8g, 4j8m, 4j8r, 4j8s, 4j8t, 4j9a, 4jai, 4jaj, 4jaz, 4jbl, 4jbo, 4jbp, 4jbs, 4jck, 4jda, 4jdf, 4jfd, 4jfe, 4jff, 4jfi, 4jfj, 4jfl, 4jfs, 4jft, 4jfv, 4jfw, 4jg6, 4jg7, 4jg8, 4jgv, 4jh0, 4jhq, 4jht, 4jhz, 4jib, 4jik, 4jin, 4jit, 4jiz, 4jj7, 4jj8, 4jje, 4jjf, 4jjg, 4jjm, 4jjs, 4jju, 4jk5, 4jk6, 4jkw, 4jlg, 4jlj, 4jlm, 4jln, 4jls, 4jmg, 4jmh, 4jmx, 4jn4, 4jnc, 4jnj, 4jnm, 4joa, 4joe, 4jof, 4jog, 4joh, 4joj, 4jok, 4joo, 4jp9, 4jpa, 4jpc, 4jpe, 4jps, 4jq7, 4jq8, 4jql, 4jr0, 4jr3, 4jr5, 4jrg, 4jrv, 4jsc, 4jsr, 4jt8, 4jt9, 4ju3, 4ju4, 4ju6, 4ju7, 4jv7, 4jv9, 4jvb, 4jve, 4jvi, 4jvj, 4jvq, 4jwr, 4jx7, 4jxv, 4jxw, 4jyb, 4jyu, 4jyv, 4jz1, 4jzb, 4jzd, 4jze, 4jzf, 4jzr, 4k0u, 4k10, 4k19, 4k1b, 4k1e, 4k2f, 4k2g, 4k2y, 4k3k, 4k3l, 4k3m, 4k3o, 4k3p, 4k3q, 4k3r, 4k42, 4k43, 4k4e, 4k4f, 4k55, 4k5l, 4k5m, 4k5n, 4k5o, 4k5y, 4k5z, 4k60, 4k63, 4k64, 4k66, 4k67, 4k69, 4k6i, 4k6t, 4k6u, 4k6v, 4k6w, 4k6y, 4k6z, 4k72, 4k75, 4k76, 4k78, 4k7o, 4k8a, 4k8o, 4k8s, 4k9g, 4k9h, 4k9y, 4kab, 4kai, 4kb7, 4kb8, 4kba, 4kbc, 4kbi, 4kbk, 4kby, 4kc1, 4kc2, 4kc4, 4kcg, 4ke0, 4ke1, 4kfp, 4kii, 4kij, 4kil, 4kin, 4kio, 4kip, 4kiq, 4kiw, 4kju, 4kjv, 4klb, 4kln, 4klv, 4km0, 4kmd, 4kmz, 4kn2, 4knb, 4kne, 4knn, 4knr, 4knx, 4knz, 4kod, 4kom, 4kon, 4kot, 4kov, 4kox, 4kp0, 4kp4, 4kp6, 4kpx, 4kpz, 4kql, 4kqo, 4kqq, 4kqr, 4krs, 4ks1, 4ks3, 4ks4, 4ks5, 4ksp, 4ksq, 4ktc, 4ktu, 4kup, 4kv9, 4kva, 4kw6, 4kwg, 4kwp, 4kww, 4kxl, 4kxm, 4kyh, 4kyk, 4kz0, 4kz4, 4kz5, 4kz6, 4kz8, 4kza, 4kzc, 4kzl, 4kzu, 4l02, 4l09, 4l0b, 4l0i, 4l0l, 4l0s, 4l0t, 4l0v, 4l10, 4l1a, 4l1u, 4l23, 4l2f, 4l2g, 4l2k, 4l2l, 4l2x, 4l31, 4l32, 4l33, 4l34, 4l3o, 4l3p, 4l4l, 4l4m, 4l4v, 4l51, 4l52, 4l53, 4l58, 4l5j, 4l6q, 4l6s, 4l6t, 4l70, 4l7b, 4l7c, 4l7d, 4l7f, 4l7g, 4l7h, 4l7j, 4l7l, 4l7n, 4l7o, 4l7r, 4l7u, 4l8m, 4l9i, 4la7, 4lar, 4lbl, 4lbo, 4lbp, 4lc7, 4led, 4len, 4lg6, 4lge, 4lgg, 4lgh, 4lgu, 4lh2, 4lh3, 4lh5, 4lh6, 4lh7, 4lhv, 4li0, 4li5, 4li6, 4li7, 4li8, 4lil, 4lj3, 4ljh, 4lk6, 4lkd, 4lke, 4lkf, 4lkg, 4lkh, 4lkj, 4lkk, 4lkl, 4lkm, 4lko, 4lkt, 4llj, 4lm3, 4lm5, 4lmn, 4lmu, 4ln2, 4ln7, 4lnb, 4lng, 4lnp, 4lnw, 4loh, 4loi, 4loj, 4lop, 4loq, 4lov, 4lp0, 4lp6, 4lp9, 4lpb, 4lpg, 4lph, 4lq3, 4lq9, 4lqg, 4lqy, 4lrh, 4lrr, 4lsj, 4lte, 4lts, 4luo, 4luv, 4lv1, 4lv2, 4lv3, 4lv4, 4lwc, 4lwe, 4lwh, 4lwi, 4lwt, 4lwu, 4lwv, 4lww, 4lxa, 4lxb, 4lxk, 4lxm, 4lxz, 4ly1, 4ly9, 4lyn, 4lys, 4m0e, 4m0z, 4m12, 4m14, 4m1d, 4m1j, 4m2u, 4m3b, 4m3d, 4m3e, 4m3f, 4m3g, 4m3q, 4m48, 4m4q, 4m5g, 4m5h, 4m5i, 4m5j, 4m5k, 4m5l, 4m5m, 4m5n, 4m5o, 4m5r, 4m5u, 4m6p, 4m6q, 4m7b, 4m7c, 4m7x, 4m7y, 4m84, 4m8t, 4m8y, 4man, 4mao, 4mb9, 4mbc, 4mbf, 4mbi, 4mbj, 4mbl, 4mbp, 4mcb, 4mcc, 4mcd, 4mcv, 4md6, 4mdq, 4mdr, 4mds, 4mdt, 4men, 4meo, 4mep, 4meq, 4mex, 4mf0, 4mf1, 4mg5, 4mg6, 4mg7, 4mg8, 4mg9, 4mga, 4mgb, 4mgc, 4mgd, 4mgv, 4mh7, 4mha, 4mho, 4mhs, 4mi3, 4mi6, 4mi9, 4mib, 4mic, 4mji, 4mjq, 4mjr, 4mk0, 4mk1, 4mk2, 4mk5, 4mk7, 4mk8, 4mk9, 4mka, 4mlt, 4mlx, 4mm4, 4mm5, 4mm6, 4mm7, 4mm8, 4mm9, 4mma, 4mmf, 4mmp, 4mnq, 4mnv, 4mnw, 4mnx, 4mny, 4mot, 4mp2, 4mp7, 4mpc, 4mpe, 4mq1, 4mq2, 4mq6, 4mqp, 4mqu, 4mr4, 4mr5, 4mra, 4mrd, 4mrf, 4mrh, 4mro, 4ms0, 4mse, 4msg, 4msk, 4msl, 4msu, 4mt9, 4mti, 4mu7, 4mue, 4muf, 4muk, 4mul, 4muw, 4mvh, 4mvw, 4mvx, 4mvy, 4mw0, 4mw1, 4mw2, 4mw4, 4mw5, 4mw6, 4mw7, 4mw9, 4mwb, 4mwc, 4mwe, 4mwq, 4mwr, 4mwu, 4mwv, 4mww, 4mwx, 4mwy, 4mx0, 4mx1, 4mx5, 4mx9, 4mxa, 4mxc, 4my6, 4myd, 4myh, 4myq, 4mz4, 4mz5, 4mz6, 4mzf, 4mzh, 4mzo, 4mzs, 4n00, 4n1b, 4n1t, 4n1u, 4n1z, 4n3r, 4n3w, 4n4s, 4n4v, 4n5g, 4n5t, 4n6y, 4n70, 4n7e, 4n7g, 4n7h, 4n7j, 4n7y, 4n84, 4n8d, 4n8e, 4n8r, 4n98, 4n99, 4n9a, 4n9b, 4n9d, 4n9e, 4na7, 4na8, 4na9, 4nah, 4nak, 4nal, 4nan, 4nb3, 4nb6, 4ncg, 4ncm, 4nct, 4ng9, 4nga, 4ngh, 4ngq, 4ngr, 4ngs, 4ngt, 4nh7, 4nh9, 4nhc, 4nie, 4nj3, 4njd, 4nk3, 4nk9, 4nka, 4nks, 4nld, 4nmo, 4nmp, 4nmq, 4nmr, 4nms, 4nmt, 4nmv, 4nni, 4nq6, 4nrb, 4nrc, 4nrm, 4nro, 4nrp, 4nrq, 4nrt, 4nru, 4ntj, 4nud, 4nuf, 4nus, 4nvq, 4nw2, 4nw5, 4nw6, 4nw7, 4nwd, 4nwk, 4nxo, 4nxq, 4nxr, 4nxs, 4ny3, 4nyi, 4nyj, 4nym, 4nyt, 4nzb, 4nzm, 4nzn, 4nzo, 4o0j, 4o0r, 4o0t, 4o0v, 4o0z, 4o10, 4o12, 4o13, 4o15, 4o1b, 4o1d, 4o1l, 4o28, 4o2a, 4o2b, 4o2e, 4o2f, 4o36, 4o37, 4o3a, 4o3b, 4o3t, 4o3u, 4o42, 4o44, 4o45, 4o4g, 4o4r, 4o4y, 4o55, 4o5b, 4o6e, 4o70, 4o71, 4o72, 4o74, 4o75, 4o76, 4o77, 4o78, 4o7a, 4o7b, 4o7c, 4o7d, 4o7e, 4o7f, 4o91, 4o9s, 4o9w, 4oar, 4oas, 4ob0, 4ob1, 4ob2, 4oba, 4obo, 4obp, 4obq, 4obv, 4obz, 4oc3, 4oc4, 4oc6, 4occ, 4ock, 4ocp, 4ocx, 4ocz, 4od0, 4od7, 4od9, 4ode, 4odf, 4odk, 4odl, 4odm, 4odn, 4odp, 4odq, 4oee, 4oef, 4oeg, 4oel, 4oem, 4oeu, 4oew, 4oex, 4ofb, 4ofl, 4og3, 4og4, 4og5, 4og6, 4og7, 4og8, 4ogi, 4ogn, 4ogt, 4ogv, 4ohk, 4ohm, 4oho, 4ohp, 4oi6, 4ojq, 4ok3, 4ok5, 4ok6, 4okg, 4okp, 4old, 4olh, 4omd, 4ona, 4onf, 4ono, 4oo9, 4ool, 4oow, 4op1, 4op2, 4op3, 4oq3, 4oq5, 4oq6, 4or4, 4or6, 4oru, 4orx, 4ory, 4os1, 4os2, 4os4, 4os5, 4os6, 4os7, 4otg, 4oth, 4oti, 4oty, 4ou3, 4oue, 4ouj, 4ov5, 4ovg, 4ovh, 4ovz, 4ow0, 4own, 4owo, 4owv, 4oya, 4oyb, 4oyi, 4oyk, 4oym, 4oyo, 4oyp, 4oys, 4oz1, 4oz2, 4oz3, 4ozl, 4ozn, 4ozo, 4p0a, 4p0b, 4p0n, 4p0v, 4p0w, 4p0x, 4p10, 4p1r, 4p1u, 4p44, 4p45, 4p4b, 4p4d, 4p4e, 4p4f, 4p4i, 4p4j, 4p4s, 4p4t, 4p5d, 4p5e, 4p6e, 4p6g, 4p7e, 4p90, 4pax, 4pb1, 4pce, 4pci, 4pct, 4pd5, 4pd6, 4pd7, 4pd8, 4pd9, 4pda, 4pde, 4pdk, 4pf3, 4pgb, 4pgc, 4pgd, 4ph4, 4phv, 4phw, 4pid, 4pin, 4pio, 4piq, 4pis, 4pji, 4pjt, 4pkb, 4pkr, 4pks, 4pkt, 4pku, 4pkv, 4pkw, 4pl6, 4pli, 4pm0, 4pml, 4pmm, 4pmp, 4pms, 4pmt, 4pni, 4pnk, 4pnl, 4pnm, 4pnn, 4pnq, 4pnr, 4pns, 4pnt, 4pnw, 4po7, 4pov, 4pp0, 4pp7, 4pp9, 4ppa, 4ppb, 4ppc, 4pqn, 4pr5, 4pra, 4prb, 4prd, 4pre, 4prg, 4prh, 4pri, 4prj, 4prn, 4prp, 4pry, 4ps0, 4ps1, 4ps3, 4ps5, 4ps7, 4ps8, 4psq, 4psx, 4ptc, 4pte, 4ptg, 4puj, 4puk, 4pul, 4puz, 4pv0, 4pv7, 4pvo, 4pvt, 4pvv, 4pvx, 4pvy, 4px6, 4pxm, 4py1, 4pyn, 4pyo, 4pyq, 4pyv, 4pz5, 4pzh, 4pzv, 4pzw, 4pzx, 4q06, 4q07, 4q0a, 4q0l, 4q15, 4q18, 4q19, 4q1a, 4q1b, 4q1c, 4q1d, 4q1e, 4q1f, 4q1n, 4q2k, 4q3q, 4q3r, 4q3s, 4q4e, 4q4i, 4q4o, 4q4p, 4q4s, 4q6f, 4q7w, 4q90, 4q9m, 4q9s, 4q9z, 4qaa, 4qab, 4qac, 4qag, 4qbm, 4qc1, 4qf7, 4qfg, 4qfr, 4qfs, 4qg7, 4qga, 4qgf, 4qgg, 4qgh, 4qh7, 4qh8, 4qhp, 4qip, 4qir, 4qiz, 4qjr, 4qjw, 4qk4, 4qkd, 4qkx, 4ql8, 4qme, 4qmm, 4qmn, 4qmo, 4qmp, 4qmq, 4qms, 4qmt, 4qmu, 4qmv, 4qmw, 4qmx, 4qmy, 4qmz, 4qn9, 4qna, 4qo4, 4qo9, 4qoc, 4qok, 4qp1, 4qp6, 4qp7, 4qp8, 4qp9, 4qpa, 4qpl, 4qps, 4qq5, 4qqc, 4qqi, 4qr3, 4qr4, 4qr5, 4qrc, 4qsm, 4qsw, 4qsx, 4qt0, 4qt1, 4qta, 4qtb, 4qtc, 4qtd, 4quo, 4qvx, 4qxo, 4qxq, 4qxr, 4qxs, 4qy8, 4qye, 4qyg, 4qyh, 4qzs, 4r06, 4r07, 4r0a, 4r0i, 4r1v, 4r1y, 4r3b, 4r3c, 4r4q, 4r59, 4r5a, 4r5g, 4r5n, 4r5t, 4r5v, 4r5w, 4r5x, 4r5y, 4r6e, 4r6v, 4r6w, 4r6x, 4r8y, 4r91, 4r92, 4r93, 4r95, 4ra5, 4rab, 4rac, 4rad, 4ran, 4rao, 4raq, 4rcd, 4rce, 4rcf, 4rcp, 4rd6, 4re2, 4re3, 4re9, 4res, 4ret, 4rfr, 4rgd, 4rhu, 4rhy, 4rio, 4rj3, 4rj4, 4rj5, 4rj6, 4rj7, 4rkx, 4rlk, 4rll, 4rlp, 4rlu, 4rme, 4rn0, 4rn1, 4rn2, 4rn6, 4rpv, 4rqi, 4rqz, 4rrn, 4rro, 4rrq, 4rrr, 4rrs, 4rrv, 4rs0, 4rsp, 4rss, 4rt0, 4rt1, 4ruu, 4rvk, 4rvl, 4rvm, 4rvt, 4rwk, 4rwl, 4rx7, 4rx8, 4rx9, 4rxa, 4rxc, 4rxd, 4rxe, 4rxz, 4ryc, 4ryg, 4rz1, 4s1g, 4s2i, 4s3e, 4s3f, 4tim, 4tju, 4tjw, 4tjy, 4tjz, 4tk0, 4tk5, 4tkf, 4tkg, 4tki, 4tkn, 4tky, 4tlr, 4tmf, 4tn2, 4tnw, 4tpk, 4tpm, 4tpp, 4tpt, 4trw, 4trz, 4ts1, 4ttv, 4tuh, 4tv3, 4tvj, 4tw6, 4tw7, 4tw9, 4twc, 4tww, 4twy, 4tx6, 4txc, 4txe, 4ty1, 4ty6, 4tyl, 4tyo, 4tyt, 4tz8, 4u01, 4u0a, 4u0b, 4u0c, 4u0d, 4u0e, 4u0i, 4u0x, 4u2y, 4u44, 4u45, 4u58, 4u5j, 4u5l, 4u5u, 4u5v, 4u68, 4u6c, 4u6e, 4u6r, 4u6x, 4u6y, 4u6z, 4u70, 4u73, 4u79, 4u7t, 4u93, 4ua8, 4uc5, 4ucd, 4uce, 4uco, 4ucr, 4ucs, 4uct, 4ucu, 4ucv, 4ud7, 4uda, 4udb, 4ue1, 4ufd, 4ufe, 4uff, 4ufg, 4ufj, 4ufu, 4ufy, 4ufz, 4uhg, 4ui3, 4ui4, 4ui5, 4ui6, 4ui7, 4ui8, 4uia, 4uib, 4uil, 4uiv, 4uix, 4uiy, 4uiz, 4uj1, 4uj2, 4uj9, 4uja, 4ujb, 4um1, 4um3, 4uma, 4umj, 4umn, 4umq, 4umr, 4umt, 4umu, 4und, 4ura, 4urk, 4url, 4urm, 4urn, 4uro, 4uru, 4urv, 4urw, 4urx, 4us4, 4usi, 4usw, 4uuh, 4uuq, 4uv8, 4uv9, 4uva, 4uvb, 4uvc, 4uvu, 4uvv, 4uvw, 4uvx, 4uvy, 4uw1, 4uwf, 4uwg, 4uwh, 4uwk, 4uwl, 4ux4, 4ux9, 4uxb, 4uxj, 4uxl, 4uxq, 4uyd, 4uyg, 4uyh, 4uyn, 4uzd, 4uzh, 4v04, 4v05, 4v0i, 4v11, 4v1c, 4v25, 4vgc, 4w4s, 4w4v, 4w4w, 4w4x, 4w4y, 4w4z, 4w50, 4w52, 4w53, 4w54, 4w55, 4w57, 4w5a, 4w5j, 4w7p, 4w7t, 4w9c, 4w9e, 4w9g, 4w9n, 4w9q, 4w9s, 4w9w, 4w9x, 4waf, 4wag, 4wbg, 4wbo, 4wcf, 4wcu, 4wef, 4wf6, 4wh7, 4wh9, 4whh, 4whl, 4whq, 4whr, 4whs, 4wht, 4why, 4whz, 4wi1, 4wj5, 4wj7, 4wk2, 4wk7, 4wke, 4wki, 4wks, 4wkt, 4wku, 4wkv, 4wlb, 4wm9, 4wn0, 4wn1, 4wnm, 4wno, 4wnp, 4wp7, 4wpf, 4wph, 4wpn, 4wq2, 4wq3, 4wrb, 4wri, 4wrq, 4wrs, 4wsj, 4wsk, 4wsy, 4wt2, 4wt6, 4wtu, 4wuy, 4wvl, 4wvs, 4wvt, 4wvu, 4wwn, 4wwo, 4wwp, 4wx4, 4wx6, 4wx7, 4wxi, 4wy1, 4wy3, 4wy6, 4wy7, 4wym, 4wyo, 4wyp, 4wyy, 4wyz, 4wz4, 4wz5, 4wz6, 4wz8, 4wzv, 4x0f, 4x0u, 4x0z, 4x13, 4x1f, 4x1n, 4x1p, 4x1q, 4x1r, 4x1s, 4x21, 4x2i, 4x2l, 4x2s, 4x34, 4x3e, 4x3h, 4x3i, 4x3k, 4x3r, 4x3s, 4x3t, 4x3u, 4x47, 4x48, 4x49, 4x50, 4x5y, 4x5z, 4x60, 4x61, 4x63, 4x69, 4x6h, 4x6j, 4x6k, 4x6s, 4x6x, 4x6y, 4x7h, 4x7i, 4x7j, 4x7k, 4x7l, 4x7n, 4x7o, 4x7q, 4x8g, 4x8n, 4x8p, 4x8s, 4x8t, 4x8u, 4x8v, 4x9r, 4x9v, 4x9w, 4xaq, 4xar, 4xbo, 4xc2, 4xcb, 4xct, 4xcu, 4xdo, 4xe0, 4xg3, 4xg4, 4xg6, 4xg7, 4xg8, 4xg9, 4xgz, 4xh2, 4xh6, 4xhe, 4xhk, 4xhl, 4xhv, 4xii, 4xit, 4xj0, 4xjr, 4xjs, 4xjt, 4xk9, 4xkb, 4xkc, 4xkx, 4xm6, 4xm7, 4xm8, 4xmo, 4xnv, 4xnw, 4xo8, 4xpj, 4xqa, 4xqb, 4xqu, 4xrq, 4xs2, 4xt9, 4xta, 4xty, 4xu0, 4xu3, 4xua, 4xub, 4xuc, 4xue, 4xuh, 4xum, 4xuz, 4xv1, 4xv2, 4xv3, 4xv9, 4xwk, 4xx3, 4xx4, 4xx9, 4xxs, 4xy2, 4xy9, 4xyc, 4xyf, 4xyn, 4y16, 4y24, 4y29, 4y2b, 4y2j, 4y2p, 4y2s, 4y2t, 4y2u, 4y2v, 4y2x, 4y2y, 4y32, 4y38, 4y3b, 4y3j, 4y3y, 4y46, 4y4g, 4y4j, 4y59, 4y5d, 4y5h, 4y5i, 4y62, 4y63, 4y64, 4y67, 4y6m, 4y6p, 4y6r, 4y6s, 4y73, 4y7r, 4y83, 4y85, 4y87, 4y8c, 4y8y, 4y8z, 4ya8, 4yab, 4yad, 4yas, 4yat, 4yax, 4yay, 4ybi, 4ybj, 4ybk, 4ybm, 4ybs, 4ybt, 4yc0, 4yc8, 4ycu, 4ycw, 4ydf, 4ydg, 4ydn, 4ydq, 4ye3, 4yec, 4yee, 4yes, 4yff, 4yfi, 4yh3, 4yh4, 4yhm, 4yho, 4yht, 4yih, 4yik, 4yje, 4yjl, 4yjn, 4yk0, 4ykj, 4ykn, 4ylj, 4ylk, 4yll, 4ylu, 4ymj, 4ynd, 4yne, 4ynk, 4yo6, 4yo8, 4yoz, 4yp1, 4yp8, 4ypf, 4yps, 4yqh, 4yqm, 4yqu, 4yqv, 4yrc, 4yrg, 4yrr, 4yrs, 4yrt, 4ys7, 4yt6, 4yt7, 4ytc, 4ytf, 4yti, 4yur, 4yuw, 4yux, 4yuy, 4yuz, 4yv0, 4yv1, 4yv2, 4yv5, 4yv8, 4yvc, 4yve, 4yw2, 4yw6, 4yw7, 4ywa, 4yx4, 4yx9, 4yxd, 4yxi, 4yxo, 4yxu, 4yy6, 4yyi, 4yyl, 4yyt, 4yz9, 4yzc, 4yzm, 4yzn, 4z16, 4z1n, 4z1q, 4z1s, 4z2g, 4z2h, 4z2i, 4z2j, 4z2k, 4z2l, 4z2o, 4z2p, 4z46, 4z7h, 4z7i, 4z7n, 4z7o, 4z7q, 4z89, 4z8a, 4z8m, 4z90, 4z9l, 4za0, 4zam, 4zba, 4zbf, 4zbi, 4zcw, 4zdu, 4ze6, 4zed, 4zfi, 4zg6, 4zg7, 4zg9, 4zga, 4zgk, 4zh2, 4zh3, 4zh4, 4zij, 4zim, 4zj8, 4zjc, 4zji, 4zjj, 4zjr, 4zjw, 4zk5, 4zlo, 4zmf, 4zo5, 4zom, 4zpe, 4zpf, 4zpg, 4zqt, 4zro, 4zs0, 4zs2, 4zs3, 4zs9, 4zsa, 4zsg, 4zsh, 4zsj, 4zsl, 4zsm, 4zsp, 4zsq, 4zsr, 4zt2, 4zt3, 4zt4, 4zt5, 4zt6, 4zt7, 4zt8, 4ztl, 4ztm, 4ztn, 4ztq, 4ztr, 4zts, 4zud, 4zum, 4zun, 4zuo, 4zup, 4zuq, 4zur, 4zv1, 4zv2, 4zw3, 4zw5, 4zw6, 4zw7, 4zw8, 4zwy, 4zx3, 4zx4, 4zx5, 4zx6, 4zx9, 4zxx, 4zxy, 4zy4, 4zy5, 4zy6, 4zyc, 4zyi, 4zyr, 4zyt, 4zyu, 4zyv, 4zyw, 4zyx, 4zyy, 4zyz, 4zz0, 4zz1, 4zz2, 4zz3, 4zzd, 4zzx, 5a00, 5a09, 5a0a, 5a0b, 5a0c, 5a0e, 5a14, 5a1f, 5a2j, 5a2k, 5a2s, 5a3h, 5a3n, 5a3o, 5a3t, 5a3u, 5a3w, 5a3x, 5a46, 5a4c, 5a4e, 5a4l, 5a4q, 5a4t, 5a54, 5a5d, 5a5o, 5a5p, 5a5r, 5a5s, 5a5v, 5a5z, 5a69, 5a6a, 5a6b, 5a6h, 5a6i, 5a6k, 5a6n, 5a6x, 5a7b, 5a7c, 5a82, 5a83, 5a85, 5a8x, 5a8y, 5a8z, 5a9u, 5aa8, 5aa9, 5aaa, 5aab, 5aac, 5aad, 5aae, 5aaf, 5aag, 5aan, 5ab0, 5ab9, 5abe, 5abf, 5abg, 5abh, 5abw, 5acb, 5acw, 5acx, 5ad1, 5adq, 5adr, 5ads, 5adt, 5aeh, 5ael, 5aen, 5aep, 5aer, 5aes, 5afx, 5ah2, 5ai0, 5ai1, 5ai4, 5ai5, 5ai6, 5ai8, 5ai9, 5aia, 5aib, 5aic, 5ais, 5aiv, 5aix, 5ajc, 5ajo, 5ajp, 5ajv, 5ajw, 5ajx, 5ajy, 5ajz, 5ak0, 5ak2, 5ak3, 5ak4, 5ak5, 5ak6, 5ake, 5akg, 5akh, 5aki, 5akj, 5akk, 5akl, 5aku, 5akw, 5akz, 5al1, 5al2, 5al3, 5al4, 5al5, 5ald, 5ale, 5alf, 5alg, 5alh, 5ali, 5alj, 5alk, 5all, 5alm, 5aln, 5alo, 5alp, 5alr, 5als, 5alt, 5alu, 5alv, 5alw, 5alx, 5aly, 5alz, 5am0, 5am1, 5am2, 5am3, 5am4, 5am5, 5am7, 5amn, 5anq, 5ans, 5ant, 5anu, 5anv, 5anw, 5aoj, 5aok, 5aom, 5ap0, 5ap1, 5ap2, 5ap3, 5ap4, 5ap5, 5ap6, 5ap7, 5aph, 5apj, 5aqf, 5aqg, 5aqh, 5aqj, 5aqk, 5aqn, 5aqo, 5aqp, 5aqq, 5aqr, 5aqt, 5aqu, 5aqv, 5aqz, 5ar0, 5ar4, 5ar5, 5ar7, 5ar8, 5arf, 5arg, 5auu, 5auv, 5auw, 5aux, 5auy, 5auz, 5av0, 5ave, 5avf, 5avi, 5awj, 5awt, 5awu, 5ax3, 5ax9, 5axi, 5axp, 5axq, 5ayf, 5ayt, 5ayy, 5azg, 5b0x, 5b1s, 5b2d, 5b4k, 5b4l, 5b4w, 5b56, 5b5b, 5b5g, 5b5o, 5b5p, 5b6c, 5bjt, 5bml, 5bmm, 5bms, 5bnj, 5bnm, 5bnr, 5bns, 5boj, 5bot, 5boy, 5bpa, 5bpe, 5bpp, 5brn, 5brz, 5bs0, 5bsk, 5btv, 5bue, 5bui, 5buj, 5bvd, 5bve, 5bvf, 5bvk, 5bvn, 5bvo, 5bvw, 5bw4, 5bwb, 5bwc, 5byy, 5byz, 5c0k, 5c26, 5c29, 5c2e, 5c2h, 5c2o, 5c3k, 5c42, 5c4o, 5c4s, 5c4t, 5c4u, 5c5h, 5c7a, 5c7b, 5c7c, 5c7d, 5c7n, 5c83, 5c84, 5c85, 5c87, 5c8k, 5c8m, 5c91, 5cal, 5can, 5cao, 5caq, 5cau, 5cav, 5cbm, 5ccl, 5ccm, 5cdh, 5cei, 5ceo, 5cf4, 5cf5, 5cf6, 5cf8, 5cfb, 5cgc, 5cgd, 5cgv, 5chk, 5ci7, 5cin, 5cj6, 5ckr, 5cks, 5clm, 5cls, 5cnj, 5cnm, 5cp5, 5cpr, 5cqj, 5cqt, 5cqx, 5cr7, 5cs5, 5cs6, 5csh, 5cso, 5csp, 5cst, 5csw, 5csx, 5csz, 5ct1, 5ct7, 5ctb, 5ctc, 5cte, 5cu2, 5cu4, 5cuh, 5cvd, 5cwa, 5cxa, 5cxh, 5cxz, 5cy3, 5cy9, 5cyi, 5czb, 5czm, 5d0c, 5d0j, 5d0r, 5d10, 5d11, 5d12, 5d1j, 5d1n, 5d1s, 5d1t, 5d1u, 5d21, 5d24, 5d25, 5d26, 5d29, 5d2a, 5d3c, 5d3h, 5d3j, 5d3l, 5d3n, 5d3p, 5d3s, 5d3t, 5d45, 5d47, 5d48, 5d4a, 5d6e, 5d6f, 5d6p, 5d6q, 5d7a, 5d7c, 5d7r, 5d7x, 5d9k, 5d9l, 5da3, 5db0, 5db1, 5db2, 5db3, 5dbm, 5dcz, 5dd9, 5dda, 5ddb, 5ddc, 5ddd, 5dde, 5ddf, 5dex, 5dey, 5dfp, 5dgm, 5dgz, 5dh4, 5dh5, 5dhf, 5dhj, 5dhp, 5dhq, 5dhr, 5dhs, 5dht, 5dhu, 5di1, 5dia, 5dif, 5diq, 5diu, 5div, 5dj5, 5djp, 5djr, 5djv, 5dk4, 5dkn, 5dkr, 5dl1, 5dls, 5dlv, 5dlx, 5dlz, 5dnu, 5doh, 5dpx, 5dq8, 5dqc, 5dqe, 5dqf, 5dro, 5drq, 5drr, 5drs, 5drt, 5dry, 5dsx, 5dt2, 5dtj, 5dtm, 5dtq, 5dtr, 5dus, 5dv2, 5dv4, 5dw1, 5dw2, 5dx3, 5dx4, 5dxb, 5dxe, 5dxg, 5dxh, 5dxt, 5dxu, 5dy5, 5dy7, 5dya, 5dyo, 5dyt, 5dyw, 5dyy, 5e0a, 5e0l, 5e0m, 5e13, 5e1b, 5e1d, 5e1e, 5e1m, 5e1o, 5e1s, 5e28, 5e2k, 5e2m, 5e2n, 5e2p, 5e2q, 5e2s, 5e3a, 5e3d, 5e3g, 5e4w, 5e5g, 5e73, 5e74, 5e7n, 5e7r, 5e80, 5e88, 5e89, 5e8a, 5e8r, 5e8w, 5e8z, 5e90, 5ea3, 5ea4, 5ea5, 5ea6, 5ea7, 5eak, 5eay, 5ece, 5ect, 5edb, 5edc, 5edd, 5edi, 5edq, 5edr, 5eds, 5ee7, 5ee8, 5eei, 5eek, 5eel, 5een, 5eeq, 5ef7, 5ef8, 5efb, 5efh, 5efj, 5eg4, 5ega, 5egs, 5egu, 5eh0, 5eh5, 5eh7, 5eh8, 5ehe, 5ehn, 5ehp, 5ehq, 5ehr, 5ehv, 5ehw, 5ehy, 5ei2, 5ei3, 5ei4, 5ei6, 5ei8, 5eie, 5eis, 5eje, 5ejv, 5ejw, 5ek0, 5ek9, 5ekg, 5ekh, 5ekj, 5ekm, 5ekn, 5eko, 5el2, 5el9, 5ele, 5elf, 5elv, 5elw, 5ely, 5elz, 5em3, 5em5, 5em6, 5em7, 5em8, 5emj, 5emk, 5eml, 5emm, 5en3, 5enb, 5enc, 5ene, 5enf, 5enh, 5eni, 5enj, 5enk, 5enm, 5eob, 5eok, 5eol, 5eom, 5epk, 5epl, 5epn, 5epp, 5epr, 5eps, 5epy, 5eq0, 5eq1, 5eqe, 5eqp, 5eqq, 5eqy, 5er4, 5er5, 5es1, 5est, 5eta, 5etb, 5etf, 5eth, 5etj, 5etk, 5etl, 5etm, 5etn, 5eto, 5etp, 5etq, 5etr, 5ets, 5ett, 5etv, 5etx, 5ety, 5eu1, 5ev8, 5eva, 5evb, 5evd, 5evk, 5evz, 5ew3, 5ew9, 5ewa, 5ewd, 5ewh, 5ewj, 5ewk, 5ewm, 5ewy, 5ewz, 5exl, 5exm, 5exn, 5exw, 5exx, 5ey4, 5eyc, 5eyd, 5eyk, 5eym, 5eyz, 5ez0, 5ezg, 5ezh, 5ezx, 5ezz, 5f00, 5f01, 5f02, 5f04, 5f08, 5f0c, 5f0f, 5f0h, 5f1h, 5f1j, 5f1l, 5f1u, 5f1v, 5f1x, 5f1z, 5f20, 5f25, 5f27, 5f2f, 5f2k, 5f2p, 5f2r, 5f2s, 5f2u, 5f2w, 5f32, 5f37, 5f39, 5f3c, 5f3e, 5f3g, 5f3i, 5f3t, 5f3z, 5f41, 5f4l, 5f4n, 5f4p, 5f4r, 5f4u, 5f5i, 5f5z, 5f60, 5f61, 5f62, 5f63, 5f6d, 5f6u, 5f6v, 5f91, 5f94, 5f95, 5f9b, 5f9e, 5fa7, 5fao, 5fap, 5fb0, 5fb1, 5fb7, 5fbe, 5fbi, 5fck, 5fcw, 5fcz, 5fd2, 5fdc, 5fdd, 5fdg, 5fdi, 5fdo, 5fdp, 5fdr, 5fdz, 5fe6, 5fe7, 5fe9, 5fgk, 5fh6, 5fh7, 5fh8, 5fhm, 5fhn, 5fho, 5fi2, 5fi6, 5fi7, 5fiv, 5fkj, 5fky, 5fl0, 5fl1, 5flo, 5flp, 5flq, 5fls, 5flt, 5fnc, 5fnd, 5fnf, 5fng, 5fni, 5fnj, 5foo, 5fos, 5fot, 5fou, 5fov, 5fow, 5fox, 5fp0, 5fpi, 5fpk, 5fpp, 5fpu, 5fq9, 5fqb, 5fqc, 5fqp, 5fqr, 5fqs, 5fqt, 5fqv, 5fs5, 5fsl, 5fsm, 5fsn, 5fso, 5ftg, 5fto, 5ftq, 5ful, 5fum, 5fun, 5fus, 5fut, 5fv7, 5fwa, 5fwg, 5fyq, 5fyx, 5g0q, 5g10, 5g11, 5g17, 5g1a, 5g1c, 5g1n, 5g1p, 5g1z, 5g22, 5g2g, 5g2n, 5g3n, 5g3w, 5g42, 5g43, 5g45, 5g46, 5g4m, 5g4n, 5g4o, 5g53, 5g60, 5g61, 5gg4, 5ggj, 5ggk, 5ggl, 5ggn, 5ggo, 5ggp, 5ggz, 5ghv, 5gic, 5gid, 5gjd, 5gjf, 5gjg, 5gmh, 5gmm, 5gmn, 5gmp, 5gnk, 5goe, 5gof, 5gs4, 5gsa, 5gso, 5gsw, 5gtr, 5gty, 5gu4, 5gub, 5gwz, 5gx6, 5gx7, 5h08, 5h09, 5h0b, 5h0e, 5h0g, 5h0h, 5h13, 5h14, 5h15, 5h17, 5h19, 5h1e, 5h1t, 5h1u, 5h1v, 5h21, 5h2u, 5h3q, 5h5f, 5h5q, 5h5r, 5h5s, 5h7g, 5h7h, 5h8b, 5h8e, 5h8g, 5h8x, 5h9p, 5h9q, 5h9r, 5h9s, 5ha9, 5hbe, 5hbh, 5hbj, 5hbn, 5hcl, 5hct, 5hcv, 5hcx, 5hcy, 5hd0, 5hdu, 5hdv, 5hdx, 5hdz, 5he0, 5he1, 5he2, 5he4, 5he5, 5he7, 5hex, 5hfj, 5hfu, 5hg1, 5hg5, 5hg7, 5hg8, 5hg9, 5hi7, 5hj9, 5hja, 5hjc, 5hjq, 5hk1, 5hk2, 5hk9, 5hka, 5hkb, 5hkh, 5hki, 5hkm, 5hl9, 5hlb, 5hld, 5hln, 5hlp, 5hls, 5hlw, 5hm0, 5hmh, 5hmi, 5hmk, 5hmy, 5hn0, 5hng, 5ho6, 5ho7, 5ho8, 5hoa, 5hog, 5hor, 5hrv, 5hrw, 5hrx, 5htb, 5htc, 5htl, 5htz, 5hu0, 5hu1, 5hu9, 5huw, 5huy, 5hv1, 5hva, 5hvp, 5hvt, 5hvy, 5hwu, 5hwv, 5hx6, 5hx8, 5hyr, 5hyx, 5hz5, 5hz6, 5hz8, 5hz9, 5hzn, 5hzx, 5i0b, 5i0l, 5i12, 5i13, 5i23, 5i24, 5i25, 5i2r, 5i2z, 5i38, 5i3a, 5i3m, 5i3v, 5i3w, 5i3x, 5i3y, 5i40, 5i43, 5i4o, 5i4v, 5i56, 5i58, 5i59, 5i5x, 5i5z, 5i7u, 5i7x, 5i7y, 5i80, 5i83, 5i86, 5i88, 5i89, 5i8b, 5i8g, 5i8p, 5i94, 5i9i, 5iaw, 5iay, 5ick, 5icp, 5idn, 5idp, 5ie1, 5iez, 5if4, 5ifu, 5igk, 5igl, 5igm, 5ih2, 5ih5, 5ih6, 5ih8, 5ih9, 5iha, 5ihc, 5ihh, 5ii1, 5ii2, 5iis, 5ijj, 5ijp, 5ikb, 5il1, 5im3, 5ime, 5in9, 5inh, 5ipj, 5iq6, 5irr, 5ism, 5isz, 5itd, 5ito, 5itp, 5iu2, 5iu4, 5iu7, 5iu8, 5iua, 5iub, 5iug, 5iuh, 5iui, 5iv4, 5iwg, 5ix0, 5ixf, 5ixq, 5ixt, 5iy4, 5iyv, 5izc, 5izf, 5izj, 5izk, 5izl, 5izm, 5izq, 5j0d, 5j18, 5j19, 5j1r, 5j1v, 5j1w, 5j31, 5j3l, 5j3s, 5j3v, 5j41, 5j47, 5j4n, 5j4v, 5j4y, 5j58, 5j59, 5j5r, 5j5x, 5j6a, 5j6d, 5j6s, 5j71, 5j79, 5j7b, 5j7f, 5j7g, 5j7h, 5j7q, 5j7s, 5j7w, 5j8i, 5j8x, 5j8z, 5j9f, 5j9l, 5j9y, 5j9z, 5ja0, 5jah, 5jal, 5jan, 5jao, 5jap, 5jar, 5jas, 5jat, 5jau, 5jaz, 5jbi, 5jc1, 5jcj, 5jdc, 5jdi, 5jek, 5jeo, 5jer, 5jf1, 5jf2, 5jf3, 5jf4, 5jf5, 5jf6, 5jf7, 5jf8, 5jfr, 5jga, 5jgb, 5jgd, 5jh6, 5jha, 5jhb, 5ji6, 5ji8, 5jic, 5jid, 5jim, 5jin, 5jiq, 5jiy, 5jjm, 5jjr, 5jjs, 5jk3, 5jlz, 5jmp, 5jmw, 5jnl, 5jnn, 5jo0, 5jox, 5jpt, 5jq5, 5jq8, 5jq9, 5jr2, 5jrq, 5js3, 5jsg, 5jsj, 5jsm, 5jss, 5jt2, 5jt9, 5jur, 5juz, 5jv0, 5jv1, 5jv2, 5jvi, 5jxn, 5jxq, 5jy0, 5jy3, 5jyo, 5jyp, 5jz9, 5jzb, 5jzi, 5jzs, 5k00, 5k03, 5k05, 5k09, 5k0b, 5k0c, 5k0f, 5k0h, 5k0j, 5k0s, 5k0t, 5k0x, 5k13, 5k1d, 5k1f, 5k1i, 5k1v, 5k4i, 5k4j, 5k4x, 5k4z, 5k5e, 5k5n, 5k6a, 5k76, 5k9w, 5ka1, 5ka3, 5ka7, 5ka9, 5kab, 5kad, 5kau, 5kax, 5kbe, 5kbg, 5kbh, 5kbi, 5kbq, 5kbr, 5kby, 5kcv, 5kcx, 5ke0, 5kew, 5kez, 5kgn, 5kgw, 5kgx, 5khd, 5khg, 5khh, 5khi, 5khj, 5khk, 5khm, 5khx, 5kit, 5kj0, 5kjk, 5kjm, 5kjn, 5kls, 5kmf, 5kmh, 5knj, 5kns, 5knu, 5knv, 5ko1, 5koq, 5kos, 5kq5, 5kqf, 5kqg, 5kql, 5kr1, 5kr2, 5kr8, 5ksu, 5ksv, 5ksx, 5ktu, 5ktw, 5ktx, 5ku3, 5ku9, 5kup, 5kv8, 5kv9, 5kva, 5kx7, 5kx8, 5kxc, 5kya, 5kyj, 5kyk, 5kz0, 5kzi, 5kzp, 5kzq, 5l01, 5l13, 5l26, 5l2i, 5l2m, 5l2n, 5l2o, 5l2s, 5l2t, 5l2w, 5l2y, 5l2z, 5l30, 5l3a, 5l3e, 5l3f, 5l3g, 5l3j, 5l4f, 5l4i, 5l4j, 5l4m, 5l6h, 5l6i, 5l6j, 5l6o, 5l6p, 5l7e, 5l7f, 5l7g, 5l7h, 5l7k, 5l8t, 5l96, 5l97, 5l98, 5l99, 5l9g, 5l9i, 5l9l, 5l9o, 5lav, 5law, 5lax, 5lay, 5laz, 5lbq, 5lc0, 5lca, 5lcf, 5lch, 5lcj, 5lck, 5ld8, 5ldk, 5le1, 5lg3, 5lgn, 5lgo, 5lgt, 5lgu, 5lh8, 5lhg, 5lhh, 5lhi, 5lhu, 5li3, 5lif, 5lj0, 5lj1, 5lj2, 5ljj, 5ljq, 5ljt, 5lkr, 5ll4, 5ll5, 5ll9, 5lla, 5lli, 5lm6, 5lma, 5lmb, 5lmk, 5loh, 5lom, 5lp1, 5lp6, 5lpj, 5lpk, 5lpl, 5lpm, 5lpr, 5lqf, 5lqq, 5lrg, 5lrj, 5lrk, 5ls6, 5lsc, 5lsg, 5lsh, 5lso, 5lss, 5lsx, 5lsy, 5lt6, 5lu2, 5lub, 5luu, 5lvd, 5lvf, 5lvl, 5lvn, 5lvq, 5lvr, 5lwd, 5lwe, 5lwm, 5lwn, 5lws, 5lxb, 5lxc, 5lxd, 5lxp, 5ly1, 5ly2, 5lyn, 5lyr, 5lyw, 5lyx, 5lyy, 5lz2, 5lz4, 5lz5, 5lz7, 5lz8, 5lz9, 5lzg, 5lzj, 5m04, 5m0d, 5m0m, 5m0s, 5m17, 5m1z, 5m23, 5m25, 5m28, 5m2q, 5m2v, 5m39, 5m3a, 5m44, 5m4c, 5m4f, 5m4i, 5m4k, 5m4u, 5m51, 5m53, 5m55, 5m56, 5m57, 5m5d, 5m6f, 5m6h, 5m6m, 5m6u, 5m77, 5m7m, 5m9d, 5m9w, 5ma7, 5mae, 5maj, 5mar, 5mat, 5mav, 5meh, 5mek, 5mes, 5mev, 5mfr, 5mfs, 5mft, 5mge, 5mgf, 5mgg, 5mgj, 5mgk, 5mgl, 5mgm, 5mhp, 5mi5, 5mi6, 5mi7, 5mih, 5mim, 5mjn, 5mk1, 5mk3, 5mk9, 5mka, 5mkj, 5mkr, 5mks, 5ml2, 5ml3, 5ml4, 5ml5, 5ml6, 5ml8, 5mlo, 5mlw, 5mmn, 5mmp, 5mnc, 5mnr, 5mny, 5mo8, 5mob, 5moc, 5mod, 5moe, 5moo, 5mpz, 5mqe, 5mql, 5mqt, 5mqv, 5mqy, 5mrb, 5mrd, 5mrh, 5mri, 5mrm, 5mro, 5mrp, 5mt0, 5mt4, 5mte, 5mts, 5mtx, 5mty, 5mw2, 5mw3, 5mw4, 5mw6, 5mwd, 5mwj, 5mxo, 5mxx, 5my8, 5myd, 5myg, 5myo, 5mz3, 5n0d, 5n0e, 5n0f, 5n16, 5n17, 5n18, 5n1r, 5n1s, 5n1v, 5n1x, 5n1y, 5n1z, 5n20, 5n21, 5n24, 5n25, 5n2d, 5n2f, 5n2t, 5n2x, 5n2z, 5n31, 5n34, 5n3v, 5n3w, 5n3y, 5n49, 5n4s, 5n4t, 5n55, 5n58, 5n69, 5n6s, 5n7v, 5n7x, 5n84, 5n87, 5n8b, 5n8j, 5n8t, 5n8w, 5n93, 5n99, 5n9r, 5n9s, 5n9t, 5na0, 5nad, 5nai, 5nar, 5naw, 5nb6, 5nb7, 5nba, 5nbw, 5ncy, 5ncz, 5ndd, 5ndf, 5ne5, 5nea, 5neb, 5nee, 5nev, 5nf5, 5nf6, 5nf9, 5nfa, 5nfb, 5nfh, 5ng9, 5nge, 5ngf, 5ngr, 5ngs, 5ngt, 5ngu, 5ngz, 5nhf, 5nhh, 5nhj, 5nhl, 5nho, 5nhp, 5nhv, 5nhy, 5nhz, 5ni0, 5nih, 5nin, 5njx, 5nkk, 5nme, 5nmf, 5nmg, 5nob, 5npb, 5npc, 5npd, 5npe, 5nqe, 5nsp, 5ntk, 5ntp, 5ntq, 5ntt, 5ntw, 5nu1, 5nu3, 5nu5, 5nvv, 5nvw, 5nvx, 5nvy, 5nvz, 5nw0, 5nw1, 5nw2, 5nwi, 5nwk, 5nxq, 5o07, 5o11, 5o2d, 5o45, 5o4f, 5o4y, 5o83, 5o91, 5obj, 5obr, 5ofu, 5ogk, 5ohj, 5om9, 5one, 5oot, 5op2, 5op4, 5op5, 5op6, 5op8, 5opb, 5opc, 5opr, 5ops, 5opu, 5opv, 5oq4, 5oq5, 5oq6, 5oq7, 5oq8, 5or9, 5orb, 5org, 5orl, 5orr, 5ort, 5orv, 5orw, 5orx, 5ory, 5orz, 5os0, 5os1, 5os2, 5os3, 5os4, 5os5, 5osd, 5ose, 5osk, 5ot8, 5ot9, 5ota, 5otc, 5oug, 5ouh, 5ov9, 5ox5, 5ox6, 5oxg, 5prc, 5pzm, 5pzn, 5q0d, 5q0e, 5q0f, 5q0g, 5q0h, 5q0i, 5q0j, 5q0l, 5q0m, 5q0n, 5q0o, 5q0p, 5q0q, 5q0r, 5q0s, 5q0t, 5q0u, 5q0v, 5q0w, 5q0x, 5q0y, 5q0z, 5q10, 5q11, 5q12, 5q13, 5q14, 5q15, 5q16, 5q17, 5q18, 5q19, 5q1a, 5q1b, 5q1c, 5q1d, 5q1e, 5q1f, 5q1g, 5q1h, 5q1i, 5qbv, 5qby, 5qc4, 5qck, 5qcl, 5qcm, 5qcn, 5svk, 5svl, 5svz, 5swg, 5sxk, 5sxm, 5sxn, 5sy2, 5sy3, 5sym, 5syn, 5sz0, 5sz1, 5sz2, 5sz3, 5sz4, 5sz5, 5sz6, 5sz7, 5sz9, 5t19, 5t1a, 5t1s, 5t1t, 5t1u, 5t1w, 5t23, 5t27, 5t28, 5t2b, 5t2d, 5t2g, 5t2i, 5t2l, 5t2m, 5t2y, 5t35, 5t4b, 5t4e, 5t4f, 5t4h, 5t4u, 5t4v, 5t66, 5t68, 5t6j, 5t6p, 5t78, 5t7s, 5t8e, 5t8j, 5t8r, 5t90, 5t92, 5t97, 5t9u, 5t9w, 5t9z, 5ta2, 5ta4, 5ta6, 5tb6, 5tbe, 5tbm, 5tbp, 5tc0, 5tca, 5tcc, 5tci, 5tcj, 5tco, 5td2, 5tdb, 5tdi, 5teg, 5tex, 5tfx, 5tg4, 5tg5, 5tg6, 5tg7, 5tgy, 5th4, 5thi, 5thj, 5thn, 5ti0, 5ti2, 5ti3, 5ti4, 5ti5, 5ti6, 5ti7, 5tiu, 5tkb, 5tkd, 5tks, 5tkt, 5tku, 5tln, 5tnt, 5to8, 5tob, 5toe, 5tol, 5toz, 5tp0, 5tpb, 5tpc, 5tpg, 5tq1, 5tq3, 5tq4, 5tq5, 5tq6, 5tq7, 5tq8, 5tqe, 5tqf, 5tqg, 5tqs, 5tqu, 5tr6, 5trf, 5trh, 5tri, 5trj, 5trk, 5trr, 5tt3, 5tt7, 5tt8, 5tts, 5ttu, 5ttv, 5ttw, 5tuo, 5tuq, 5tur, 5tuy, 5tuz, 5tv3, 5tw2, 5tw3, 5tw5, 5twg, 5twh, 5two, 5twx, 5tx5, 5txy, 5ty1, 5ty8, 5ty9, 5tya, 5tyh, 5tz3, 5tza, 5tzc, 5tzd, 5tzf, 5tzg, 5tzh, 5tzo, 5tzw, 5tzx, 5tzy, 5tzz, 5u00, 5u0d, 5u0e, 5u0f, 5u0g, 5u0w, 5u0y, 5u0z, 5u11, 5u12, 5u13, 5u14, 5u28, 5u2c, 5u2e, 5u2f, 5u3b, 5u48, 5u49, 5u4a, 5u4b, 5u4c, 5u4d, 5u4e, 5u4f, 5u4g, 5u51, 5u5h, 5u5k, 5u5l, 5u5t, 5u62, 5u66, 5u69, 5u6c, 5u6d, 5u6j, 5u6v, 5u7d, 5u7i, 5u7j, 5u7k, 5u7l, 5u7m, 5u7o, 5u8a, 5u8c, 5u8f, 5uac, 5uah, 5ual, 5ubt, 5ue4, 5ueu, 5uex, 5uey, 5uez, 5uf0, 5ufc, 5uff, 5ufi, 5ufo, 5ufp, 5ufr, 5ufs, 5ug8, 5ug9, 5uga, 5ugb, 5ugc, 5ugd, 5ugg, 5uhi, 5uig, 5uiq, 5uir, 5uis, 5uit, 5uiu, 5ujv, 5uk8, 5ukj, 5ukk, 5ukl, 5ul1, 5ul6, 5ula, 5uln, 5umz, 5unf, 5ung, 5unh, 5uoo, 5uor, 5uox, 5up3, 5upe, 5upf, 5uqv, 5uqx, 5ur1, 5ur5, 5ur6, 5ur9, 5ura, 5usf, 5usq, 5usy, 5usz, 5ut0, 5ut4, 5ut6, 5uuu, 5uv1, 5uv2, 5uv5, 5uvc, 5uwf, 5uwi, 5uwj, 5uwk, 5uwl, 5uwm, 5uwn, 5uwp, 5uxf, 5uyu, 5v0n, 5v19, 5v1b, 5v1y, 5v24, 5v2l, 5v2p, 5v2q, 5v49, 5v4b, 5v4q, 5v5d, 5v5e, 5v5n, 5v5y, 5v6u, 5v79, 5v7a, 5v7t, 5v7w, 5v82, 5v83, 5v86, 5v88, 5v8h, 5v8j, 5v8n, 5v8o, 5v8p, 5v8q, 5v8v, 5vad, 5vb5, 5vb6, 5vb7, 5vc3, 5vc4, 5vc5, 5vc6, 5vd2, 5vdk, 5vdo, 5vdp, 5vdq, 5vdr, 5vds, 5vdt, 5vdu, 5vdv, 5vdw, 5vee, 5vfc, 5vgi, 5vgo, 5vgy, 5vi6, 5vih, 5vii, 5vij, 5vkc, 5vlr, 5vo1, 5vo2, 5vo6, 5voj, 5vom, 5vp0, 5vp1, 5vp9, 5vpm, 5vqq, 5vqr, 5vqs, 5vqt, 5vqu, 5vqv, 5vqw, 5vqx, 5vqy, 5vqz, 5vrp, 5vs6, 5vsb, 5vsc, 5vsd, 5vse, 5vsf, 5vsj, 5vsk, 5vt4, 5vwi, 5vwk, 5vzy, 5w12, 5w13, 5w14, 5w1v, 5w1w, 5w3i, 5w4r, 5w4v, 5w4w, 5w5j, 5w5o, 5w7u, 5w84, 5w85, 5w86, 5w88, 5w8v, 5w94, 5w9g, 5wa4, 5wac, 5wad, 5wae, 5waf, 5wag, 5wal, 5wb6, 5wbk, 5wbl, 5wbm, 5wbo, 5wbp, 5wbq, 5wbr, 5wbz, 5wcl, 5we9, 5wef, 5wei, 5wev, 5wex, 5wfj, 5wfz, 5wg3, 5wg4, 5wg5, 5whc, 5wic, 5wii, 5wio, 5wip, 5wkf, 5wkh, 5wl0, 5wlo, 5wo4, 5wqa, 5wqd, 5wuk, 5wuu, 5wys, 5wyx, 5wyz, 5wzr, 5x13, 5x4m, 5x4n, 5x4o, 5x4p, 5x4q, 5x54, 5x72, 5x73, 5x74, 5x79, 5x8i, 5x9o, 5x9p, 5xaf, 5xg4, 5xg5, 5xhr, 5xkm, 5xmp, 5xmr, 5xms, 5xmt, 5xmu, 5xmv, 5xn3, 5xqx, 5xs2, 5xvq, 5xw6, 5xxf, 5xxk, 5xzr, 5y1y, 5y5n, 5y7w, 5ybe, 5yc1, 5yco, 5yjm, 5yjp, 5yu9, 6alz, 6aol, 6aom, 6asz, 6at0, 6au5, 6aud, 6ax1, 6axj, 6axp, 6ayd, 6ayi, 6ayn, 6azk, 6azl, 6b16, 6b27, 6b4l, 6b4u, 6b4w, 6b7a, 6b7b, 6b7c, 6b7d, 6b7e, 6b7f, 6b8j, 6b8u, 6b96, 6b97, 6b98, 6bfa, 6bfd, 6bfe, 6bfw, 6bfx, 6bnh, 6cha, 6en5, 6eo8, 6eo9, 6ep4, 6eqp, 6eqs, 6equ, 6esj, 6esy, 6euv, 6euw, 6eux, 6ez6, 6ezq, 6f0y, 6fiv, 6gch, 6gpb, 6lpr, 6prc, 6tim, 7cpa, 7gch, 7hvp, 7kme, 7lpr, 7prc, 7std, 830c, 8gpb, 8hvp, 8lpr, 9hvp, 9icd, 9lpr]


Cross Validation
train0
[16pk, 184l, 185l, 186l, 187l, 188l, 1a07, 1a08, 1a09, 1a0q, 1a1b, 1a1c, 1a1e, 1a28, 1a2c, 1a30, 1a37, 1a3e, 1a42, 1a46, 1a4h, 1a4k, 1a4r, 1a4w, 1a50, 1a5g, 1a5v, 1a61, 1a69, 1a7t, 1a7x, 1a85, 1a86, 1a8i, 1a8t, 1a94, 1a99, 1a9m, 1aaq, 1acj, 1ad8, 1adl, 1ado, 1af2, 1ag9, 1agm, 1aht, 1aid, 1aj6, 1aj7, 1ajv, 1ajx, 1akq, 1akr, 1akt, 1aku, 1akv, 1akw, 1amk, 1amn, 1amw, 1anf, 1ao0, 1ao8, 1apv, 1apw, 1aq7, 1aqi, 1aqj, 1atr, 1au0, 1au2, 1auj, 1avd, 1avn, 1aw1, 1awf, 1awh, 1awi, 1axr, 1axs, 1ayu, 1ayv, 1azl, 1azm, 1b05, 1b0f, 1b0h, 1b11, 1b1h, 1b2h, 1b32, 1b3f, 1b3g, 1b3h, 1b3l, 1b40, 1b42, 1b46, 1b4d, 1b4h, 1b4z, 1b51, 1b52, 1b55, 1b56, 1b57, 1b58, 1b5g, 1b5h, 1b5i, 1b5j, 1b6h, 1b6j, 1b6k, 1b6l, 1b6m, 1b6p, 1b74, 1b7h, 1b8n, 1b8o, 1b8y, 1b9j, 1b9s, 1b9t, 1b9v, 1ba8, 1bai, 1bb0, 1bbz, 1bcd, 1bcu, 1bdl, 1bdq, 1bdr, 1bgo, 1bgq, 1bhf, 1bhx, 1bil, 1bim, 1bio, 1biw, 1bji, 1bjr, 1bju, 1bjv, 1bkj, 1bky, 1bl4, 1bm2, 1bm6, 1bm7, 1bma, 1bmm, 1bmn, 1bmq, 1bn1, 1bn3, 1bn4, 1bnm, 1bnn, 1bnq, 1bnt, 1bnu, 1bnv, 1bnw, 1bp0, 1bqm, 1bqn, 1bqo, 1br5, 1br6, 1bra, 1bty, 1bux, 1bv7, 1bv9, 1bwa, 1bwn, 1bxo, 1bxq, 1bxr, 1bzc, 1bzf, 1bzh, 1bzj, 1bzs, 1bzy, 1c12, 1c1u, 1c1v, 1c29, 1c3b, 1c3i, 1c3r, 1c4u, 1c4v, 1c4y, 1c50, 1c5c, 1c5n, 1c5o, 1c5p, 1c5q, 1c5s, 1c5t, 1c5x, 1c5y, 1c5z, 1c7e, 1c7f, 1c83, 1c84, 1c85, 1c86, 1c87, 1c88, 1c8k, 1c8l, 1c8v, 1c9d, 1ca8, 1caq, 1cbr, 1cbx, 1cgl, 1ch8, 1ci7, 1cil, 1cim, 1cin, 1ciz, 1cj1, 1clu, 1cnw, 1cnx, 1cny, 1cp6, 1cpi, 1cps, 1cr6, 1cs4, 1ct8, 1ctr, 1ctt, 1ctu, 1cw2, 1cx9, 1czk, 1czl, 1czo, 1czr, 1d04, 1d09, 1d2e, 1d2s, 1d3d, 1d3p, 1d3q, 1d4h, 1d4i, 1d4j, 1d4k, 1d4l, 1d4p, 1d4y, 1d5j, 1d5r, 1d6n, 1d6s, 1d6v, 1d6w, 1d7x, 1d8e, 1d8f, 1d8m, 1d9i, 1dar, 1db1, 1db4, 1db5, 1dbb, 1dbj, 1dbk, 1df8, 1dfo, 1dg9, 1dgm, 1dhi, 1dhj, 1dif, 1dis, 1dl7, 1dmb, 1dmp, 1dmt, 1doj, 1dqn, 1dqx, 1drj, 1drk, 1dtq, 1dtt, 1dub, 1duv, 1dwc, 1dwd, 1dx6, 1dy4, 1dzj, 1dzk, 1dzm, 1dzp, 1e00, 1e02, 1e06, 1e1y, 1e2k, 1e2l, 1e34, 1e37, 1e3g, 1e3v, 1e4h, 1e5a, 1e5j, 1e66, 1e6q, 1e6s, 1e72, 1eas, 1eat, 1eb1, 1eb2, 1ebg, 1ebw, 1eby, 1ebz, 1ec0, 1ec1, 1ec2, 1ec3, 1ec9, 1ecq, 1ecv, 1eed, 1eef, 1efi, 1egh, 1eix, 1ejn, 1ek1, 1ek2, 1ekb, 1ela, 1elb, 1elc, 1eld, 1ele, 1elr, 1els, 1em6, 1ent, 1enu, 1eou, 1epo, 1epp, 1epq, 1erb, 1err, 1ets, 1ett, 1etz, 1eub, 1eve, 1evh, 1ew8, 1ew9, 1ex8, 1exv, 1exw, 1ez9, 1ezq, 1f0q, 1f0r, 1f0s, 1f0t, 1f0u, 1f28, 1f2o, 1f2p, 1f3e, 1f4e, 1f4f, 1f4g, 1f4x, 1f57, 1f5k, 1f5l, 1f73, 1f74, 1f7b, 1f8b, 1f8c, 1f8d, 1f8e, 1f90, 1f92, 1f9g, 1fax, 1fbm, 1fch, 1fd7, 1fdq, 1fe3, 1fh7, 1fh8, 1fh9, 1fhd, 1fig, 1fiv, 1fj4, 1fjs, 1fkf, 1fki, 1fkn, 1fl3, 1fl6, 1flm, 1flr, 1fls, 1fm9, 1fmb, 1fo0, 1fpc, 1fpi, 1fpp, 1fq4, 1fq5, 1fq6, 1fq7, 1fq8, 1fsg, 1fsw, 1fsy, 1ft4, 1ft7, 1fta, 1ftj, 1ftk, 1ftl, 1ftm, 1fv0, 1fv9, 1fw0, 1fyr, 1fzj, 1fzk, 1fzm, 1fzo, 1fzq, 1g05, 1g1d, 1g2k, 1g2l, 1g2m, 1g30, 1g32, 1g35, 1g36, 1g37, 1g3b, 1g3c, 1g3e, 1g3f, 1g3m, 1g42, 1g45, 1g46, 1g48, 1g49, 1g4j, 1g4k, 1g4o, 1g50, 1g52, 1g53, 1g54, 1g5f, 1g6r, 1g74, 1g7f, 1g7g, 1g7p, 1g7q, 1g98, 1g9a, 1g9b, 1g9c, 1g9d, 1g9r, 1g9s, 1g9t, 1ga8, 1ga9, 1gaf, 1gah, 1gai, 1gbt, 1gca, 1gcz, 1gfy, 1gfz, 1ggd, 1ggn, 1ghv, 1ghw, 1ghy, 1ghz, 1gi4, 1gi6, 1gi7, 1gi8, 1gi9, 1gj4, 1gj5, 1gj6, 1gj7, 1gj8, 1gja, 1gjb, 1gjc, 1gjd, 1gmy, 1gni, 1gnj, 1gnm, 1gnn, 1gno, 1gny, 1gpk, 1gpn, 1gpy, 1gqs, 1gu1, 1gu3, 1gui, 1gux, 1gvk, 1gvu, 1gvw, 1gvx, 1gwq, 1gwr, 1gwv, 1gww, 1gx0, 1gx4, 1gym, 1gyx, 1gyy, 1gzg, 1gzv, 1h0a, 1h1d, 1h22, 1h23, 1h2t, 1h2u, 1h46, 1h4n, 1h4w, 1h5u, 1h5v, 1h6e, 1h6h, 1h8s, 1h9l, 1h9z, 1ha2, 1hbj, 1hbv, 1hdq, 1hdt, 1hee, 1hef, 1heg, 1hfs, 1hge, 1hgi, 1hgj, 1hih, 1hii, 1him, 1hiy, 1hk1, 1hk2, 1hk3, 1hk4, 1hk5, 1hkj, 1hkk, 1hkm, 1hlf, 1hlk, 1hmr, 1hms, 1hmt, 1hn4, 1hnn, 1hos, 1hp0, 1hp5, 1hpo, 1hps, 1hpv, 1hpx, 1hrn, 1hs6, 1hsg, 1hsh, 1hte, 1htf, 1htg, 1hti, 1hv5, 1hvh, 1hvi, 1hvj, 1hvk, 1hvl, 1hvr, 1hvs, 1hvy, 1hwr, 1hxb, 1hxw, 1hy7, 1hyo, 1hyv, 1hyz, 1i00, 1i1e, 1i2s, 1i37, 1i5d, 1i72, 1i7c, 1i7g, 1i7i, 1i7m, 1i7z, 1i8i, 1i8j, 1i8z, 1i90, 1i91, 1i9l, 1i9m, 1i9n, 1i9o, 1i9p, 1i9q, 1ibg, 1icj, 1ida, 1idb, 1ie9, 1iem, 1iew, 1if7, 1if8, 1igb, 1igj, 1ih0, 1iig, 1iih, 1iiq, 1ijr, 1ik4, 1ikt, 1ikv, 1ikw, 1ikx, 1iky, 1il3, 1il4, 1il5, 1il9, 1ilh, 1imx, 1inc, 1inf, 1ing, 1inh, 1inq, 1it6, 1ivp, 1iy7, 1izh, 1izi, 1j01, 1j07, 1j15, 1j16, 1j17, 1j1a, 1j5i, 1jak, 1jao, 1jaq, 1jd0, 1jd5, 1jd6, 1jdj, 1jet, 1jeu, 1jev, 1jfh, 1jg0, 1jgl, 1jh1, 1jii, 1jij, 1jik, 1jil, 1jiz, 1jj9, 1jje, 1jjk, 1jjt, 1jk7, 1jld, 1jlq, 1jlx, 1jmf, 1jmg, 1jmi, 1jmq, 1joc, 1joj, 1jq3, 1jq8, 1jq9, 1jqd, 1jqe, 1jqy, 1jrs, 1jtq, 1juf, 1juj, 1jut, 1jwt, 1jyq, 1jys, 1jzs, 1k06, 1k08, 1k1i, 1k1j, 1k1l, 1k1m, 1k1n, 1k1o, 1k1p, 1k1y, 1k21, 1k22, 1k2i, 1k4g, 1k4h, 1k6c, 1k6p, 1k6t, 1k6v, 1k9q, 1k9r, 1k9s, 1kak, 1kav, 1kc5, 1kcs, 1kdk, 1kds, 1kdv, 1kdw, 1kdy, 1kdz, 1ke0, 1ke1, 1ke2, 1ke3, 1kel, 1kf0, 1kf6, 1kfy, 1kjr, 1kkq, 1kl3, 1kl5, 1kll, 1km3, 1kmy, 1kna, 1kne, 1koj, 1kpm, 1kqb, 1kr3, 1ksn, 1kti, 1ktt, 1kug, 1kui, 1kuk, 1kv5, 1kvo, 1kwq, 1kwr, 1kyv, 1kz8, 1kzk, 1kzn, 1l2s, 1l5q, 1l5r, 1l5s, 1l6m, 1l6s, 1l6y, 1l7x, 1l83, 1l8g, 1laf, 1lag, 1lah, 1lbf, 1ld7, 1ld8, 1lee, 1leg, 1lek, 1lev, 1lf2, 1lf3, 1lgt, 1lgw, 1lhc, 1lhd, 1lhe, 1lhf, 1lhg, 1lhu, 1lhv, 1lhw, 1li2, 1li3, 1li6, 1ljt, 1lke, 1lkk, 1lkl, 1lkx, 1ll4, 1llb, 1lnm, 1lol, 1loq, 1lor, 1los, 1lpg, 1lpk, 1lpz, 1lq2, 1lqd, 1lqe, 1lqf, 1lrt, 1lst, 1lt5, 1lt6, 1lvc, 1lvk, 1lxf, 1lyb, 1lyx, 1lzo, 1lzq, 1m0b, 1m13, 1m1b, 1m21, 1m2p, 1m2q, 1m2r, 1m2x, 1m48, 1m4h, 1m51, 1m5b, 1m5c, 1m5d, 1m5e, 1m5f, 1m6p, 1m74, 1m7d, 1m7i, 1m7y, 1m83, 1mau, 1maw, 1mcz, 1me3, 1me4, 1me7, 1me8, 1mem, 1mes, 1met, 1meu, 1mf4, 1mfa, 1mfd, 1mfg, 1mfi, 1mh5, 1mhw, 1mj7, 1mjj, 1mkd, 1ml1, 1mm6, 1mm7, 1mmp, 1mmq, 1mmr, 1mn9, 1mnc, 1moq, 1mpl, 1mq5, 1mq6, 1mqd, 1mqg, 1mqh, 1mqi, 1mqj, 1mrw, 1mrx, 1ms6, 1ms7, 1msm, 1msn, 1mtr, 1mu6, 1mu8, 1mue, 1mx1, 1mxo, 1mxu, 1my2, 1my3, 1my4, 1my8, 1mzc, 1mzs, 1n0s, 1n0t, 1n1g, 1n2v, 1n3w, 1n43, 1n46, 1n4h, 1n51, 1n5r, 1n7i, 1n7j, 1n7m, 1n7t, 1n8u, 1n8v, 1n94, 1n95, 1n9a, 1n9m, 1nax, 1nc1, 1nc3, 1nc6, 1nd5, 1nde, 1ndj, 1nf8, 1nfu, 1nfw, 1nfy, 1ngw, 1nh0, 1nhg, 1nhu, 1nhv, 1nhw, 1nhx, 1nhz, 1ni1, 1nja, 1njb, 1njc, 1njd, 1nje, 1njf, 1njj, 1njs, 1njt, 1nju, 1nki, 1nkm, 1nl4, 1nl6, 1nl9, 1nli, 1nlj, 1nlo, 1nlp, 1nlt, 1nm6, 1nnk, 1nnu, 1nny, 1no6, 1no9, 1noi, 1noj, 1nok, 1np0, 1npa, 1npv, 1npw, 1npz, 1nq0, 1nq7, 1nqc, 1nt1, 1nu3, 1nw5, 1nw7, 1nwl, 1ny2, 1nyx, 1nz7, 1nzq, 1o0d, 1o1s, 1o2g, 1o2h, 1o2j, 1o2k, 1o2n, 1o2o, 1o2p, 1o2r, 1o2s, 1o2t, 1o2u, 1o2v, 1o2w, 1o2x, 1o2y, 1o2z, 1o30, 1o32, 1o33, 1o34, 1o35, 1o36, 1o37, 1o38, 1o39, 1o3b, 1o3c, 1o3d, 1o3e, 1o3f, 1o3g, 1o3h, 1o3i, 1o3j, 1o3k, 1o3l, 1o3p, 1o41, 1o42, 1o43, 1o44, 1o45, 1o46, 1o47, 1o48, 1o49, 1o4a, 1o4b, 1o4d, 1o4e, 1o4f, 1o4g, 1o4h, 1o4i, 1o4j, 1o4k, 1o4l, 1o4m, 1o4n, 1o4o, 1o4p, 1o4q, 1o4r, 1o5a, 1o5b, 1o5c, 1o5e, 1o5f, 1o5g, 1o5m, 1o5p, 1o6i, 1o7o, 1o9d, 1o9e, 1oar, 1oau, 1oay, 1oba, 1obx, 1ocq, 1od8, 1odi, 1odj, 1ofz, 1ogd, 1ogg, 1ogx, 1ogz, 1ohr, 1oif, 1oim, 1ok7, 1okl, 1oko, 1okx, 1ols, 1olu, 1olx, 1om1, 1onh, 1onp, 1ony, 1onz, 1oq5, 1ork, 1os5, 1oss, 1oth, 1ov3, 1ow4, 1owd, 1owe, 1owh, 1owi, 1owj, 1owk, 1oxn, 1oxq, 1oxr, 1oy7, 1oyn, 1oyq, 1p17, 1p19, 1p1n, 1p1o, 1p1q, 1p28, 1p57, 1p7m, 1p93, 1pa9, 1pb8, 1pb9, 1pbq, 1pcg, 1pdq, 1pdz, 1pfu, 1pfy, 1ph0, 1pi4, 1pi5, 1pig, 1pip, 1pk0, 1pop, 1pph, 1ppi, 1ppk, 1ppl, 1ppm, 1pr1, 1pr5, 1prl, 1prm, 1pro, 1pu7, 1pu8, 1pum, 1pvn, 1pw6, 1pwp, 1pwq, 1pwu, 1pxh, 1py2, 1pyn, 1pyw, 1pz5, 1pzi, 1q0b, 1q1m, 1q3d, 1q3w, 1q41, 1q4l, 1q4w, 1q4x, 1q5k, 1q5l, 1q63, 1q65, 1q66, 1q6j, 1q6k, 1q6m, 1q6n, 1q6p, 1q6s, 1q6t, 1q72, 1q7a, 1q83, 1q84, 1q95, 1q9d, 1q9m, 1qaw, 1qb1, 1qb6, 1qb9, 1qbn, 1qbo, 1qbq, 1qbr, 1qbt, 1qbu, 1qbv, 1qcp, 1qfs, 1qft, 1qhr, 1qi0, 1qin, 1qiw, 1qj1, 1qj6, 1qj7, 1qja, 1qjb, 1qji, 1qk3, 1qk4, 1qka, 1qkb, 1qkn, 1qkt, 1qku, 1ql9, 1qm5, 1qon, 1qpb, 1qpf, 1qpl, 1qq9, 1qr3, 1qs4, 1qti, 1qw7, 1qxk, 1qxw, 1qxy, 1qxz, 1qy1, 1qy2, 1qy5, 1qyg, 1r1h, 1r1i, 1r1j, 1r4w, 1r58, 1r5g, 1r5h, 1r5y, 1r6g, 1r6n, 1r6z, 1rbp, 1rdt, 1rev, 1riw, 1rjk, 1rlp, 1rlq, 1rm8, 1rmz, 1rne, 1ro6, 1ros, 1rp7, 1rpa, 1rpj, 1rq2, 1rql, 1rst, 1rt1, 1rt2, 1rtf, 1rth, 1rti, 1ru1, 1ru2, 1rxp, 1ryf, 1ryh, 1rzx, 1s19, 1s26, 1s38, 1s39, 1s3k, 1s4d, 1s50, 1s5z, 1s63, 1s64, 1s89, 1s9t, 1s9v, 1sb1, 1sbg, 1sbr, 1sc8, 1sdt, 1sdu, 1sdv, 1sgu, 1sh9, 1shd, 1siv, 1sj0, 1sl3, 1sld, 1sle, 1slg, 1sln, 1sme, 1snk, 1so2, 1soj, 1sqa, 1sqn, 1sqo, 1sqt, 1sr7, 1sre, 1srg, 1sri, 1std, 1stp, 1str, 1sts, 1sv3, 1sw1, 1sw2, 1swg, 1swi, 1swk, 1swn, 1swp, 1swr, 1syh, 1syi, 1szd, 1t13, 1t1r, 1t1s, 1t37, 1t48, 1t49, 1t4j, 1t4v, 1t5a, 1t69, 1t7d, 1t7j, 1ta2, 1ta6, 1tbz, 1tc1, 1tcw, 1tcx, 1td7, 1tfq, 1tft, 1ths, 1tjp, 1tka, 1tkb, 1tkc, 1tkt, 1tkx, 1tkz, 1tl1, 1tl3, 1tl7, 1tmb, 1tmm, 1tng, 1tnh, 1tni, 1tom, 1tou, 1tow, 1tps, 1tpw, 1tpz, 1tq4, 1tqf, 1tr7, 1trd, 1tsi, 1tsl, 1tsm, 1tsv, 1tsy, 1tt1, 1ttm, 1tu6, 1tuf, 1tv6, 1tvr, 1tx7, 1txr, 1tyn, 1tyr, 1tys, 1tze, 1u0g, 1u0h, 1u1w, 1u2r, 1u2y, 1u32, 1u33, 1u3q, 1u3r, 1u3s, 1u65, 1u6q, 1u9e, 1u9q, 1u9v, 1u9w, 1u9x, 1ua4, 1ucn, 1udt, 1udu, 1ugp, 1uho, 1ui0, 1uj0, 1uj5, 1uj6, 1ulg, 1uod, 1uom, 1uou, 1ur9, 1urg, 1usi, 1usk, 1usn, 1utl, 1utm, 1utn, 1uto, 1utt, 1utz, 1uv5, 1uvs, 1uvt, 1uvu, 1uwb, 1uwf, 1uwt, 1uwu, 1ux7, 1uy6, 1uy7, 1uy8, 1uy9, 1uyc, 1uyd, 1uye, 1uyf, 1uyg, 1uyh, 1uyi, 1uyk, 1uym, 1uz1, 1uz4, 1uz8, 1v0k, 1v0l, 1v0m, 1v0n, 1v11, 1v16, 1v1j, 1v1m, 1v2j, 1v2k, 1v2l, 1v2m, 1v2n, 1v2o, 1v2p, 1v2s, 1v2t, 1v2u, 1v2w, 1v3x, 1vcj, 1vcu, 1vgc, 1vij, 1vik, 1vj5, 1vj6, 1vj9, 1vja, 1vjc, 1vjd, 1vkj, 1vot, 1vrt, 1vru, 1vsn, 1vso, 1vwf, 1vwl, 1vwn, 1vyf, 1vyg, 1vyq, 1vzq, 1w0z, 1w10, 1w11, 1w12, 1w13, 1w14, 1w1d, 1w1g, 1w1p, 1w1t, 1w1v, 1w1y, 1w22, 1w25, 1w3j, 1w3k, 1w3l, 1w4l, 1w51, 1w5v, 1w5w, 1w5x, 1w5y, 1w6h, 1w6j, 1w6r, 1w6y, 1w76, 1w7g, 1w80, 1w96, 1w9u, 1w9v, 1waw, 1wax, 1way, 1wb0, 1wbg, 1wc1, 1wc6, 1wdn, 1wdy, 1we2, 1wm1, 1wu1, 1wug, 1wum, 1wvc, 1wvj, 1x07, 1x0n, 1x1z, 1x38, 1x39, 1x76, 1x78, 1x7a, 1x7b, 1x7e, 1x7q, 1x7r, 1x81, 1x8d, 1x8s, 1xa5, 1xb7, 1xbo, 1xd0, 1xff, 1xfv, 1xge, 1xgi, 1xgj, 1xhy, 1xk5, 1xka, 1xlx, 1xlz, 1xm4, 1xm6, 1xmu, 1xmy, 1xn0, 1xnx, 1xnz, 1xom, 1xon, 1xoq, 1xor, 1xos, 1xot, 1xow, 1xoz, 1xp0, 1xp1, 1xp6, 1xp9, 1xpc, 1xpz, 1xq0, 1xqc, 1xr8, 1xr9, 1xs7, 1xsc, 1xt8, 1xuc, 1xud, 1xur, 1xxh, 1xxi, 1xz8, 1xzx, 1y0l, 1y0x, 1y1m, 1y1z, 1y20, 1y2b, 1y2c, 1y2d, 1y2e, 1y2h, 1y2j, 1y2k, 1y3v, 1y3w, 1y3x, 1y3y, 1y6q, 1y6r, 1y8o, 1y8p, 1ya4, 1ybg, 1ybo, 1yc1, 1yc4, 1ycm, 1yda, 1ydb, 1ydd, 1yei, 1yej, 1yet, 1yfz, 1yid, 1yk7, 1ym2, 1ym4, 1yon, 1you, 1ype, 1ypg, 1ypj, 1yqy, 1yrs, 1yt7, 1yt9, 1yvf, 1yvm, 1yvx, 1yvz, 1yw7, 1yw8, 1ywi, 1yy4, 1yye, 1yyr, 1yys, 1yyy, 1yz3, 1z1h, 1z1r, 1z2b, 1z34, 1z3j, 1z3t, 1z3v, 1z4n, 1z4o, 1z4u, 1z6e, 1z6p, 1z6q, 1z71, 1z95, 1z9h, 1z9y, 1zaf, 1zaj, 1zc9, 1zd2, 1zd3, 1zd4, 1zd5, 1ze8, 1zea, 1zeo, 1zfk, 1zfp, 1zfq, 1zgb, 1zge, 1zgi, 1zgv, 1zkl, 1zkn, 1zky, 1zls, 1zlu, 1zlv, 1zlw, 1zm6, 1zoe, 1zog, 1zoh, 1zom, 1zp5, 1zp8, 1zpa, 1zpb, 1zpc, 1zs0, 1zsb, 1zsf, 1zsh, 1zsr, 1ztq, 1zub, 1zuc, 1zvx, 1zxc, 1zxv, 1zz1, 1zz3, 1zzz, 220l, 223l, 2a14, 2a29, 2a2g, 2a2x, 2a3a, 2a3b, 2a3c, 2a3w, 2a3x, 2a4m, 2a4z, 2a58, 2a5b, 2a5c, 2a5s, 2a5u, 2a8g, 2a8h, 2aa6, 2adm, 2adu, 2ael, 2aez, 2afw, 2afx, 2al5, 2am4, 2am9, 2ama, 2amt, 2amv, 2an5, 2ank, 2anl, 2anm, 2ans, 2ao6, 2aoc, 2aod, 2aoe, 2aog, 2aoh, 2aou, 2aov, 2aow, 2aox, 2aq7, 2aqb, 2aqu, 2arm, 2asu, 2ate, 2ath, 2aux, 2auz, 2avi, 2avm, 2avo, 2avq, 2avs, 2avv, 2aw1, 2ax6, 2ax9, 2ayr, 2az5, 2az8, 2az9, 2azb, 2azc, 2azr, 2b07, 2b17, 2b1v, 2b1z, 2b4l, 2b4m, 2b5j, 2b8l, 2b8v, 2b9a, 2ban, 2bb7, 2bcd, 2bdl, 2bdy, 2be2, 2bed, 2bfq, 2bfr, 2bgd, 2bge, 2bks, 2bkt, 2bmg, 2bmk, 2bmv, 2bmz, 2boh, 2bok, 2bow, 2bpv, 2bpx, 2bpy, 2bq6, 2bq7, 2bqv, 2bqw, 2br6, 2brc, 2brp, 2bt9, 2bu5, 2bve, 2bvr, 2bvs, 2bvx, 2bw7, 2bxt, 2bxu, 2byh, 2byi, 2bz5, 2bza, 2c1n, 2c1p, 2c57, 2c6c, 2c6g, 2c8w, 2c8x, 2c8y, 2c90, 2c93, 2cbj, 2cbr, 2cbs, 2cbu, 2cbv, 2cbz, 2ccs, 2cct, 2ccu, 2ce9, 2cej, 2cem, 2cen, 2ceo, 2ceq, 2cer, 2ces, 2cet, 2cex, 2cf8, 2cgf, 2cgr, 2chm, 2chw, 2chx, 2chz, 2ci9, 2cia, 2cji, 2ckm, 2cle, 2clf, 2clh, 2cli, 2clk, 2cll, 2clm, 2clo, 2clv, 2cm7, 2cm8, 2cma, 2cmb, 2cmc, 2cmf, 2cmo, 2cn0, 2cn8, 2cne, 2cnf, 2cng, 2cnh, 2cni, 2csm, 2csn, 2ctc, 2d06, 2d0k, 2d1n, 2d1o, 2d1x, 2d3u, 2d3z, 2d41, 2dbl, 2ddf, 2doo, 2drc, 2dri, 2dw7, 2dxs, 2e27, 2e2p, 2e2r, 2e91, 2e92, 2e93, 2e94, 2e95, 2e98, 2e99, 2e9a, 2e9c, 2e9d, 2ea2, 2ea4, 2eep, 2eg7, 2eg8, 2ei6, 2epn, 2er0, 2er6, 2er9, 2esm, 2etk, 2etr, 2euk, 2eum, 2evc, 2evl, 2evm, 2evo, 2ewp, 2ews, 2ewy, 2exg, 2ez7, 2f01, 2f0z, 2f10, 2f14, 2f1g, 2f34, 2f35, 2f3e, 2f3f, 2f3k, 2f3r, 2f4b, 2f6j, 2f6t, 2f6v, 2f6y, 2f6z, 2f70, 2f71, 2f7i, 2f80, 2f81, 2f8g, 2f8i, 2fah, 2fai, 2fda, 2fdd, 2fde, 2fdp, 2feq, 2fes, 2ff1, 2ff2, 2fgh, 2fgu, 2fgv, 2fhy, 2fie, 2fix, 2fjm, 2fjn, 2fkf, 2fky, 2fl2, 2fl5, 2fl6, 2fle, 2flh, 2fm0, 2fm5, 2fmb, 2fme, 2fo4, 2fou, 2fov, 2foy, 2fpz, 2fq6, 2fqo, 2fqt, 2fqw, 2fqx, 2fqy, 2fr3, 2fr8, 2frd, 2fs8, 2fs9, 2fsa, 2fsv, 2fv5, 2fv9, 2fvc, 2fw3, 2fw6, 2fwp, 2fwy, 2fwz, 2fx6, 2fxr, 2fxs, 2fxu, 2fxv, 2fzc, 2fzg, 2fzk, 2fzz, 2g00, 2g0g, 2g0h, 2g19, 2g1q, 2g1r, 2g1y, 2g24, 2g2r, 2g5u, 2g6p, 2g70, 2g71, 2g72, 2g78, 2g79, 2g83, 2g8n, 2g94, 2g96, 2g97, 2g9q, 2g9r, 2g9u, 2g9v, 2ga2, 2gc8, 2gd8, 2gde, 2gej, 2gek, 2gfd, 2gg0, 2gg2, 2gg3, 2gg5, 2gg7, 2gg8, 2gg9, 2ggb, 2ggu, 2ggx, 2gh6, 2gh7, 2gh9, 2giu, 2gj4, 2gl0, 2gm1, 2gm9, 2gmv, 2gpp, 2gqn, 2gtk, 2gtv, 2gv6, 2gv7, 2gvd, 2gvj, 2gvv, 2gvz, 2gz2, 2gzl, 2h15, 2h1h, 2h3e, 2h42, 2h44, 2h4g, 2h4k, 2h4n, 2h5a, 2h5e, 2h6t, 2h9t, 2ha0, 2ha2, 2ha3, 2ha4, 2ha5, 2ha6, 2ha7, 2hah, 2hai, 2haw, 2hb1, 2hb3, 2hd1, 2hd6, 2hdq, 2hdr, 2hds, 2hdu, 2hdx, 2hfp, 2hh5, 2hhn, 2hiz, 2hj4, 2hjb, 2hkf, 2hl4, 2hm1, 2hmb, 2hnc, 2hnx, 2hny, 2hoc, 2hpa, 2hqu, 2hrp, 2hs1, 2hs2, 2hu6, 2hvc, 2hwg, 2hwh, 2hwi, 2hzl, 2hzy, 2i0a, 2i0d, 2i0g, 2i0j, 2i1r, 2i2b, 2i2c, 2i3h, 2i3i, 2i3v, 2i4d, 2i4j, 2i4p, 2i4t, 2i4u, 2i4v, 2i4w, 2i4x, 2i4z, 2i5j, 2i6a, 2i6b, 2i72, 2i80, 2idk, 2idw, 2ieh, 2ien, 2ieo, 2ig0, 2igx, 2igy, 2ihj, 2ihq, 2iko, 2iku, 2il2, 2imd, 2iog, 2iok, 2ipo, 2iqg, 2irz, 2is0, 2isc, 2it4, 2iuz, 2iv9, 2iws, 2iwu, 2iwx, 2iyf, 2izl, 2j27, 2j2u, 2j34, 2j3q, 2j47, 2j4a, 2j4g, 2j4i, 2j4k, 2j4q, 2j62, 2j75, 2j77, 2j78, 2j79, 2j7b, 2j7d, 2j7e, 2j7f, 2j7g, 2j7h, 2j7w, 2j7x, 2j87, 2j94, 2j95, 2j9n, 2ja3, 2jaj, 2jal, 2jb5, 2jb6, 2jbj, 2jbk, 2jbo, 2jbp, 2jbv, 2jdl, 2jew, 2jf4, 2jfh, 2jfz, 2jg0, 2jgs, 2jh0, 2jh5, 2jh6, 2jiw, 2jj3, 2jjb, 2jjk, 2jjr, 2jk7, 2jkh, 2jkp, 2jkr, 2jkt, 2jld, 2jle, 2jnp, 2jnw, 2jo9, 2jsd, 2jt5, 2jt6, 2jup, 2jxr, 2k0x, 2k2g, 2k2r, 2k4i, 2k62, 2kbs, 2kce, 2kdh, 2kfx, 2khh, 2kmx, 2l0i, 2l1r, 2l65, 2l6j, 2l84, 2l8r, 2l98, 2lbv, 2lh8, 2lkk, 2lko, 2lsv, 2lwi, 2ly0, 2m0u, 2m0v, 2m3o, 2m3z, 2mas, 2mip, 2mji, 2n27, 2n7b, 2ndo, 2nmx, 2nmy, 2nmz, 2nn1, 2nn7, 2nn8, 2nnd, 2nng, 2nnk, 2nno, 2nnp, 2nnq, 2nns, 2nnv, 2np9, 2nq6, 2nq7, 2nsj, 2nsl, 2nsx, 2nt7, 2nta, 2ntf, 2nv7, 2nw4, 2nwl, 2nww, 2nxd, 2nxl, 2nxm, 2nyr, 2o1c, 2o3z, 2o4h, 2o4j, 2o4k, 2o4l, 2o4n, 2o4p, 2o4r, 2o4s, 2o4z, 2o5d, 2o5k, 2o7v, 2o8h, 2o9a, 2o9i, 2o9r, 2o9v, 2oah, 2oax, 2oaz, 2obf, 2oei, 2off, 2ohk, 2ohl, 2ohm, 2ohp, 2ohq, 2ohr, 2ohs, 2oht, 2ohu, 2ohv, 2oi0, 2olb, 2on3, 2ony, 2onz, 2ooh, 2ooz, 2op3, 2opb, 2opy, 2oqs, 2or4, 2ork, 2os9, 2osf, 2osm, 2ot1, 2ov4, 2ovv, 2ovx, 2ovy, 2ovz, 2ow0, 2ow1, 2ow2, 2ow3, 2ow9, 2oxd, 2oxn, 2oxx, 2oxy, 2oyk, 2oyl, 2oym, 2oz2, 2oz6, 2oz7, 2ozr, 2p09, 2p0x, 2p15, 2p16, 2p2a, 2p3a, 2p3b, 2p3c, 2p3d, 2p3g, 2p4j, 2p4y, 2p53, 2p7a, 2p7g, 2p7z, 2p83, 2p8h, 2p8n, 2p8o, 2p93, 2p94, 2p95, 2p98, 2p99, 2p9a, 2pbw, 2pcp, 2pcu, 2pfy, 2pg2, 2ph6, 2ph8, 2phb, 2pix, 2piy, 2piz, 2pj0, 2pj1, 2pj2, 2pj3, 2pj4, 2pj5, 2pj6, 2pj7, 2pj8, 2pj9, 2pja, 2pjb, 2pjc, 2pjl, 2pjt, 2pk5, 2pk6, 2pks, 2pmc, 2pmk, 2pmn, 2pnc, 2pog, 2pou, 2pov, 2pow, 2pqj, 2pqz, 2pre, 2pri, 2prj, 2psj, 2psu, 2psv, 2psx, 2ptz, 2pu0, 2pu1, 2pu2, 2pv1, 2pvh, 2pvj, 2pvk, 2pvl, 2pvm, 2pvn, 2pvu, 2pvv, 2pvw, 2pwc, 2pwr, 2py4, 2pyi, 2pym, 2pyn, 2pze, 2pzi, 2pzy, 2q11, 2q15, 2q1j, 2q1l, 2q1q, 2q2a, 2q2c, 2q2n, 2q2y, 2q2z, 2q38, 2q54, 2q55, 2q5k, 2q63, 2q64, 2q6b, 2q6c, 2q6h, 2q70, 2q72, 2q7m, 2q7q, 2q7y, 2q80, 2q8g, 2q8h, 2q8i, 2q8s, 2q92, 2q93, 2q94, 2q95, 2q96, 2q9m, 2q9n, 2q9y, 2qa8, 2qbp, 2qbq, 2qbr, 2qbs, 2qbw, 2qc6, 2qcd, 2qcf, 2qcg, 2qch, 2qci, 2qcm, 2qcn, 2qd6, 2qd7, 2qd8, 2qe2, 2qe4, 2qe5, 2qf6, 2qfo, 2qg0, 2qg2, 2qh6, 2qhc, 2qhd, 2qhy, 2qhz, 2qi0, 2qi1, 2qi3, 2qi4, 2qi5, 2qi6, 2qi7, 2qju, 2qk5, 2qlm, 2qln, 2qm7, 2qm9, 2qmd, 2qmf, 2qmg, 2qmj, 2qn1, 2qn2, 2qn3, 2qnb, 2qnn, 2qnp, 2qnq, 2qnx, 2qnz, 2qo1, 2qo8, 2qoa, 2qp6, 2qp8, 2qpj, 2qpq, 2qpu, 2qrg, 2qrh, 2qrk, 2qrl, 2qrm, 2qrp, 2qrq, 2qt5, 2qta, 2qtg, 2qtn, 2qtr, 2qtt, 2qtu, 2qu2, 2qu3, 2qv7, 2qw1, 2qwb, 2qwc, 2qwd, 2qwe, 2qwf, 2qwg, 2qyk, 2qyn, 2qzk, 2qzl, 2qzr, 2qzx, 2r0y, 2r0z, 2r1w, 2r1x, 2r1y, 2r23, 2r2b, 2r2m, 2r2w, 2r38, 2r3t, 2r3w, 2r43, 2r4f, 2r59, 2r5p, 2r5q, 2r6n, 2r6w, 2r6y, 2r75, 2r7g, 2r8q, 2r9b, 2r9m, 2r9w, 2r9x, 2ra0, 2rc8, 2rc9, 2rcb, 2rcn, 2rcu, 2rcx, 2reg, 2rf2, 2rfh, 2rfy, 2ria, 2rib, 2rin, 2rk7, 2rk8, 2rka, 2rkd, 2rke, 2rkf, 2rkg, 2rkm, 2rkn, 2rly, 2rm0, 2rox, 2rt5, 2sim, 2srt, 2std, 2toh, 2tpi, 2upj, 2usn, 2uuo, 2uup, 2uwd, 2uwl, 2uwo, 2uwp, 2uxi, 2uxu, 2uxx, 2uxz, 2uy0, 2uy3, 2uy4, 2uy5, 2uyi, 2uym, 2uyn, 2uyq, 2uyw, 2uzj, 2v00, 2v0n, 2v0z, 2v10, 2v11, 2v12, 2v13, 2v16, 2v25, 2v2c, 2v2h, 2v2q, 2v2v, 2v3d, 2v3e, 2v3u, 2v57, 2v58, 2v59, 2v5a, 2v5x, 2v77, 2v7d, 2v8w, 2v95, 2v96, 2va5, 2va6, 2va7, 2vb8, 2vba, 2vc7, 2vc9, 2vcb, 2vcg, 2vci, 2vcj, 2vd4, 2ves, 2veu, 2vev, 2vew, 2vex, 2vey, 2vfk, 2vfz, 2vgc, 2vh6, 2vie, 2vin, 2vio, 2vip, 2viq, 2viv, 2viw, 2viy, 2viz, 2vj6, 2vj7, 2vj8, 2vj9, 2vjx, 2vk2, 2vk6, 2vkm, 2vl4, 2vl8, 2vle, 2vmc, 2vmd, 2vmf, 2vnm, 2vnn, 2vnt, 2vo4, 2vo5, 2vot, 2vpe, 2vpg, 2vpn, 2vpo, 2vqj, 2vqm, 2vqt, 2vr0, 2vr4, 2vrj, 2vsl, 2vt3, 2vtd, 2vte, 2vuk, 2vur, 2vvc, 2vvn, 2vvs, 2vvt, 2vvu, 2vw1, 2vw2, 2vw5, 2vwc, 2vwl, 2vwm, 2vwn, 2vwo, 2vxj, 2vxn, 2w0d, 2w0j, 2w0p, 2w12, 2w26, 2w3i, 2w3k, 2w3o, 2w4i, 2w4x, 2w66, 2w67, 2w6c, 2w6m, 2w6n, 2w6o, 2w6p, 2w6q, 2w6z, 2w70, 2w71, 2w7x, 2w7y, 2w8y, 2w92, 2w97, 2wap, 2wb5, 2wbb, 2wbd, 2wbg, 2wc3, 2wc4, 2wca, 2wcx, 2wd3, 2weg, 2weh, 2wei, 2wej, 2weo, 2weq, 2wer, 2wey, 2wez, 2wf0, 2wf1, 2wf2, 2wf3, 2wf4, 2wf5, 2wgs, 2who, 2whp, 2wi1, 2wi2, 2wi3, 2wi4, 2wi5, 2wi6, 2wi7, 2wib, 2wic, 2wj1, 2wj2, 2wjg, 2wji, 2wk2, 2wk6, 2wks, 2wkt, 2wky, 2wkz, 2wl0, 2wl4, 2wl5, 2wly, 2wlz, 2wm0, 2wo8, 2wo9, 2woa, 2won, 2woq, 2wp1, 2wpb, 2wq5, 2wqp, 2wsx, 2wtc, 2wtd, 2wti, 2wtj, 2wuu, 2wvt, 2wvz, 2ww0, 2ww2, 2wxd, 2wyf, 2wyg, 2wyj, 2wyn, 2wzf, 2wzm, 2wzs, 2wzx, 2wzz, 2x09, 2x0y, 2x2r, 2x3t, 2x4o, 2x4r, 2x4s, 2x4t, 2x4u, 2x52, 2x5o, 2x6f, 2x6i, 2x6j, 2x6k, 2x6w, 2x6x, 2x6y, 2x7c, 2x7d, 2x7s, 2x7t, 2x7u, 2x85, 2xab, 2xae, 2xaf, 2xag, 2xah, 2xaj, 2xaq, 2xas, 2xb8, 2xb9, 2xbj, 2xbp, 2xbv, 2xbw, 2xbx, 2xc0, 2xc4, 2xcg, 2xcs, 2xct, 2xd6, 2xd9, 2xda, 2xde, 2xdk, 2xdl, 2xdw, 2xdx, 2xe4, 2xef, 2xeg, 2xei, 2xej, 2xel, 2xfi, 2xfj, 2xfk, 2xg3, 2xgm, 2xgo, 2xgs, 2xhr, 2xhs, 2xht, 2xhx, 2xib, 2xii, 2xj7, 2xjg, 2xjj, 2xjx, 2xk3, 2xk4, 2xk6, 2xk7, 2xk8, 2xkc, 2xkd, 2xke, 2xkf, 2xm1, 2xm2, 2xm8, 2xm9, 2xn3, 2xn5, 2xn6, 2xn7, 2xnm, 2xnn, 2xno, 2xnp, 2xo8, 2xow, 2xpc, 2xpk, 2xsb, 2xtk, 2xu1, 2xu3, 2xu4, 2xu5, 2xuc, 2xuf, 2xui, 2xup, 2xuz, 2xv1, 2xvn, 2xwd, 2xwe, 2xwy, 2xx2, 2xx4, 2xx5, 2xxr, 2xxt, 2xxw, 2xxx, 2xxy, 2xye, 2xyf, 2xzc, 2xzq, 2xzw, 2y07, 2y0j, 2y1d, 2y1g, 2y1o, 2y1w, 2y1x, 2y2h, 2y2i, 2y2j, 2y2k, 2y2n, 2y2p, 2y34, 2y36, 2y4k, 2y4l, 2y4s, 2y5f, 2y5g, 2y5h, 2y5k, 2y5l, 2y67, 2y68, 2y6c, 2y6d, 2y71, 2y76, 2y77, 2y7i, 2y7k, 2y7p, 2y7w, 2y7x, 2y7z, 2y80, 2y81, 2y82, 2y8c, 2y8i, 2y8l, 2y8q, 2ya6, 2ya7, 2ya8, 2yay, 2yaz, 2yb0, 2yb9, 2ybt, 2ybu, 2yc3, 2yc5, 2ycf, 2ych, 2ycm, 2ycq, 2ycr, 2ycs, 2ydf, 2ydw, 2ye9, 2yek, 2yel, 2yem, 2yfa, 2yfe, 2yga, 2yge, 2ygf, 2yhd, 2yhw, 2yhy, 2yi0, 2yi5, 2yi7, 2yig, 2yiq, 2yir, 2yit, 2yiv, 2yj2, 2yj8, 2yj9, 2yjb, 2yjc, 2yjq, 2yjw, 2yjx, 2yk1, 2yk9, 2ykb, 2ykc, 2yke, 2yki, 2ykj, 2yln, 2ylo, 2ylp, 2ylq, 2ymt, 2yoj, 2yol, 2ypi, 2yz3, 2z1w, 2z3h, 2z3z, 2z4b, 2z4o, 2z4w, 2z4y, 2z4z, 2z50, 2z52, 2z5o, 2z78, 2z7h, 2z7i, 2z8e, 2z92, 2za0, 2za5, 2zas, 2zc9, 2zcq, 2zcr, 2zcs, 2zda, 2zdk, 2zdl, 2zdm, 2zdn, 2zdx, 2zdz, 2ze1, 2zfp, 2zfs, 2zft, 2zga, 2zgm, 2zgx, 2zhd, 2zif, 2zir, 2zis, 2zit, 2zjw, 2zkj, 2zlf, 2zlg, 2zmj, 2zmm, 2zn7, 2zns, 2znt, 2znu, 2zo3, 2zpk, 2zq1, 2zq2, 2zsc, 2zv2, 2zvj, 2zwz, 2zx5, 2zx6, 2zx7, 2zx8, 2zx9, 2zxa, 2zxb, 2zxd, 2zy1, 2zym, 2zyn, 2zz1, 2zz2, 2zz6, 3a1c, 3a1d, 3a1e, 3a1s, 3a1t, 3a29, 3a2o, 3a3y, 3a73, 3a9i, 3aaq, 3aau, 3aav, 3abt, 3abu, 3acl, 3acw, 3acx, 3ad7, 3ad8, 3ads, 3adt, 3adu, 3adv, 3afk, 3ai8, 3aid, 3alt, 3amv, 3ans, 3ant, 3ao1, 3ao2, 3ao4, 3ao5, 3ap4, 3ap7, 3apc, 3aqa, 3aqt, 3arb, 3ard, 3are, 3arf, 3arg, 3arp, 3arq, 3arr, 3art, 3aru, 3arv, 3arw, 3arx, 3ary, 3arz, 3as0, 3as1, 3as2, 3as3, 3at1, 3at3, 3at4, 3atl, 3atu, 3atv, 3au6, 3ay0, 3ay9, 3aya, 3ayc, 3ayd, 3az8, 3az9, 3aza, 3azb, 3b0w, 3b1m, 3b24, 3b25, 3b26, 3b27, 3b28, 3b2t, 3b3c, 3b3s, 3b3w, 3b3x, 3b4f, 3b4p, 3b50, 3b5j, 3b5r, 3b65, 3b66, 3b67, 3b68, 3b78, 3b7i, 3b7r, 3b7u, 3b82, 3b8h, 3b92, 3b95, 3b9g, 3b9s, 3bb1, 3bbb, 3bbf, 3bc3, 3bc4, 3bc5, 3bcn, 3bcs, 3be9, 3bet, 3bex, 3bf1, 3bft, 3bfu, 3bg8, 3bgb, 3bgc, 3bgl, 3bgm, 3bhx, 3bi0, 3bi1, 3bjc, 3bki, 3bl0, 3bl1, 3bl7, 3bl9, 3bla, 3bls, 3blt, 3blu, 3bm6, 3bm8, 3bm9, 3bmy, 3bpc, 3bqc, 3br9, 3bra, 3bsc, 3bu1, 3buf, 3bug, 3buh, 3bux, 3bv9, 3bva, 3bvb, 3bwk, 3bxs, 3bze, 3bzf, 3c0z, 3c10, 3c14, 3c1k, 3c1n, 3c2u, 3c39, 3c6t, 3c6u, 3c7n, 3c7p, 3c94, 3c9e, 3caj, 3cbp, 3cbs, 3cct, 3ccw, 3ccz, 3cd0, 3cd5, 3cd7, 3cda, 3cdb, 3cde, 3cen, 3cfn, 3cft, 3cgy, 3ch9, 3chc, 3chd, 3che, 3chf, 3chg, 3cho, 3chp, 3chq, 3chr, 3chs, 3cib, 3cic, 3cid, 3cii, 3cj2, 3cj3, 3cj4, 3cj5, 3cjo, 3cke, 3ckp, 3ckr, 3ckt, 3ckz, 3cl0, 3cl2, 3cm2, 3cm7, 3cn0, 3co9, 3coj, 3cow, 3coy, 3coz, 3cs7, 3cso, 3cst, 3ctt, 3cvk, 3cwe, 3cwj, 3cwk, 3cx9, 3cyw, 3cyx, 3cyz, 3cz1, 3czv, 3d0b, 3d0e, 3d1e, 3d1f, 3d1g, 3d1x, 3d1y, 3d1z, 3d20, 3d25, 3d27, 3d28, 3d2e, 3d2r, 3d2t, 3d3p, 3d3x, 3d5m, 3d67, 3d78, 3d7d, 3d7f, 3d7g, 3d7h, 3d7k, 3d7m, 3d8w, 3d91, 3d9k, 3d9l, 3d9m, 3d9n, 3d9o, 3d9p, 3d9v, 3d9z, 3da9, 3daz, 3dba, 3dbs, 3dbu, 3dc2, 3dc3, 3dcc, 3dcr, 3dcs, 3dct, 3dcw, 3dd0, 3dd8, 3ddu, 3dg8, 3dga, 3dgl, 3dgn, 3dgo, 3dhk, 3di6, 3djk, 3dk1, 3dkj, 3dln, 3dm6, 3dng, 3dnj, 3dow, 3dp4, 3dp9, 3dpc, 3dpd, 3dpe, 3dpf, 3dpo, 3drf, 3drg, 3dri, 3drp, 3drr, 3drs, 3dsz, 3dtc, 3du8, 3dux, 3duy, 3dv1, 3dv5, 3dwb, 3dxk, 3dxm, 3dy6, 3dya, 3dz2, 3dz4, 3dz5, 3dz6, 3e01, 3e0p, 3e16, 3e37, 3e3b, 3e3c, 3e3u, 3e51, 3e6k, 3e6y, 3e73, 3e7a, 3e7b, 3e81, 3e85, 3e8n, 3e8r, 3e90, 3e9h, 3e9i, 3eax, 3eb1, 3ebo, 3ebp, 3ecn, 3eeb, 3eft, 3egk, 3ehw, 3ehx, 3ehy, 3ej5, 3eka, 3eko, 3ekp, 3ekq, 3ekr, 3eks, 3ekt, 3ekv, 3ekw, 3ekx, 3eky, 3el0, 3el1, 3el4, 3el5, 3el9, 3elc, 3elm, 3ens, 3eor, 3eos, 3eou, 3eq7, 3eq8, 3eq9, 3eqb, 3er3, 3erd, 3ern, 3ert, 3ery, 3esj, 3ess, 3eu5, 3ewu, 3ewz, 3ex2, 3ex3, 3ex6, 3exe, 3exf, 3exh, 3exo, 3eyl, 3eys, 3eyu, 3f07, 3f0r, 3f15, 3f16, 3f17, 3f18, 3f19, 3f1a, 3f3a, 3f3c, 3f3d, 3f3e, 3f48, 3f5j, 3f5l, 3f68, 3f69, 3f6e, 3f6g, 3f6h, 3f70, 3f7b, 3f7g, 3f7h, 3f7i, 3f7u, 3f7z, 3f81, 3f88, 3f8e, 3fas, 3fat, 3fc8, 3fcb, 3fdt, 3fed, 3fee, 3fei, 3fej, 3ff3, 3ffg, 3ffp, 3fgc, 3fh5, 3fh7, 3fh8, 3fhe, 3fhr, 3fkt, 3fkv, 3fl5, 3fmq, 3fmr, 3fmz, 3fnm, 3fpd, 3fpm, 3fq7, 3fqa, 3fqk, 3fql, 3fr2, 3fr4, 3fr5, 3frg, 3frz, 3fsj, 3fsm, 3ft2, 3ft3, 3ft4, 3ft5, 3ft8, 3ftq, 3fts, 3ftu, 3ftv, 3ftw, 3fty, 3ftz, 3fu0, 3fu3, 3fu5, 3fu6, 3fud, 3fue, 3fuf, 3fuh, 3fui, 3fuj, 3fuk, 3ful, 3fum, 3fun, 3fur, 3fuz, 3fv1, 3fv2, 3fv3, 3fv7, 3fvg, 3fvk, 3fvl, 3fvn, 3fw3, 3fw4, 3fwv, 3fx6, 3fxb, 3fxv, 3fxw, 3fyj, 3fyk, 3fyz, 3fzc, 3fzn, 3fzy, 3g08, 3g0f, 3g0i, 3g0w, 3g19, 3g1d, 3g1v, 3g2h, 3g2i, 3g2j, 3g2k, 3g2l, 3g2n, 3g3d, 3g3m, 3g3n, 3g3r, 3g42, 3g45, 3g4g, 3g4i, 3g4k, 3g4l, 3g58, 3g5k, 3g6m, 3g6z, 3g70, 3g72, 3g76, 3g7l, 3g86, 3g8e, 3g8i, 3g8o, 3g9e, 3ga5, 3gb2, 3gba, 3gbb, 3gc4, 3gc5, 3gdt, 3ge7, 3gep, 3ggc, 3ggj, 3ggu, 3gi4, 3gi5, 3gi6, 3gjd, 3gkz, 3gm0, 3gnv, 3gnw, 3gol, 3gpo, 3gqo, 3gqz, 3gr2, 3grj, 3gs6, 3gs7, 3gsg, 3gsm, 3gt9, 3gta, 3gtc, 3guz, 3gv6, 3gv9, 3gvb, 3gw5, 3gws, 3gwt, 3gwu, 3gwv, 3gww, 3gwx, 3gxy, 3gy2, 3gy3, 3gy7, 3gyn, 3gz9, 3h03, 3h06, 3h0a, 3h0b, 3h0v, 3h0w, 3h1x, 3h21, 3h22, 3h23, 3h26, 3h2a, 3h2c, 3h2f, 3h2m, 3h2n, 3h2o, 3h30, 3h59, 3h5b, 3h5s, 3h5u, 3h78, 3h85, 3h89, 3h8b, 3h8c, 3h91, 3h98, 3h9f, 3h9k, 3hau, 3hav, 3haw, 3hb8, 3hbo, 3hc8, 3hd3, 3hdk, 3hdz, 3hek, 3hf6, 3hf8, 3hfb, 3hfj, 3hfz, 3hg1, 3hha, 3hhk, 3hhm, 3hhu, 3hit, 3hiv, 3hj0, 3hk1, 3hkn, 3hkq, 3hkt, 3hku, 3hkw, 3hky, 3hl5, 3hl8, 3hlo, 3hmv, 3hnz, 3ho2, 3ho9, 3hp9, 3hpt, 3hq5, 3hqh, 3hqr, 3hqw, 3hqy, 3hqz, 3hr1, 3hs4, 3hvg, 3hvh, 3hvi, 3hvj, 3hvk, 3hw1, 3hwn, 3hww, 3hwx, 3hxi, 3hyf, 3hzk, 3hzm, 3hzv, 3hzy, 3i02, 3i06, 3i0r, 3i0s, 3i1y, 3i25, 3i28, 3i4a, 3i4b, 3i4y, 3i51, 3i5r, 3i6m, 3i6o, 3i6z, 3i73, 3i7b, 3i7c, 3i7e, 3i7g, 3i7i, 3i91, 3i97, 3i9g, 3ia6, 3iad, 3iae, 3iaf, 3iaw, 3ibi, 3ibl, 3ibn, 3ibu, 3iej, 3ieo, 3ies, 3iet, 3if7, 3ifl, 3ifo, 3ifp, 3ig1, 3ig6, 3igb, 3igp, 3igv, 3iit, 3iiw, 3iiy, 3ij0, 3ij1, 3ijh, 3ijy, 3ijz, 3ik1, 3ikc, 3ilq, 3imc, 3ime, 3img, 3imy, 3in3, 3in4, 3ind, 3ine, 3inf, 3inh, 3iny, 3iob, 3ioc, 3iod, 3ioe, 3ioi, 3ip5, 3ip6, 3ip8, 3ip9, 3ipa, 3ipb, 3ipe, 3ipx, 3ipy, 3iqg, 3iqh, 3iqi, 3iqj, 3iqu, 3iqv, 3irx, 3is9, 3isj, 3iss, 3itc, 3ith, 3itu, 3iu7, 3iu8, 3iu9, 3iub, 3iuc, 3iue, 3iut, 3ivc, 3ivg, 3ivh, 3ivi, 3ivq, 3ivv, 3ivx, 3iww, 3ixg, 3ixj, 3ixk, 3jpx, 3jrs, 3jrx, 3jsi, 3jsw, 3juk, 3juo, 3jup, 3juq, 3jwq, 3jwr, 3jyr, 3jzc, 3jzf, 3jzg, 3jzh, 3jzi, 3jzj, 3k00, 3k02, 3k0h, 3k0k, 3k15, 3k16, 3k22, 3k23, 3k26, 3k27, 3k2f, 3k37, 3k39, 3k3a, 3k3b, 3k3e, 3k3g, 3k3h, 3k41, 3k5c, 3k5d, 3k5f, 3k5g, 3k5i, 3k5k, 3k5x, 3k7f, 3k83, 3k84, 3k8c, 3k97, 3k98, 3k99, 3k9x, 3ka2, 3kb3, 3kba, 3kbz, 3kc0, 3kc1, 3kc3, 3kdb, 3kdc, 3kdd, 3kdm, 3kdt, 3kdu, 3kec, 3kej, 3kek, 3ken, 3kga, 3kgp, 3kgq, 3kgt, 3kgu, 3khv, 3kid, 3kig, 3kku, 3kl6, 3km4, 3kmc, 3kme, 3kmx, 3kmy, 3kn0, 3koo, 3kpu, 3kpv, 3kpw, 3kqa, 3kqb, 3kqc, 3kqd, 3kqe, 3kqm, 3kqo, 3kqp, 3kqs, 3kqt, 3kqw, 3kqy, 3kr0, 3kr1, 3kr2, 3kr8, 3kry, 3kw9, 3kwa, 3kwb, 3kwz, 3kx1, 3kyf, 3kyr, 3kze, 3l08, 3l0k, 3l0n, 3l0v, 3l13, 3l16, 3l17, 3l1s, 3l38, 3l3a, 3l4t, 3l4u, 3l4v, 3l4w, 3l4x, 3l4y, 3l4z, 3l54, 3l58, 3l59, 3l5b, 3l5c, 3l5d, 3l5e, 3l5f, 3l6h, 3l79, 3l7a, 3l7b, 3l7c, 3l7d, 3l81, 3l9h, 3lbz, 3lc3, 3lc5, 3lcu, 3lcv, 3ldp, 3ldq, 3le8, 3le9, 3lea, 3lf0, 3lgl, 3lgp, 3lgs, 3lhg, 3lhs, 3li2, 3lik, 3lil, 3lir, 3liw, 3lj3, 3lj7, 3ljg, 3ljj, 3ljo, 3ljz, 3lk8, 3lka, 3lkh, 3lkj, 3llm, 3lmk, 3lmp, 3lnk, 3loo, 3lp0, 3lp1, 3lp2, 3lpi, 3lpj, 3lpk, 3lpl, 3lpp, 3lpt, 3lpu, 3lq2, 3ls4, 3luo, 3lvw, 3lxe, 3lxg, 3lxs, 3ly2, 3lzs, 3lzu, 3lzv, 3m1k, 3m1s, 3m2w, 3m35, 3m36, 3m37, 3m3c, 3m3e, 3m3o, 3m3r, 3m3x, 3m3z, 3m40, 3m53, 3m54, 3m55, 3m56, 3m57, 3m58, 3m59, 3m5a, 3m5e, 3m67, 3m89, 3m8p, 3m8q, 3m93, 3m94, 3m96, 3m9f, 3mag, 3mam, 3max, 3mb6, 3mb7, 3mbl, 3mbp, 3mbz, 3mct, 3mdz, 3mf5, 3mhc, 3mhi, 3mhl, 3mhm, 3mho, 3mhw, 3mi2, 3mi3, 3mj5, 3mkn, 3mks, 3ml2, 3ml4, 3ml5, 3mlb, 3mle, 3mmf, 3mna, 3mnu, 3mo0, 3mo2, 3mo5, 3moe, 3mof, 3moh, 3mqf, 3mrt, 3mrv, 3mrx, 3ms2, 3ms4, 3ms7, 3msc, 3msj, 3msk, 3msl, 3mt7, 3mt8, 3mt9, 3mta, 3mtb, 3mtd, 3mwu, 3mww, 3mxc, 3mxd, 3mxe, 3mxf, 3mxy, 3myq, 3mz3, 3mz6, 3mzc, 3n0n, 3n1c, 3n23, 3n2p, 3n2u, 3n2v, 3n3g, 3n3j, 3n4b, 3n4c, 3n4l, 3n51, 3n5e, 3n5u, 3n76, 3n7a, 3n7h, 3n7r, 3n7s, 3n86, 3n87, 3n8k, 3n8n, 3nal, 3nam, 3nan, 3nb5, 3nc4, 3nc9, 3ncg, 3ncq, 3ncr, 3ncz, 3ndm, 3nee, 3nef, 3neg, 3neo, 3nes, 3nex, 3nf6, 3nf7, 3nf8, 3nf9, 3nfl, 3ng4, 3nga, 3ni5, 3nif, 3nik, 3nil, 3nim, 3njq, 3nkk, 3nkx, 3nm6, 3nmq, 3nok, 3np7, 3np9, 3npa, 3ns7, 3nsh, 3nth, 3nti, 3nu3, 3nu4, 3nu5, 3nu6, 3nu9, 3nuj, 3nuo, 3nw3, 3nw9, 3nwb, 3nwe, 3nx7, 3ny3, 3nyd, 3nzi, 3nzs, 3nzu, 3o0e, 3o0j, 3o0u, 3o1g, 3o4k, 3o4l, 3o56, 3o57, 3o64, 3o6m, 3o6t, 3o75, 3o84, 3o86, 3o87, 3o88, 3o99, 3o9a, 3o9b, 3o9c, 3o9d, 3o9e, 3o9f, 3o9g, 3o9h, 3o9i, 3o9l, 3o9p, 3oad, 3oag, 3oaw, 3oay, 3ob0, 3obq, 3obu, 3obx, 3ocz, 3oe4, 3oe5, 3of8, 3ogm, 3ogp, 3ogq, 3ogx, 3ohf, 3ohh, 3oik, 3oil, 3oim, 3oj8, 3ok9, 3oka, 3okc, 3okh, 3oki, 3okp, 3oku, 3okv, 3old, 3olf, 3oli, 3omc, 3omg, 3omm, 3oof, 3ook, 3oot, 3ooz, 3oq5, 3oqf, 3oqk, 3orn, 3os3, 3osi, 3osw, 3otf, 3otq, 3otx, 3ouh, 3oui, 3ouj, 3ov1, 3ove, 3ovn, 3ovx, 3ovz, 3ow6, 3owb, 3owd, 3owj, 3owk, 3owl, 3own, 3oxc, 3oy0, 3oy8, 3oyq, 3oys, 3oyw, 3oz1, 3ozg, 3ozj, 3ozr, 3ozs, 3ozt, 3p17, 3p1d, 3p23, 3p3h, 3p3j, 3p3r, 3p3s, 3p3t, 3p3u, 3p44, 3p4q, 3p4r, 3p4v, 3p55, 3p58, 3p5l, 3p5o, 3p7i, 3p8e, 3p8h, 3p8p, 3p9h, 3p9l, 3p9m, 3p9t, 3pab, 3pb7, 3pb8, 3pb9, 3pbb, 3pcu, 3pd8, 3pd9, 3pdc, 3pe1, 3pe2, 3peq, 3pgl, 3pgu, 3pi5, 3pka, 3pkb, 3pkc, 3pkd, 3pke, 3pma, 3pn1, 3po1, 3po6, 3poa, 3pp1, 3ppm, 3ppo, 3ppp, 3ppq, 3ppr, 3pr0, 3prs, 3prz, 3ps6, 3pty, 3pup, 3pwd, 3pwk, 3pwm, 3pww, 3pxe, 3pz4, 3q0z, 3q2a, 3q2j, 3q3b, 3q3k, 3q3t, 3q4b, 3q4j, 3q4k, 3q4l, 3q5h, 3q6k, 3q6z, 3q71, 3q72, 3q77, 3q7p, 3q7q, 3q8d, 3q8h, 3q92, 3qa2, 3qaa, 3qai, 3qaq, 3qar, 3qbc, 3qbh, 3qdd, 3qel, 3qem, 3qfd, 3qfv, 3qfy, 3qfz, 3qg6, 3qi1, 3qi3, 3qi4, 3qin, 3qio, 3qip, 3qj9, 3qk0, 3qk5, 3qkv, 3qlm, 3qmk, 3qnj, 3qo9, 3qpn, 3qpo, 3qpp, 3qps, 3qqa, 3qqs, 3qs4, 3qs5, 3qs6, 3qs8, 3qsb, 3qt6, 3qt7, 3qtf, 3qto, 3qtv, 3qvu, 3qvv, 3qwc, 3qx5, 3qxc, 3qxh, 3qxm, 3qxt, 3qxv, 3qzt, 3qzv, 3r0i, 3r0t, 3r0w, 3r0y, 3r16, 3r17, 3r1v, 3r2b, 3r2f, 3r2y, 3r42, 3r4m, 3r4n, 3r4o, 3r4p, 3r5m, 3r5n, 3r6c, 3r6t, 3r6u, 3r7q, 3r7r, 3r88, 3r8i, 3r91, 3r92, 3r93, 3rbq, 3rbu, 3rde, 3rdh, 3rdo, 3rdq, 3rdv, 3rf4, 3rf5, 3rg2, 3rik, 3rj7, 3rjw, 3rkz, 3rl3, 3rl4, 3rl7, 3rl8, 3rlp, 3rlq, 3rlr, 3rm4, 3rm8, 3rm9, 3rme, 3ro0, 3ro4, 3rr4, 3rsb, 3rse, 3rsr, 3rsv, 3rsx, 3rt4, 3rt6, 3rt8, 3rtf, 3rth, 3rti, 3rtm, 3rtn, 3ru1, 3run, 3rup, 3rux, 3rv3, 3rv6, 3rv7, 3rv8, 3rv9, 3rvi, 3rwg, 3rwh, 3rwj, 3rx5, 3rx7, 3rx8, 3rxe, 3ry8, 3ryj, 3ryv, 3ryx, 3ryy, 3ryz, 3rz0, 3rz1, 3rz5, 3rz7, 3rz8, 3s0b, 3s0d, 3s0e, 3s0j, 3s1g, 3s1y, 3s22, 3s2a, 3s2o, 3s2v, 3s43, 3s45, 3s53, 3s54, 3s56, 3s68, 3s71, 3s72, 3s73, 3s74, 3s75, 3s76, 3s77, 3s78, 3s7b, 3s7f, 3s7l, 3s7m, 3s8l, 3s8n, 3s8o, 3s8x, 3s9e, 3s9i, 3s9t, 3s9z, 3sad, 3sap, 3sax, 3saz, 3sb0, 3sbh, 3sbi, 3sd5, 3sfc, 3sff, 3sfg, 3sfh, 3sgt, 3sgv, 3sgx, 3sh0, 3sha, 3shc, 3shy, 3shz, 3si3, 3sie, 3sjf, 3sk2, 3ska, 3ske, 3skf, 3skg, 3skh, 3sl4, 3sl5, 3sl8, 3slz, 3sm0, 3sm1, 3sm2, 3sn7, 3sni, 3snl, 3so9, 3soq, 3sov, 3spk, 3srg, 3st5, 3st6, 3std, 3stj, 3sur, 3sus, 3sut, 3suu, 3suv, 3suw, 3sv2, 3sw2, 3sw9, 3sx9, 3sxf, 3sxu, 3sym, 3syr, 3sz1, 3sz9, 3t01, 3t03, 3t07, 3t0l, 3t0m, 3t0t, 3t0w, 3t0x, 3t19, 3t1a, 3t1l, 3t1m, 3t2t, 3t2v, 3t3c, 3t3d, 3t3e, 3t3g, 3t3h, 3t3i, 3t3u, 3t3v, 3t3y, 3t4h, 3t4n, 3t4p, 3t4v, 3t5i, 3t5u, 3t60, 3t64, 3t6b, 3t6j, 3t6y, 3t70, 3t82, 3t83, 3t84, 3t85, 3ta0, 3ta1, 3tam, 3tao, 3tb6, 3tcg, 3tct, 3tcy, 3td4, 3tdh, 3tdj, 3te5, 3tf6, 3tf7, 3tfk, 3tfn, 3tfp, 3tfv, 3tg5, 3tge, 3th8, 3th9, 3ti3, 3ti4, 3ti5, 3ti6, 3ti8, 3tif, 3tjh, 3tk2, 3tkm, 3tku, 3tkw, 3tkz, 3tl0, 3tl5, 3tlh, 3tll, 3tmk, 3tne, 3tpp, 3tpr, 3tpu, 3ts4, 3tsk, 3tsz, 3tt4, 3ttp, 3ttz, 3tu7, 3tu9, 3tv7, 3tvc, 3tvl, 3tvx, 3twj, 3twp, 3ty0, 3tyq, 3tyv, 3tza, 3u0d, 3u0p, 3u0t, 3u10, 3u2k, 3u3u, 3u4o, 3u4r, 3u4u, 3u5j, 3u5l, 3u6a, 3u7s, 3u81, 3u8d, 3u8h, 3u90, 3u92, 3u93, 3u9c, 3u9q, 3ua8, 3ua9, 3ual, 3ubx, 3ud5, 3ud7, 3ud8, 3ud9, 3uda, 3udd, 3udh, 3udj, 3udk, 3udm, 3udn, 3udp, 3udq, 3udr, 3udv, 3udy, 3uec, 3ued, 3uef, 3uf9, 3ufl, 3uh2, 3uh4, 3ui7, 3uig, 3uih, 3uii, 3uij, 3uik, 3uil, 3ukr, 3umo, 3umq, 3unn, 3uo9, 3upf, 3uph, 3upi, 3upk, 3upv, 3upx, 3upz, 3uqp, 3uqr, 3ur0, 3uri, 3usn, 3usx, 3ut5, 3utu, 3uu1, 3uug, 3uuo, 3uvx, 3uw4, 3uw5, 3uw9, 3uwk, 3uwl, 3uwo, 3ux0, 3uxd, 3uxk, 3uxl, 3uxm, 3uyr, 3uyt, 3uz5, 3uzj, 3uzp, 3v01, 3v04, 3v0l, 3v0p, 3v1r, 3v2n, 3v2p, 3v2q, 3v3l, 3v3q, 3v49, 3v4t, 3v4x, 3v51, 3v5g, 3v5p, 3v5t, 3v78, 3v7t, 3v7x, 3v8s, 3v9b, 3vbd, 3veh, 3veu, 3vf3, 3vf5, 3vf7, 3vfa, 3vfb, 3vfq, 3vg1, 3vgc, 3vh9, 3vha, 3vhc, 3vhd, 3vhu, 3vhv, 3vje, 3vjs, 3vjt, 3voz, 3vp1, 3vp2, 3vp3, 3vp4, 3vrt, 3vru, 3vrv, 3vrw, 3vsw, 3vsx, 3vtb, 3vtc, 3vtd, 3vuc, 3vv6, 3vv7, 3vv8, 3vva, 3vvy, 3vvz, 3vw0, 3vw1, 3vw2, 3vw9, 3vws, 3vx3, 3vyd, 3vye, 3vyf, 3vzd, 3w07, 3w0l, 3w37, 3w54, 3w5e, 3w5t, 3w8o, 3w9r, 3wab, 3wb4, 3wb5, 3wc5, 3wc7, 3wd1, 3wd2, 3wd9, 3wff, 3wfg, 3wgg, 3wha, 3wi2, 3wig, 3wix, 3wiy, 3wjw, 3wk4, 3wk5, 3wk6, 3wk7, 3wk8, 3wk9, 3wka, 3wkb, 3wkc, 3wkd, 3wke, 3wnr, 3wpn, 3wq5, 3wq6, 3wqm, 3wqv, 3wqw, 3ws8, 3ws9, 3wt5, 3wt7, 3wv1, 3wv2, 3wv3, 3wvm, 3wyj, 3wyk, 3wyl, 3wym, 3wz6, 3wz7, 3wz8, 3wzn, 3wzp, 3wzq, 3x00, 3zcw, 3zeb, 3zev, 3zhf, 3zhx, 3zhz, 3zi0, 3zi8, 3zim, 3zj6, 3zj8, 3zki, 3zlq, 3zls, 3zlv, 3zlw, 3zlx, 3zly, 3zm4, 3zmg, 3zmh, 3zmi, 3zmj, 3zmp, 3zmq, 3zmt, 3zmu, 3zmv, 3zmz, 3zn0, 3zn1, 3znr, 3zns, 3zot, 3zov, 3zp9, 3zpq, 3zpr, 3zps, 3zpt, 3zpu, 3zq9, 3zqe, 3zqt, 3zrk, 3zrl, 3zrm, 3zs0, 3zs1, 3zso, 3zsq, 3zsw, 3zsx, 3zsy, 3zsz, 3zt1, 3zt2, 3zt3, 3zt4, 3zuk, 3zv7, 3zvv, 3zw3, 3zxe, 3zxh, 3zxr, 3zxv, 3zy2, 3zy5, 3zyb, 3zyf, 3zyh, 3zyu, 456c, 4a0j, 4a16, 4a22, 4a23, 4a4e, 4a4f, 4a4g, 4a4h, 4a4q, 4a4v, 4a4w, 4a4x, 4a50, 4a51, 4a6b, 4a6c, 4a6l, 4a6s, 4a7b, 4a7i, 4a9i, 4a9m, 4a9n, 4a9r, 4a9s, 4a9t, 4a9u, 4aaw, 4ab9, 4abe, 4abf, 4abg, 4abh, 4abk, 4abu, 4abv, 4ac3, 4acc, 4acd, 4acf, 4acg, 4ach, 4aci, 4acu, 4acx, 4ad2, 4ad3, 4ad6, 4ael, 4afe, 4afj, 4agl, 4agm, 4agn, 4ago, 4agp, 4agq, 4ah9, 4ahr, 4ahs, 4ahu, 4ahv, 4aif, 4aj1, 4aj2, 4aj4, 4aje, 4aji, 4ajk, 4ajl, 4ajn, 4ajo, 4ajw, 4akn, 4al4, 4alg, 4aml, 4amy, 4amz, 4an0, 4an1, 4an2, 4an3, 4an9, 4anb, 4anm, 4anu, 4anv, 4anw, 4anx, 4aof, 4ap0, 4apo, 4aq4, 4ara, 4arb, 4ark, 4aro, 4as9, 4ask, 4att, 4au7, 4auj, 4auy, 4av0, 4av4, 4av5, 4avg, 4avh, 4avi, 4avj, 4avu, 4avw, 4awf, 4awg, 4awk, 4awm, 4awo, 4awp, 4awq, 4ax9, 4axd, 4axm, 4ay5, 4ay6, 4ayv, 4ayy, 4az2, 4az5, 4az6, 4azb, 4azc, 4azg, 4azi, 4azp, 4azt, 4azy, 4b00, 4b05, 4b0b, 4b0c, 4b0j, 4b1c, 4b1d, 4b1j, 4b2d, 4b6c, 4b6e, 4b6f, 4b6o, 4b6p, 4b6q, 4b6s, 4b6u, 4b70, 4b71, 4b72, 4b73, 4b74, 4b76, 4b77, 4b78, 4b7j, 4b7n, 4b7p, 4b7z, 4b80, 4b81, 4b82, 4b83, 4b84, 4b85, 4b9h, 4b9z, 4bah, 4bak, 4bam, 4ban, 4bao, 4baq, 4bb2, 4bb9, 4bbg, 4bc5, 4bcb, 4bcc, 4bcd, 4bcs, 4bcw, 4bda, 4bdb, 4bdc, 4bdd, 4bde, 4bdf, 4bdg, 4bdh, 4bdi, 4bdj, 4bdk, 4bds, 4bdt, 4bek, 4bf1, 4bf6, 4bfd, 4bfp, 4bfr, 4bg1, 4bg6, 4bgk, 4bgm, 4bgx, 4bgy, 4bh3, 4bh4, 4bhf, 4bhi, 4bi6, 4bi7, 4bj8, 4bj9, 4bjb, 4bjc, 4bjx, 4bky, 4bkz, 4blb, 4bnt, 4bnu, 4bnv, 4bnx, 4bny, 4bnz, 4bo0, 4bo1, 4bo2, 4bo3, 4bo4, 4bo5, 4bo6, 4bo7, 4bo8, 4bo9, 4bqg, 4bqh, 4bqs, 4bqw, 4bqx, 4bqy, 4bs0, 4bs4, 4bs5, 4bsq, 4bt3, 4bt4, 4bt5, 4btb, 4bti, 4btk, 4btl, 4btm, 4btt, 4btu, 4btw, 4btx, 4bty, 4bup, 4buq, 4bvb, 4bw1, 4bw2, 4bw3, 4bw4, 4bxn, 4c0r, 4c16, 4c1c, 4c1d, 4c1e, 4c1f, 4c1g, 4c1h, 4c1m, 4c1y, 4c3k, 4c5w, 4c66, 4c6u, 4c6v, 4c6x, 4c6z, 4c70, 4c71, 4c72, 4c73, 4c8r, 4c94, 4ca4, 4cbt, 4cby, 4cc2, 4cc3, 4cc5, 4cc6, 4cc7, 4ccd, 4cd1, 4cd4, 4cd5, 4cd6, 4cd8, 4cdr, 4ce1, 4ce2, 4ce3, 4ceb, 4cfe, 4cff, 4cfl, 4cgi, 4cgj, 4ch2, 4ch8, 4cig, 4civ, 4ciw, 4cix, 4ciy, 4cj4, 4cjp, 4cjq, 4cjr, 4ck3, 4cku, 4cl6, 4cl9, 4clb, 4clp, 4clz, 4cp5, 4cp7, 4cpq, 4cpr, 4cps, 4cpt, 4cpu, 4cpw, 4cpx, 4cpy, 4cpz, 4cq0, 4cra, 4crb, 4crc, 4crf, 4crj, 4crl, 4cs9, 4csd, 4csj, 4css, 4cst, 4csy, 4cts, 4cu7, 4cu8, 4cwb, 4cwf, 4cwn, 4cwo, 4cwp, 4cwq, 4cwr, 4cws, 4cwt, 4cxw, 4cxx, 4cxy, 4czs, 4d08, 4d09, 4d1a, 4d1b, 4d1c, 4d1d, 4d1j, 4d2d, 4d2t, 4d3h, 4d4d, 4d52, 4d62, 4d63, 4d7b, 4d83, 4d85, 4d88, 4d89, 4d8a, 4d8c, 4d8e, 4d8i, 4d8n, 4d8s, 4d8z, 4d9p, 4daf, 4dai, 4db7, 4dcx, 4dcy, 4ddh, 4ddk, 4ddl, 4ddm, 4de5, 4del, 4der, 4des, 4det, 4deu, 4dew, 4dff, 4dfg, 4dgm, 4dgn, 4dgo, 4dgr, 4dh6, 4dhl, 4dhm, 4dhn, 4dho, 4dhp, 4dhq, 4dhr, 4dhs, 4dht, 4dhu, 4di2, 4dj7, 4djo, 4djp, 4djq, 4djr, 4dju, 4djv, 4djw, 4djx, 4djy, 4dk5, 4dld, 4dmn, 4dmw, 4dmy, 4do3, 4dpf, 4dpi, 4dpt, 4dpu, 4dpy, 4dq2, 4dru, 4dst, 4dsu, 4dsy, 4dt2, 4dt6, 4du8, 4duh, 4dum, 4dus, 4dv8, 4dv9, 4dvf, 4dvi, 4dx9, 4dxg, 4dy6, 4e0w, 4e0x, 4e1k, 4e1m, 4e28, 4e35, 4e3b, 4e3d, 4e3f, 4e3g, 4e3h, 4e3i, 4e3j, 4e3k, 4e3l, 4e3m, 4e3n, 4e3o, 4e49, 4e4a, 4e5d, 4e5f, 4e5g, 4e5h, 4e5i, 4e5j, 4e7r, 4e90, 4e93, 4e96, 4e9u, 4ea1, 4ea2, 4ea3, 4eb9, 4ec4, 4ede, 4eeh, 4eej, 4ef4, 4ef6, 4efg, 4efk, 4efs, 4eft, 4efu, 4eg4, 4eg5, 4eg6, 4eg7, 4ega, 4egh, 4egi, 4egk, 4ej2, 4ej8, 4ejl, 4eke, 4eky, 4el0, 4el5, 4em7, 4emf, 4emr, 4emt, 4emv, 4en4, 4eo4, 4eo6, 4eo8, 4eoh, 4eoy, 4ep2, 4epy, 4eqf, 4eqj, 4er1, 4er2, 4er4, 4esi, 4est, 4ew2, 4ew3, 4ewn, 4ewo, 4exg, 4exh, 4exs, 4exz, 4eyr, 4ezj, 4ezk, 4ezl, 4ezo, 4ezr, 4ezw, 4ezx, 4ezy, 4f14, 4f1s, 4f20, 4f2w, 4f39, 4f3c, 4f3i, 4f3k, 4f5y, 4f6s, 4f6u, 4f6v, 4f6w, 4f6x, 4f70, 4f7j, 4f7l, 4f7n, 4f7v, 4f9g, 4f9u, 4f9v, 4fab, 4fai, 4fbe, 4fbx, 4fcb, 4fcd, 4fcm, 4fcq, 4fcr, 4fe6, 4fe9, 4fev, 4few, 4ffs, 4fgt, 4fgx, 4fhh, 4fhi, 4fht, 4fiv, 4fjz, 4fk7, 4flh, 4fli, 4flj, 4flk, 4fll, 4flp, 4fm7, 4fm8, 4fmn, 4fmo, 4fmu, 4fn5, 4fnn, 4fpf, 4fpk, 4fr3, 4fri, 4frj, 4frk, 4frs, 4fs3, 4fs4, 4fse, 4fsl, 4ft2, 4fxf, 4fxj, 4fxp, 4fxq, 4fxy, 4fxz, 4fyh, 4fz3, 4fzj, 4g0c, 4g0p, 4g0q, 4g0y, 4g0z, 4g11, 4g16, 4g17, 4g19, 4g2j, 4g2l, 4g2r, 4g2w, 4g2y, 4g4p, 4g5f, 4g5y, 4g69, 4g8l, 4g8m, 4g8n, 4g8o, 4g93, 4gb9, 4gbd, 4gdy, 4ge1, 4ge2, 4ge4, 4ge5, 4ge6, 4ge7, 4ge9, 4gee, 4gfd, 4gfn, 4ggl, 4ggz, 4gh6, 4ghi, 4gid, 4giu, 4gj6, 4gj7, 4gj8, 4gj9, 4gja, 4gjb, 4gjc, 4gjd, 4gkc, 4gkh, 4gki, 4gkm, 4glx, 4gmc, 4gne, 4gql, 4gqp, 4gqq, 4gqr, 4gr0, 4gr3, 4gr8, 4gs6, 4gs9, 4gsy, 4gtm, 4gto, 4gtp, 4gtq, 4gtr, 4gui, 4guj, 4gv8, 4gvc, 4gvd, 4gvm, 4gvu, 4gw6, 4gwi, 4gxl, 4gxs, 4gye, 4gz3, 4gzf, 4gzp, 4gzt, 4gzw, 4gzx, 4h1e, 4h2j, 4h2m, 4h2o, 4h38, 4h3a, 4h3c, 4h3f, 4h3g, 4h3i, 4h3j, 4h42, 4h4b, 4h4d, 4h4e, 4h4m, 4ha5, 4hai, 4hbn, 4hbp, 4hbv, 4hbw, 4hbx, 4hby, 4hdb, 4hdc, 4hdf, 4hdp, 4he9, 4heg, 4hej, 4heu, 4hf4, 4hfp, 4hgl, 4hgs, 4hgt, 4hiq, 4his, 4hki, 4hkk, 4hkn, 4hkp, 4hl5, 4hla, 4hlc, 4hld, 4hlf, 4hlg, 4hlh, 4hlk, 4hlm, 4hlw, 4hmh, 4hmk, 4hmq, 4hn2, 4hnc, 4hnf, 4hni, 4hod, 4hso, 4ht0, 4ht2, 4htp, 4htx, 4hu1, 4huo, 4hup, 4hv3, 4hv7, 4hvb, 4hw2, 4hw3, 4hwb, 4hwo, 4hwp, 4hwr, 4hws, 4hwt, 4hxj, 4hxl, 4hxm, 4hxr, 4hxs, 4hxw, 4hxz, 4hy0, 4hy1, 4hy4, 4hy5, 4hy9, 4hyb, 4hyf, 4hym, 4hz5, 4hzm, 4hzt, 4hzw, 4hzx, 4hzz, 4i0d, 4i0f, 4i0z, 4i10, 4i11, 4i12, 4i1c, 4i1r, 4i47, 4i60, 4i71, 4i72, 4i73, 4i74, 4i7f, 4i7j, 4i7k, 4i7l, 4i7m, 4i7p, 4i8n, 4i8w, 4i8x, 4i8z, 4i9h, 4i9i, 4i9o, 4i9r, 4i9s, 4i9u, 4i9z, 4ia0, 4iaw, 4iax, 4ibb, 4ibc, 4ibd, 4ibe, 4ibf, 4ibg, 4ibi, 4ibj, 4ibk, 4idt, 4idz, 4ie0, 4ie4, 4ie5, 4ie6, 4ie7, 4ifi, 4igk, 4igr, 4ih5, 4ih6, 4ih7, 4iho, 4ij1, 4ijh, 4ijl, 4ijp, 4ijq, 4ikn, 4ikr, 4iks, 4ikt, 4iku, 4in9, 4io2, 4io3, 4io4, 4io5, 4io6, 4io7, 4io8, 4ipi, 4ipj, 4iq6, 4iqt, 4iqu, 4ir5, 4ir6, 4irx, 4isu, 4ith, 4iti, 4itj, 4itp, 4iue, 4iuo, 4iur, 4iut, 4iuu, 4iuv, 4ivk, 4ivs, 4ivt, 4iwz, 4ixh, 4ixu, 4iz0, 4izm, 4j03, 4j04, 4j06, 4j08, 4j0a, 4j0p, 4j0r, 4j0s, 4j0t, 4j0v, 4j0y, 4j0z, 4j17, 4j1c, 4j1e, 4j1f, 4j1h, 4j1i, 4j1k, 4j21, 4j22, 4j28, 4j2t, 4j3i, 4j3l, 4j3m, 4j4v, 4j5p, 4j6i, 4j7i, 4j8r, 4j93, 4jal, 4jaz, 4jbl, 4jc1, 4jck, 4jda, 4je7, 4je8, 4jfd, 4jfe, 4jff, 4jfs, 4jft, 4jfv, 4jfw, 4jg6, 4jg7, 4jg8, 4jgv, 4jhq, 4jht, 4jhz, 4jit, 4jjf, 4jjg, 4jjs, 4jju, 4jkw, 4jlg, 4jlj, 4jlm, 4jln, 4jls, 4jmg, 4jmh, 4jmx, 4jn2, 4jn4, 4jnc, 4jne, 4jnj, 4jnm, 4joe, 4jof, 4jog, 4joh, 4joj, 4jok, 4joo, 4jp9, 4jpa, 4jpc, 4jpe, 4jps, 4jpx, 4jpy, 4jql, 4jr5, 4jsa, 4jsr, 4jss, 4jsz, 4jt8, 4jt9, 4ju3, 4ju4, 4ju6, 4ju7, 4jv6, 4jv8, 4jvb, 4jvi, 4jvq, 4jxs, 4jxv, 4jxw, 4jyb, 4jyc, 4jym, 4jyt, 4jz1, 4jzi, 4jzr, 4k19, 4k3h, 4k3k, 4k3l, 4k3m, 4k3o, 4k3p, 4k3q, 4k3r, 4k42, 4k43, 4k4e, 4k4f, 4k4j, 4k55, 4k6i, 4k6y, 4k72, 4k75, 4k76, 4k7i, 4k7n, 4k7o, 4k8o, 4k8s, 4k9g, 4k9h, 4kai, 4kax, 4kb7, 4kb8, 4kb9, 4kba, 4kbc, 4kbi, 4kbk, 4kby, 4kc1, 4kc2, 4kc4, 4kcg, 4kcx, 4ke0, 4ke1, 4kfp, 4kfq, 4kij, 4kil, 4kiu, 4kiw, 4klb, 4kmd, 4kni, 4knj, 4knm, 4knn, 4knr, 4knx, 4knz, 4kom, 4kon, 4kp4, 4kp5, 4kp6, 4kp8, 4kpx, 4kpz, 4kql, 4kqo, 4kqp, 4kqq, 4kqr, 4krs, 4ks1, 4ks3, 4ks4, 4ks5, 4ksy, 4kup, 4kv9, 4kva, 4kw6, 4kwf, 4kwg, 4kwo, 4kwp, 4kxl, 4kxm, 4kxn, 4kyh, 4kyk, 4kz0, 4kz3, 4kz4, 4kz5, 4kz6, 4kz7, 4kz8, 4kza, 4kzb, 4kzc, 4kzl, 4kzq, 4kzu, 4l09, 4l0b, 4l0i, 4l0l, 4l0s, 4l0t, 4l0v, 4l10, 4l19, 4l1a, 4l23, 4l2f, 4l2g, 4l2k, 4l2l, 4l31, 4l32, 4l33, 4l34, 4l3p, 4l4l, 4l4m, 4l4v, 4l4z, 4l50, 4l51, 4l52, 4l53, 4l5j, 4l6q, 4l6t, 4l7g, 4l7h, 4l7j, 4la7, 4lar, 4lbl, 4lbo, 4lbp, 4lbu, 4lc7, 4leq, 4lge, 4lgu, 4lh2, 4lh3, 4lh5, 4lh6, 4lh7, 4lhm, 4lhv, 4li0, 4li6, 4li7, 4li8, 4lil, 4lj5, 4lj8, 4ljh, 4lk6, 4lk7, 4lkd, 4lke, 4lkf, 4lkg, 4lkh, 4lkj, 4lkk, 4lkq, 4lkt, 4ll3, 4llj, 4llk, 4llp, 4llx, 4lm0, 4lm1, 4lm2, 4lm3, 4lm4, 4lmn, 4ln2, 4ln7, 4lnb, 4lng, 4lnw, 4loh, 4loi, 4loj, 4lov, 4loy, 4lp0, 4lp9, 4lpb, 4lps, 4lq3, 4lq9, 4lqg, 4lrr, 4lsj, 4lts, 4luo, 4luv, 4luz, 4lv1, 4lv2, 4lv3, 4lv4, 4lw1, 4lwc, 4lwe, 4lwh, 4lwi, 4lww, 4lxa, 4lxb, 4lxk, 4lxm, 4lxz, 4ly1, 4ly9, 4lys, 4lyw, 4lzr, 4lzs, 4m0e, 4m0f, 4m0r, 4m2r, 4m2u, 4m2v, 4m2w, 4m48, 4m4q, 4m5g, 4m5h, 4m5i, 4m5j, 4m5k, 4m5l, 4m5m, 4m5n, 4m5o, 4m5r, 4m5u, 4m6p, 4m6q, 4m7b, 4m7j, 4m7x, 4m7y, 4m84, 4m8e, 4m8h, 4m8t, 4m8x, 4m8y, 4mao, 4mb9, 4mbc, 4mbp, 4mc1, 4mc2, 4mc6, 4mc9, 4md6, 4mdr, 4men, 4meo, 4mep, 4meq, 4mg5, 4mg6, 4mg7, 4mg8, 4mg9, 4mga, 4mgb, 4mgc, 4mgd, 4mho, 4mhs, 4mhy, 4mhz, 4mi3, 4mi6, 4mi9, 4mib, 4mic, 4mji, 4mjo, 4mjp, 4mjq, 4mjr, 4mk1, 4mk2, 4mk5, 4mk7, 4mk8, 4mk9, 4mka, 4mlt, 4mlx, 4mm4, 4mm5, 4mm6, 4mm7, 4mm8, 4mm9, 4mma, 4mme, 4mmf, 4mmm, 4mmp, 4mn3, 4mnp, 4mnq, 4mo4, 4mo8, 4mot, 4mp2, 4mp7, 4mpc, 4mpe, 4mpn, 4mq6, 4mqu, 4mr3, 4mr4, 4mr5, 4mr6, 4mra, 4mrd, 4mre, 4mrf, 4mrg, 4mrh, 4mro, 4mrw, 4mrz, 4ms0, 4msa, 4msc, 4mse, 4msg, 4msk, 4msl, 4msn, 4mss, 4msu, 4mt9, 4mti, 4mu7, 4mue, 4muf, 4muk, 4mul, 4muw, 4mvh, 4mvw, 4mvx, 4mvy, 4mw0, 4mw1, 4mw2, 4mw4, 4mw5, 4mw6, 4mw7, 4mw9, 4mwb, 4mwc, 4mwe, 4mwq, 4mwr, 4mwu, 4mwv, 4mww, 4mwx, 4mwy, 4mx0, 4mx1, 4mx5, 4mx9, 4mxa, 4my6, 4myd, 4myq, 4mz4, 4mzo, 4mzs, 4n00, 4n07, 4n3r, 4n3w, 4n4v, 4n6h, 4n7e, 4n7g, 4n7h, 4n7u, 4n7y, 4n84, 4n8q, 4n98, 4n99, 4n9a, 4n9b, 4n9c, 4n9d, 4n9e, 4na7, 4na8, 4nak, 4nal, 4nan, 4nb6, 4ncg, 4ncm, 4ncn, 4ngm, 4ngn, 4ngp, 4ngq, 4ngr, 4ngs, 4ngt, 4nh7, 4nh8, 4nh9, 4nie, 4nj9, 4nja, 4nk3, 4nl1, 4nld, 4nmo, 4nmp, 4nms, 4nmt, 4nmv, 4nni, 4non, 4np2, 4np3, 4nq6, 4nra, 4nrb, 4nrc, 4nrt, 4nru, 4nuc, 4nud, 4nue, 4nvp, 4nvq, 4nw2, 4nw7, 4nwc, 4nwd, 4nxq, 4nxr, 4nxu, 4nxv, 4ny3, 4nyf, 4nzm, 4nzn, 4nzo, 4o04, 4o05, 4o07, 4o09, 4o0a, 4o0b, 4o0j, 4o0z, 4o10, 4o12, 4o13, 4o15, 4o1b, 4o1d, 4o1l, 4o28, 4o2a, 4o2b, 4o2c, 4o2e, 4o2f, 4o3a, 4o3b, 4o3c, 4o3f, 4o3t, 4o42, 4o44, 4o4g, 4o4r, 4o4y, 4o55, 4o5b, 4o70, 4o71, 4o72, 4o74, 4o75, 4o76, 4o77, 4o78, 4o7a, 4o7b, 4o7c, 4o7d, 4o7e, 4o7f, 4o91, 4o97, 4o9s, 4o9v, 4oag, 4oak, 4oar, 4ob0, 4ob1, 4ob2, 4obq, 4obz, 4oc0, 4oc1, 4oc2, 4oc3, 4oc4, 4oc5, 4oc6, 4ocx, 4ocz, 4od0, 4od7, 4od9, 4odk, 4odm, 4odp, 4odq, 4oee, 4oef, 4oeg, 4oel, 4oem, 4oeu, 4oew, 4oex, 4ofl, 4ogi, 4ogj, 4ohk, 4ohm, 4oho, 4ohp, 4oiv, 4ojq, 4ok3, 4ok5, 4ok6, 4okp, 4oks, 4old, 4olh, 4oma, 4omd, 4ona, 4onf, 4ono, 4ool, 4oow, 4op1, 4op2, 4op3, 4oq5, 4oq6, 4or4, 4or6, 4oru, 4orx, 4oty, 4ou3, 4oue, 4ovf, 4ovg, 4ovh, 4ovz, 4ow0, 4owm, 4own, 4owo, 4owv, 4oya, 4oyb, 4oyi, 4oym, 4oyo, 4oyp, 4oz1, 4oz2, 4oz3, 4ozj, 4ozl, 4ozn, 4ozo, 4p0n, 4p10, 4p1r, 4p1u, 4p44, 4p45, 4p4b, 4p4d, 4p4e, 4p4f, 4p4i, 4p4j, 4p4s, 4p4t, 4p58, 4p5d, 4p5e, 4p6e, 4p6g, 4p6w, 4p6x, 4pb1, 4pb2, 4pce, 4pci, 4pcs, 4pct, 4pd5, 4pd6, 4pd7, 4pd8, 4pd9, 4pda, 4pde, 4pdk, 4pee, 4pf3, 4pf5, 4pg9, 4pgb, 4pgc, 4pgd, 4pge, 4phv, 4phw, 4pid, 4pin, 4pio, 4piq, 4pis, 4pji, 4pkb, 4pkr, 4pks, 4pkt, 4pku, 4pkv, 4pkw, 4pl6, 4pli, 4pm0, 4pml, 4pnl, 4pnm, 4pnn, 4pnq, 4pnr, 4pns, 4pnt, 4pnu, 4pnw, 4po7, 4poh, 4poj, 4pow, 4pox, 4pp0, 4pp3, 4pp5, 4prg, 4ps3, 4ps5, 4ps7, 4ps8, 4psb, 4psq, 4ptc, 4pte, 4ptg, 4puj, 4puk, 4pul, 4pum, 4pv5, 4pvo, 4pvt, 4pvv, 4pxm, 4pyn, 4pyo, 4pyq, 4pyv, 4pyx, 4pyy, 4pzh, 4pzw, 4pzx, 4q06, 4q07, 4q08, 4q09, 4q0a, 4q0k, 4q0l, 4q15, 4q18, 4q19, 4q1a, 4q1b, 4q1c, 4q1d, 4q1e, 4q1f, 4q1n, 4q1w, 4q1x, 4q1y, 4q2k, 4q3q, 4q46, 4q4o, 4q4p, 4q4q, 4q4r, 4q4s, 4q6d, 4q6e, 4q7p, 4q7s, 4q7v, 4q7w, 4q81, 4q83, 4q87, 4q8x, 4q8y, 4q90, 4q93, 4q99, 4q9m, 4q9o, 4q9y, 4qag, 4qb3, 4qc1, 4qdk, 4qem, 4qer, 4qev, 4qew, 4qf7, 4qf8, 4qf9, 4qfg, 4qfr, 4qfs, 4qg7, 4qga, 4qgd, 4qge, 4qgf, 4qgg, 4qgh, 4qgi, 4qip, 4qiy, 4qiz, 4qj0, 4qjm, 4qjo, 4qjp, 4qjr, 4qjw, 4qjx, 4qk4, 4qkd, 4ql8, 4qlk, 4qll, 4qnb, 4qok, 4qpd, 4qpl, 4qr3, 4qr4, 4qr5, 4qsm, 4qt0, 4qtc, 4qtl, 4qxo, 4qxq, 4qxr, 4qy3, 4qzs, 4r06, 4r07, 4r0a, 4r0i, 4r3w, 4r4c, 4r4i, 4r4o, 4r4q, 4r4t, 4r59, 4r5a, 4r5b, 4r5g, 4r5n, 4r73, 4r74, 4r75, 4r8y, 4r91, 4r92, 4r93, 4r95, 4rab, 4rac, 4rad, 4ran, 4rao, 4raq, 4rcd, 4rce, 4rcf, 4rdn, 4re2, 4re3, 4re4, 4res, 4ret, 4rfc, 4rfd, 4rfr, 4rhu, 4rhx, 4rhy, 4riu, 4riv, 4rkx, 4rlk, 4rll, 4rlt, 4rlu, 4rlw, 4rn0, 4rn1, 4rn2, 4rn4, 4rn6, 4rpn, 4rpo, 4rqz, 4rrn, 4rro, 4rrs, 4rs0, 4rt0, 4rt1, 4ruu, 4rux, 4ruy, 4ruz, 4rvr, 4rvt, 4rww, 4ryc, 4ryd, 4ryg, 4rz1, 4s1g, 4s3e, 4s3f, 4sga, 4std, 4tim, 4tju, 4tjw, 4tjy, 4tjz, 4tk0, 4tk5, 4tkb, 4tkf, 4tkg, 4tkh, 4tki, 4tkj, 4tkn, 4tky, 4tlr, 4tmk, 4tn2, 4tpk, 4tpm, 4tpp, 4tpt, 4tpw, 4tqn, 4trc, 4trw, 4trz, 4ts1, 4ttv, 4tv3, 4tw9, 4twc, 4tx6, 4txe, 4ty6, 4ty7, 4tyt, 4u0c, 4u0d, 4u0e, 4u0f, 4u0w, 4u0x, 4u1b, 4u43, 4u44, 4u45, 4u4s, 4u4x, 4u69, 4u6c, 4u6e, 4u6r, 4u6w, 4u6x, 4u6z, 4u70, 4u71, 4u73, 4u8w, 4u93, 4ua8, 4uac, 4ual, 4uc5, 4ucc, 4ucd, 4uce, 4uco, 4ucr, 4ucs, 4uct, 4ucu, 4ucv, 4uda, 4udb, 4ufd, 4ufe, 4uff, 4ufg, 4ufh, 4ufi, 4ufj, 4ufk, 4ufl, 4ufm, 4ufu, 4ufy, 4ufz, 4uhg, 4ui3, 4ui4, 4ui5, 4ui6, 4ui7, 4ui8, 4uia, 4uib, 4uil, 4uin, 4uiv, 4uix, 4uiy, 4uiz, 4uma, 4umb, 4umc, 4umj, 4umq, 4umr, 4umt, 4umu, 4unp, 4uof, 4uoh, 4up5, 4urk, 4url, 4urm, 4urn, 4uro, 4us3, 4us4, 4usi, 4usw, 4uuh, 4uv8, 4uv9, 4uva, 4uvb, 4uvc, 4uvu, 4uvv, 4uvw, 4uvx, 4uvy, 4uw1, 4ux4, 4uxj, 4uyd, 4uye, 4uyf, 4uyg, 4uyh, 4v0i, 4v1c, 4v25, 4v27, 4vgc, 4w4s, 4w52, 4w53, 4w54, 4w55, 4w57, 4w7p, 4w7t, 4w97, 4w9s, 4waf, 4wag, 4wbg, 4wcu, 4wef, 4wf6, 4wh7, 4wh9, 4wi1, 4wiv, 4wj5, 4wk1, 4wk2, 4wkb, 4wkn, 4wko, 4wkp, 4wlb, 4wm9, 4wn0, 4wn1, 4wn5, 4wp7, 4wpf, 4wpn, 4wr7, 4wrb, 4wri, 4wrq, 4wsj, 4wsk, 4wtu, 4wup, 4wuy, 4ww6, 4ww8, 4wwn, 4wwo, 4wwp, 4wx4, 4wx6, 4wx7, 4wxi, 4wy1, 4wy6, 4wyy, 4wz4, 4wz6, 4wzv, 4x0f, 4x0u, 4x0z, 4x11, 4x13, 4x1f, 4x1n, 4x1p, 4x1r, 4x1s, 4x24, 4x2i, 4x2l, 4x2s, 4x3e, 4x3i, 4x3k, 4x3r, 4x3s, 4x3t, 4x3u, 4x47, 4x48, 4x49, 4x50, 4x5p, 4x5q, 4x5r, 4x60, 4x61, 4x63, 4x6h, 4x6i, 4x6j, 4x6k, 4x6m, 4x6n, 4x6o, 4x6p, 4x6x, 4x6y, 4x7i, 4xbo, 4xcb, 4xct, 4xe0, 4xe1, 4xhe, 4xhl, 4xii, 4xip, 4xiq, 4xir, 4xit, 4xjr, 4xk9, 4xkb, 4xkc, 4xkx, 4xm6, 4xm7, 4xm8, 4xo8, 4xpj, 4xqu, 4xt2, 4xt9, 4xta, 4xtv, 4xtw, 4xtx, 4xty, 4xtz, 4xu0, 4xu1, 4xu2, 4xu3, 4xua, 4xub, 4xuc, 4xue, 4xuh, 4xum, 4xwk, 4xx3, 4xx4, 4xxh, 4xxs, 4xy2, 4xy8, 4xy9, 4xya, 4xyc, 4y16, 4y24, 4y29, 4y2b, 4y2j, 4y2p, 4y2q, 4y2s, 4y2t, 4y2u, 4y2v, 4y2x, 4y2y, 4y32, 4y38, 4y3b, 4y3j, 4y3y, 4y4g, 4y4j, 4y59, 4y5d, 4y5i, 4y62, 4y63, 4y64, 4y6m, 4y79, 4y83, 4y85, 4y87, 4y8c, 4y8x, 4y8y, 4y8z, 4ya8, 4yab, 4yad, 4yas, 4yat, 4yax, 4yay, 4ybi, 4ybm, 4ybs, 4ybt, 4yc0, 4yc9, 4ycu, 4ycw, 4ydf, 4ydg, 4ydn, 4ydq, 4ye3, 4yec, 4yes, 4yff, 4yfi, 4ygf, 4yh3, 4yh4, 4yha, 4yhm, 4yho, 4yhq, 4yjn, 4yk0, 4ykj, 4ykk, 4ykn, 4ymb, 4ymg, 4ymh, 4yml, 4ymq, 4ymx, 4ynb, 4ynd, 4ynk, 4ynl, 4yo8, 4yoz, 4yp1, 4ypf, 4yqh, 4yrc, 4yrg, 4yrr, 4yrs, 4yrt, 4ys7, 4ysl, 4yv5, 4yv8, 4yvc, 4yve, 4yw2, 4yw6, 4yw7, 4ywa, 4yx4, 4yx9, 4yxd, 4yxi, 4yxo, 4yxu, 4yy6, 4yyi, 4yyl, 4yyt, 4yz9, 4yzc, 4yzu, 4z0k, 4z0q, 4z1e, 4z1j, 4z1k, 4z1n, 4z1q, 4z1s, 4z2g, 4z2h, 4z2i, 4z2j, 4z2k, 4z2l, 4z6h, 4z6i, 4z7h, 4z7n, 4z7o, 4z7q, 4z93, 4za0, 4zae, 4zbf, 4zbi, 4zcw, 4ze6, 4zhl, 4zhm, 4zij, 4zip, 4zj8, 4zjc, 4zjr, 4zjw, 4zk5, 4zl4, 4zls, 4zme, 4zmf, 4zo5, 4zom, 4zow, 4zpe, 4zpf, 4zpg, 4zs2, 4zs3, 4zs9, 4zsh, 4zsm, 4zsp, 4zsq, 4zsr, 4zt2, 4zt3, 4zt4, 4zt5, 4zt6, 4zt7, 4zt8, 4zud, 4zum, 4zun, 4zuo, 4zup, 4zuq, 4zur, 4zv1, 4zv2, 4zvi, 4zwx, 4zwy, 4zwz, 4zx0, 4zx1, 4zyr, 4zyt, 4zyu, 4zyv, 4zyw, 4zyx, 4zyy, 4zyz, 4zz0, 4zz1, 4zz2, 4zz3, 5a09, 5a0a, 5a0b, 5a0c, 5a2i, 5a2j, 5a2k, 5a2s, 5a3h, 5a5d, 5a5r, 5a5s, 5a5v, 5a5z, 5a69, 5a6a, 5a6b, 5a6h, 5a6i, 5a6k, 5a6n, 5a7b, 5a7c, 5a83, 5a85, 5a8x, 5a8y, 5a8z, 5aan, 5ab9, 5aba, 5abe, 5abf, 5abg, 5abh, 5abw, 5acw, 5acx, 5acy, 5ad1, 5adq, 5adr, 5ads, 5adt, 5aeh, 5aen, 5aes, 5ai0, 5ai1, 5ai4, 5ai5, 5ai6, 5ai8, 5ai9, 5aia, 5aib, 5aic, 5ajc, 5ajv, 5ajw, 5ajx, 5ajy, 5ajz, 5ak0, 5ak2, 5ak3, 5ak4, 5ak5, 5ak6, 5ake, 5akg, 5akh, 5aki, 5akj, 5akk, 5akl, 5aku, 5akw, 5akz, 5al1, 5al2, 5al3, 5al4, 5al5, 5alb, 5ald, 5ale, 5alf, 5alg, 5alh, 5ali, 5alj, 5alk, 5all, 5alm, 5aln, 5alo, 5alp, 5alr, 5als, 5alt, 5alu, 5alv, 5alw, 5alx, 5aly, 5alz, 5am0, 5am1, 5am2, 5am3, 5am4, 5am5, 5amd, 5amg, 5aml, 5aoi, 5aoj, 5aok, 5aol, 5aom, 5aph, 5apj, 5aqf, 5aqg, 5aqh, 5aqj, 5aqk, 5aqn, 5aqo, 5aqp, 5aqq, 5aqr, 5aqt, 5aqu, 5aqv, 5aqz, 5ar0, 5ar4, 5ar5, 5ar7, 5ar8, 5arf, 5arg, 5awj, 5awt, 5axi, 5axp, 5axq, 5ayf, 5ayt, 5azf, 5azg, 5b0x, 5b4k, 5b4l, 5b5b, 5b5g, 5b5o, 5b5p, 5bml, 5bnj, 5bnm, 5bnr, 5bns, 5boj, 5bot, 5boy, 5bpa, 5bpp, 5brn, 5bry, 5brz, 5bs0, 5bs4, 5bsk, 5btv, 5btx, 5bv3, 5bw4, 5bwb, 5bwc, 5byi, 5c0k, 5c1m, 5c1w, 5c28, 5c29, 5c2a, 5c2e, 5c2h, 5c3k, 5c3p, 5c42, 5c4o, 5c4s, 5c4t, 5c4u, 5c5h, 5c7a, 5c7b, 5c7c, 5c7d, 5c7n, 5c83, 5c84, 5c85, 5c87, 5c91, 5cbr, 5cbs, 5cc2, 5ccl, 5ccm, 5cdh, 5cei, 5cgv, 5chk, 5cj6, 5cjf, 5ckr, 5cks, 5clm, 5cls, 5cp5, 5cp9, 5cpr, 5cqj, 5cqt, 5cqu, 5cs3, 5cs5, 5cs6, 5csh, 5cso, 5csp, 5cst, 5ct1, 5ct2, 5cu2, 5cu4, 5cuh, 5cvd, 5cwa, 5cxa, 5cy9, 5czb, 5czm, 5d0c, 5d0r, 5d1n, 5d1r, 5d1s, 5d1t, 5d1u, 5d21, 5d24, 5d25, 5d26, 5d29, 5d3c, 5d3h, 5d3j, 5d3l, 5d3n, 5d3p, 5d3s, 5d3t, 5d45, 5d47, 5d48, 5d4a, 5d6e, 5d6f, 5d6p, 5d6q, 5d7c, 5d7r, 5d7x, 5dbm, 5dcz, 5dex, 5dgu, 5dgw, 5dh4, 5dh5, 5dhp, 5dhq, 5dhr, 5dhs, 5dht, 5dhu, 5dj5, 5dk4, 5dlx, 5dlz, 5dnu, 5doh, 5dq8, 5dqc, 5dqe, 5dqf, 5drs, 5dtj, 5dus, 5dw1, 5dw2, 5dx4, 5dxh, 5dxt, 5dxu, 5dy5, 5dy7, 5dya, 5dyo, 5dyt, 5dyw, 5dyy, 5e0a, 5e1b, 5e1d, 5e1m, 5e1o, 5e28, 5e2k, 5e2m, 5e2n, 5e2o, 5e2p, 5e2q, 5e2r, 5e2s, 5e3a, 5e3d, 5e3g, 5e5g, 5e73, 5e74, 5e7n, 5e7r, 5e80, 5e88, 5e89, 5e8a, 5e8f, 5e8r, 5eak, 5ece, 5ect, 5edb, 5edc, 5edd, 5edi, 5eds, 5eei, 5eek, 5een, 5ef7, 5ef8, 5efa, 5efb, 5efc, 5efh, 5efj, 5eg4, 5ega, 5egm, 5egs, 5egu, 5eh5, 5eh7, 5eh8, 5ehe, 5ehn, 5ehq, 5ehv, 5ehw, 5ei3, 5ei4, 5eie, 5eis, 5ejv, 5ejw, 5ek9, 5ekh, 5ekj, 5ekm, 5el2, 5el9, 5ele, 5elf, 5elv, 5elw, 5ely, 5elz, 5em3, 5emj, 5emk, 5eml, 5emm, 5en3, 5enk, 5enm, 5eom, 5epk, 5epl, 5epr, 5eps, 5eq0, 5eq1, 5er1, 5er2, 5es1, 5est, 5etb, 5eth, 5etk, 5etl, 5etm, 5etn, 5eto, 5etp, 5etq, 5etr, 5ets, 5ett, 5etv, 5ety, 5eu1, 5ev8, 5eva, 5evz, 5ewa, 5ewd, 5ewh, 5ewj, 5ewm, 5ewz, 5exl, 5exm, 5exn, 5exw, 5exx, 5ey4, 5eym, 5eyz, 5ez0, 5ezx, 5ezz, 5f00, 5f01, 5f02, 5f1h, 5f1l, 5f1v, 5f1x, 5f25, 5f2f, 5f2k, 5f2p, 5f2r, 5f2u, 5f3t, 5f3z, 5f41, 5f5z, 5f60, 5f61, 5f62, 5f63, 5f94, 5f95, 5f9b, 5fb1, 5fb7, 5fbe, 5fbi, 5fck, 5fcw, 5fcz, 5fdc, 5fdd, 5fdg, 5fdi, 5fdo, 5fdr, 5fdz, 5fe6, 5fe7, 5fe9, 5fgk, 5fh6, 5fh7, 5fh8, 5fhn, 5fho, 5fi2, 5fi6, 5fi7, 5fiv, 5fkj, 5fky, 5fl0, 5fl1, 5fl4, 5fl5, 5fl6, 5flo, 5flp, 5flq, 5fls, 5flt, 5fnc, 5fnd, 5fnf, 5fng, 5fni, 5fnj, 5fp0, 5fpi, 5fpp, 5fqb, 5fqc, 5fqp, 5fqr, 5fqs, 5fqt, 5fqv, 5fs5, 5ful, 5fum, 5fus, 5fv7, 5fwa, 5fyq, 5fyx, 5g10, 5g11, 5g17, 5g1a, 5g1c, 5g1n, 5g1p, 5g2g, 5g2n, 5g3n, 5g3w, 5g42, 5g43, 5g45, 5g46, 5g4m, 5g4n, 5g4o, 5ggz, 5gic, 5gid, 5gjd, 5gjf, 5gjg, 5gmh, 5gmm, 5gmn, 5goe, 5gof, 5gsa, 5gu4, 5gub, 5gx6, 5gx7, 5h13, 5h14, 5h15, 5h17, 5h19, 5h1t, 5h1u, 5h1v, 5h21, 5h7h, 5h8b, 5h8e, 5h8g, 5h8x, 5h9p, 5h9q, 5h9r, 5h9s, 5hbe, 5hbh, 5hbj, 5hcl, 5hct, 5hcv, 5hd0, 5hdu, 5hdv, 5hdx, 5hdz, 5he4, 5he5, 5he7, 5hfj, 5hi7, 5hjc, 5hk1, 5hk2, 5hk9, 5hka, 5hkb, 5hkh, 5hki, 5hl9, 5hlb, 5hld, 5hln, 5hlp, 5hls, 5hm0, 5hmy, 5hn0, 5hrv, 5hrw, 5hrx, 5htb, 5htc, 5htz, 5hu0, 5hu1, 5hv1, 5hvp, 5hvt, 5hvy, 5hx6, 5hz5, 5hz6, 5hz8, 5hz9, 5i0l, 5i12, 5i13, 5i23, 5i24, 5i2r, 5i2z, 5i38, 5i3a, 5i3m, 5i3v, 5i3w, 5i3x, 5i3y, 5i40, 5i43, 5i4o, 5i56, 5i58, 5i59, 5i5x, 5i5z, 5i7x, 5i7y, 5i80, 5i83, 5i86, 5i88, 5i89, 5i8b, 5i8g, 5i8p, 5i94, 5i9i, 5icp, 5idn, 5idp, 5ie1, 5iez, 5if4, 5ifu, 5igk, 5igl, 5igm, 5ih5, 5ih6, 5ih8, 5ih9, 5iha, 5ihc, 5ihh, 5ii1, 5ii2, 5ijj, 5ijp, 5ikb, 5im3, 5in9, 5iq6, 5irr, 5isz, 5itd, 5ito, 5itp, 5iu2, 5iv4, 5iwg, 5ix0, 5izk, 5izl, 5izm, 5j0d, 5j18, 5j31, 5j4n, 5j58, 5j59, 5j5r, 5j6a, 5j6d, 5j71, 5j79, 5j7b, 5j7q, 5j7s, 5j7w, 5j8i, 5j8z, 5j9f, 5j9l, 5jah, 5jal, 5jan, 5jao, 5jap, 5jar, 5jas, 5jat, 5jau, 5jer, 5jfr, 5jga, 5jgb, 5jgd, 5jh6, 5jha, 5jhb, 5ji6, 5ji8, 5jic, 5jid, 5jim, 5jin, 5jiq, 5jiy, 5jjm, 5jjr, 5jjs, 5jk3, 5jnn, 5jpt, 5jq9, 5jur, 5jxq, 5jy0, 5jyp, 5jzi, 5k00, 5k03, 5k05, 5k09, 5k0b, 5k0c, 5k0f, 5k0h, 5k0j, 5k1d, 5k1f, 5k1i, 5k4x, 5k4z, 5k5e, 5k5n, 5k9w, 5ka1, 5ka3, 5ka7, 5ka9, 5kab, 5kad, 5kau, 5kbe, 5kbg, 5kbh, 5kbi, 5kew, 5kgw, 5kgx, 5khg, 5khh, 5khi, 5khj, 5khk, 5khm, 5kit, 5kj0, 5kjk, 5kjm, 5kjn, 5kns, 5knu, 5knv, 5koq, 5kos, 5kqf, 5kqg, 5kql, 5kr1, 5kr2, 5kr8, 5ktu, 5ktw, 5ktx, 5ku3, 5ku9, 5kv8, 5kv9, 5kva, 5kyk, 5l01, 5l13, 5l26, 5l2m, 5l2n, 5l2o, 5l3e, 5l3j, 5l4f, 5l4i, 5l4j, 5l4m, 5l6h, 5l6i, 5l6j, 5l7e, 5l7g, 5l7h, 5l7k, 5l8t, 5l96, 5l97, 5l98, 5l99, 5l9o, 5lbq, 5lca, 5lcf, 5lch, 5ld8, 5ldk, 5le1, 5lg3, 5lgn, 5lgo, 5lgt, 5lgu, 5lh8, 5lhg, 5lhh, 5lhi, 5li3, 5lj1, 5lj2, 5ljq, 5ljt, 5lkr, 5ll4, 5ll5, 5ll9, 5lla, 5lm6, 5lom, 5lp1, 5lpj, 5lpk, 5lpl, 5lpm, 5lrg, 5lrj, 5lrk, 5ls6, 5lsc, 5lsg, 5lss, 5lsx, 5lsy, 5lt6, 5lu2, 5lub, 5luu, 5lvq, 5lvr, 5lwe, 5lws, 5lxb, 5lyn, 5lyr, 5lyw, 5lyx, 5lyy, 5lz2, 5lz4, 5lz5, 5lz7, 5lz8, 5lz9, 5lzg, 5lzj, 5m17, 5m28, 5m2q, 5m2v, 5m39, 5m3a, 5m44, 5m4c, 5m4f, 5m4i, 5m4k, 5m4u, 5m51, 5m53, 5m55, 5m56, 5m57, 5m5d, 5m6f, 5m6h, 5m6m, 5m6u, 5m77, 5mae, 5maj, 5mar, 5mat, 5mek, 5mes, 5mev, 5mge, 5mgf, 5mgg, 5mgj, 5mgk, 5mgl, 5mgm, 5mi5, 5mi6, 5mi7, 5mih, 5mim, 5mjn, 5mk9, 5mkj, 5mkr, 5mks, 5ml2, 5ml3, 5ml4, 5ml6, 5ml8, 5mmn, 5mmp, 5mnc, 5mny, 5mo8, 5mob, 5mod, 5moe, 5moo, 5mpz, 5mqe, 5mql, 5mqt, 5mqv, 5mqy, 5mrh, 5mri, 5mrm, 5mro, 5mrp, 5mt0, 5mt4, 5mts, 5mw2, 5mw6, 5mwd, 5mwj, 5mxo, 5mxx, 5my8, 5myd, 5myg, 5n0d, 5n0e, 5n0f, 5n16, 5n17, 5n1r, 5n1s, 5n1v, 5n1x, 5n1y, 5n1z, 5n20, 5n21, 5n24, 5n25, 5n2d, 5n2f, 5n3w, 5n49, 5n4s, 5n4t, 5n55, 5n58, 5n69, 5n6s, 5n8j, 5n99, 5nai, 5nar, 5naw, 5nb6, 5nb7, 5nba, 5nbw, 5ncy, 5ncz, 5ndf, 5nea, 5neb, 5nee, 5nf5, 5nf6, 5nf9, 5nfa, 5nfb, 5nfh, 5nhz, 5ni0, 5nih, 5njx, 5nkk, 5nme, 5nmf, 5nmg, 5nob, 5npb, 5npc, 5npd, 5npe, 5nsp, 5ntk, 5ntp, 5ntq, 5ntw, 5nu1, 5nu3, 5nu5, 5nwi, 5nwk, 5o07, 5o2d, 5o4f, 5o83, 5ofu, 5ohj, 5om9, 5oq4, 5or9, 5orb, 5org, 5ot8, 5ot9, 5ota, 5otc, 5ov9, 5ox5, 5ox6, 5pzm, 5pzn, 5q0d, 5q0e, 5q0f, 5q0g, 5q0h, 5q0i, 5q0j, 5q0l, 5q0m, 5q0n, 5q0o, 5q0p, 5q0q, 5q0r, 5q0s, 5q0t, 5q0u, 5q0v, 5q0w, 5q0x, 5q0y, 5q0z, 5q10, 5q11, 5q12, 5q13, 5q14, 5q15, 5q16, 5q17, 5q18, 5q19, 5q1a, 5q1b, 5q1c, 5q1d, 5q1e, 5q1f, 5q1g, 5q1h, 5q1i, 5qbv, 5qby, 5qc4, 5qck, 5qcl, 5qcm, 5qcn, 5std, 5svk, 5svl, 5swg, 5sxk, 5sxn, 5sy2, 5sy3, 5sym, 5syn, 5sz0, 5sz1, 5sz2, 5sz3, 5sz4, 5sz5, 5sz6, 5sz7, 5sz9, 5t19, 5t1u, 5t1w, 5t23, 5t27, 5t28, 5t2b, 5t2d, 5t2g, 5t2i, 5t2l, 5t2m, 5t4u, 5t4v, 5t6p, 5t78, 5t7s, 5t8e, 5t8j, 5t92, 5t97, 5tb6, 5tbm, 5tca, 5tcc, 5tci, 5tdb, 5tdi, 5tfx, 5tg4, 5tg5, 5tg6, 5tg7, 5th4, 5thi, 5thj, 5thn, 5ti0, 5ti2, 5ti3, 5ti4, 5ti5, 5ti6, 5ti7, 5tkb, 5tks, 5tkt, 5tku, 5tmp, 5tnt, 5tol, 5tp0, 5tpb, 5tpc, 5tpg, 5tqu, 5trh, 5tri, 5trj, 5trk, 5tt8, 5ttw, 5tuo, 5tuq, 5tuy, 5tuz, 5tv3, 5tw2, 5tw3, 5tw5, 5two, 5twx, 5tx5, 5txy, 5ty1, 5ty8, 5ty9, 5tya, 5tz3, 5tza, 5tzc, 5tzh, 5tzo, 5tzw, 5tzx, 5tzz, 5u00, 5u0d, 5u0e, 5u0f, 5u0g, 5u0w, 5u0y, 5u0z, 5u11, 5u12, 5u13, 5u14, 5u28, 5u2c, 5u2e, 5u2f, 5u48, 5u49, 5u4a, 5u4b, 5u4c, 5u4d, 5u4e, 5u4f, 5u4g, 5u51, 5u5h, 5u5k, 5u5l, 5u5t, 5u62, 5u69, 5u6d, 5u6v, 5u7d, 5u7i, 5u7j, 5u7k, 5u7l, 5u8a, 5u8c, 5u8f, 5ubt, 5ue4, 5ueu, 5uex, 5uey, 5uez, 5uf0, 5ufc, 5uff, 5ufo, 5ufp, 5ufr, 5ufs, 5ugd, 5ugg, 5uhi, 5ujv, 5uk8, 5ukj, 5ul1, 5ula, 5uln, 5unf, 5ung, 5unh, 5uoo, 5upe, 5upf, 5upj, 5ur5, 5ur6, 5ur9, 5ura, 5uv5, 5uwf, 5uwk, 5uwl, 5uwm, 5uwn, 5uxf, 5uyu, 5v0n, 5v1b, 5v2l, 5v49, 5v4b, 5v4q, 5v5d, 5v5e, 5v5n, 5v8h, 5v8j, 5v8n, 5v8o, 5v8q, 5v8v, 5vad, 5vb5, 5vb6, 5vb7, 5vdo, 5vdp, 5vdq, 5vdr, 5vds, 5vdt, 5vdu, 5vdv, 5vdw, 5vgy, 5vi6, 5vih, 5vii, 5vij, 5vkc, 5vlr, 5vom, 5vp0, 5vp1, 5vpm, 5vqq, 5vqr, 5vqs, 5vqt, 5vqu, 5vqv, 5vqw, 5vqx, 5vqy, 5vqz, 5vrp, 5vsc, 5vsd, 5vse, 5vsf, 5vt4, 5vwk, 5w12, 5w13, 5w14, 5w1v, 5w1w, 5w3i, 5w4r, 5w4v, 5w4w, 5w5j, 5w5o, 5w7u, 5w88, 5w8v, 5w94, 5w9g, 5wac, 5wad, 5wae, 5waf, 5wag, 5wb6, 5wbk, 5wbl, 5wbm, 5wbo, 5wbp, 5wbq, 5wbr, 5wbz, 5wcl, 5we9, 5wef, 5wei, 5wex, 5wfz, 5wic, 5wii, 5wio, 5wip, 5wkf, 5wkh, 5wl0, 5wlo, 5wqa, 5wuk, 5wuu, 5wys, 5wyx, 5wyz, 5wzr, 5x4m, 5x4n, 5x4o, 5x4p, 5x4q, 5x72, 5x73, 5x74, 5x9o, 5x9p, 5xg4, 5xg5, 5xhr, 5xkm, 5xmp, 5xmr, 5xms, 5xmt, 5xmu, 5xmv, 5xqx, 5xs2, 5xvq, 5xw6, 5y1y, 5y5n, 5yas, 6alz, 6aol, 6aom, 6asz, 6at0, 6aud, 6ax1, 6axj, 6b4l, 6b4u, 6b8j, 6b96, 6b97, 6b98, 6bfa, 6bfd, 6bfe, 6bfw, 6bfx, 6cha, 6cpa, 6eo8, 6eo9, 6ep4, 6eqp, 6eqs, 6equ, 6esj, 6esy, 6euv, 6euw, 6eux, 6ez6, 6ezq, 6fiv, 6gch, 6gpb, 6std, 6tim, 6upj, 7cpa, 7gch, 7hvp, 7kme, 7std, 7upj, 830c, 8a3h, 8cpa, 8gpb, 8hvp, 966c, 9hvp]

test0
[10gs, 11gs, 13gs, 1a0t, 1a4m, 1a5h, 1a7c, 1a9q, 1a9u, 1abt, 1add, 1afk, 1afl, 1agw, 1ahx, 1ahy, 1al7, 1al8, 1alw, 1aq1, 1at5, 1at6, 1atl, 1ax0, 1ax1, 1ax2, 1axz, 1b2i, 1b2m, 1b38, 1b39, 1bcj, 1bl6, 1bl7, 1bmk, 1bq3, 1bq4, 1br8, 1bsk, 1btn, 1c2t, 1c3e, 1c3x, 1c5f, 1cea, 1ceb, 1cet, 1cka, 1ckb, 1cqp, 1cwb, 1cwc, 1cyn, 1czc, 1cze, 1d1p, 1d3v, 1d7i, 1d7j, 1det, 1di8, 1di9, 1dm2, 1drv, 1dth, 1dud, 1e1v, 1e1x, 1e55, 1e9h, 1efy, 1eoc, 1ero, 1erq, 1esz, 1ezf, 1f1j, 1f40, 1f8a, 1f9e, 1fao, 1fcx, 1fcy, 1fcz, 1fd0, 1ff1, 1fgi, 1fhr, 1fkb, 1fkg, 1fkh, 1fkw, 1fo2, 1fo3, 1fvt, 1fvv, 1fwe, 1g27, 1g2a, 1g2o, 1g5s, 1g6s, 1g7v, 1g85, 1gar, 1gfw, 1grp, 1gsf, 1gsz, 1gt1, 1gt3, 1gt4, 1gt5, 1gwm, 1gx8, 1gz3, 1gz4, 1gz9, 1gzc, 1h00, 1h01, 1h07, 1h08, 1h0w, 1h1b, 1h1h, 1h1p, 1h1q, 1h1r, 1h1s, 1h27, 1h2k, 1h35, 1h36, 1h37, 1h39, 1h3a, 1h3b, 1h3c, 1h8l, 1h8y, 1hi3, 1hi4, 1hi5, 1hn2, 1hq5, 1hqf, 1hqg, 1hqh, 1hsl, 1hty, 1hww, 1hxk, 1i32, 1i33, 1i41, 1i43, 1i48, 1i5r, 1i80, 1iau, 1ibc, 1iep, 1ihy, 1ii5, 1iq1, 1iup, 1j36, 1j37, 1j4k, 1j4r, 1jcx, 1jlr, 1jn2, 1jn4, 1jpl, 1jsv, 1jt1, 1juq, 1juy, 1jvp, 1jvu, 1k03, 1k27, 1k2v, 1k3t, 1ke5, 1ke6, 1ke7, 1ke8, 1ke9, 1kmv, 1kv1, 1kv2, 1kyn, 1lan, 1lb6, 1lbk, 1lcp, 1lf8, 1lf9, 1lrh, 1lv8, 1lvu, 1m0n, 1m0o, 1m0q, 1m5w, 1m7q, 1m9n, 1mai, 1mdl, 1mik, 1mns, 1mrn, 1mrs, 1ms0, 1mto, 1n1m, 1n1t, 1n1v, 1n3i, 1n3z, 1n4k, 1ndv, 1ndw, 1ndy, 1ndz, 1nfs, 1nmk, 1nms, 1nox, 1nu8, 1nvq, 1nvr, 1nvs, 1nw4, 1nxy, 1ny0, 1nym, 1nyy, 1o0f, 1o0h, 1o0m, 1o0n, 1o0o, 1o5r, 1o6h, 1o6q, 1o6r, 1o79, 1o86, 1oai, 1ocn, 1oe0, 1oe7, 1oe8, 1ogu, 1oi9, 1oiq, 1oir, 1oit, 1oiu, 1oiy, 1okv, 1okw, 1oky, 1okz, 1ol1, 1ol2, 1ong, 1orw, 1os0, 1ouk, 1ouy, 1ove, 1ox9, 1oz0, 1ozv, 1p01, 1p02, 1p03, 1p04, 1p05, 1p06, 1p0y, 1p10, 1p2a, 1p4r, 1p5e, 1p6d, 1p6e, 1pau, 1pf7, 1pf8, 1pgp, 1phw, 1pkx, 1pl0, 1pme, 1pmn, 1pmu, 1pmv, 1pot, 1ppw, 1ppx, 1pq3, 1pq6, 1pqc, 1ps3, 1pun, 1puq, 1pus, 1pwy, 1pxi, 1pxj, 1pxk, 1pxl, 1pxm, 1pxn, 1pxo, 1pxp, 1py1, 1py5, 1pye, 1pzo, 1pzp, 1q1g, 1q1y, 1q4k, 1q54, 1q8t, 1q8u, 1q8w, 1q91, 1qan, 1qaq, 1qca, 1qf0, 1qf1, 1qf2, 1qf4, 1qf5, 1qhc, 1qm4, 1qng, 1qnh, 1qsc, 1qtn, 1qvt, 1qvu, 1qwu, 1qx1, 1qxl, 1r0p, 1r5n, 1r78, 1r9l, 1rd4, 1rdi, 1rdj, 1rdl, 1rdn, 1re1, 1re8, 1rej, 1rek, 1rgk, 1rgl, 1rhj, 1rhk, 1rhm, 1rhq, 1rhr, 1rhu, 1rin, 1rnm, 1rnt, 1rpf, 1rr6, 1rry, 1rt9, 1rtl, 1rv1, 1rw8, 1rwq, 1rww, 1rwx, 1s17, 1sm2, 1sqc, 1sqi, 1ssq, 1stc, 1sve, 1svg, 1svh, 1syo, 1sz0, 1szm, 1t31, 1t32, 1t3t, 1t46, 1t4e, 1t4s, 1t5f, 1tfz, 1tg5, 1thl, 1thz, 1tl9, 1tlo, 1tlp, 1tmn, 1tog, 1toi, 1toj, 1tok, 1ttv, 1tve, 1tvo, 1u1b, 1u59, 1u71, 1u9l, 1ugw, 1ugx, 1ugy, 1uh1, 1ujj, 1ujk, 1uk0, 1uk1, 1ule, 1uml, 1umw, 1ung, 1unh, 1unl, 1upf, 1upk, 1urc, 1urw, 1utr, 1uu3, 1uu7, 1uu8, 1uu9, 1uv6, 1uvr, 1uw6, 1uwh, 1uxa, 1uxb, 1uys, 1uze, 1v0o, 1v0p, 1v1k, 1v2h, 1v41, 1v48, 1v79, 1v7a, 1vea, 1veb, 1vfn, 1vjy, 1vyw, 1vyz, 1w0x, 1w0y, 1w2g, 1w2h, 1w2k, 1w2x, 1w31, 1w4o, 1w4p, 1w4q, 1w7h, 1w7x, 1w82, 1w83, 1w84, 1w8l, 1w8m, 1wbn, 1wbo, 1wbs, 1wbt, 1wbv, 1wbw, 1wcc, 1wdq, 1wdr, 1wht, 1wok, 1wqv, 1ws1, 1ws4, 1ws5, 1wss, 1wtg, 1wun, 1wur, 1wv7, 1wva, 1wxz, 1wzy, 1x6u, 1x70, 1x8b, 1x8j, 1x8r, 1x8t, 1x9d, 1xap, 1xbb, 1xbc, 1xdd, 1xdg, 1xh4, 1xh5, 1xh6, 1xh7, 1xh8, 1xh9, 1xjd, 1xk9, 1xkk, 1xoe, 1xog, 1xuo, 1xws, 1xxe, 1y2f, 1y2g, 1y3g, 1y3n, 1y3p, 1y4z, 1y57, 1y6a, 1y6b, 1y91, 1yc5, 1yci, 1ydk, 1ydr, 1yds, 1ydt, 1yhm, 1yhs, 1yi3, 1ykp, 1ykr, 1ylv, 1yly, 1ym1, 1yms, 1ymx, 1ynd, 1yq7, 1yqj, 1ysg, 1ysi, 1yw2, 1ywr, 1yxd, 1z5m, 1z6d, 1z6f, 1z6j, 1z6s, 1z9g, 1zdp, 1zhy, 1zm7, 1zrz, 1zyj, 1zz2, 1zzl, 2a0c, 2a25, 2a4g, 2a4l, 2a4q, 2a4r, 2aa9, 2aac, 2aay, 2ada, 2aeb, 2aei, 2ai7, 2ai8, 2aia, 2aie, 2aig, 2aj8, 2ajb, 2ajd, 2ajl, 2alv, 2am1, 2am2, 2axi, 2ayp, 2azm, 2b1g, 2b1i, 2b1p, 2b2v, 2b52, 2b53, 2b54, 2b55, 2b7a, 2b7d, 2baj, 2bak, 2bal, 2bdf, 2bdj, 2bes, 2bet, 2bgn, 2bgr, 2bjm, 2bkz, 2bmc, 2bo4, 2boi, 2boj, 2bpm, 2br1, 2brb, 2brg, 2brh, 2brm, 2brn, 2bro, 2btr, 2bts, 2bua, 2bub, 2buc, 2buv, 2bv4, 2bvd, 2byr, 2bys, 2bz6, 2bzz, 2c02, 2c0o, 2c1a, 2c1b, 2c3i, 2c3j, 2c3k, 2c3l, 2c4f, 2c4g, 2c4v, 2c4w, 2c5n, 2c5o, 2c5x, 2c5y, 2c68, 2c69, 2c6e, 2c6i, 2c6k, 2c6l, 2c6m, 2c6n, 2c6o, 2c80, 2c92, 2c94, 2c97, 2c9b, 2c9d, 2ca8, 2cc7, 2ccb, 2ccc, 2cgu, 2cgv, 2cgw, 2cgx, 2cht, 2clx, 2co0, 2cvd, 2dq7, 2ds1, 2dua, 2duv, 2e1w, 2e2b, 2e5y, 2e7f, 2e9n, 2e9o, 2e9u, 2e9v, 2erz, 2etm, 2ew5, 2ew6, 2ewa, 2ewb, 2exc, 2exm, 2f18, 2f1a, 2f1b, 2f4j, 2f5t, 2f7o, 2f89, 2f94, 2f9b, 2f9k, 2f9u, 2f9v, 2fb8, 2fgi, 2fjp, 2flb, 2fm2, 2fu8, 2fum, 2fvd, 2fyv, 2g01, 2g5p, 2g5t, 2g63, 2g6q, 2g8r, 2g9x, 2gcd, 2gdo, 2gfj, 2gfk, 2gfs, 2gga, 2ggd, 2ghg, 2gj5, 2gkl, 2glm, 2glp, 2gmk, 2gmx, 2gnf, 2gnh, 2gni, 2gnj, 2gnl, 2go4, 2gss, 2gst, 2gsu, 2gu8, 2gv2, 2gvf, 2gyi, 2gz7, 2gz8, 2h02, 2h03, 2h13, 2h21, 2h23, 2h2e, 2h2g, 2h2h, 2h2j, 2h5d, 2h5i, 2h5j, 2h65, 2h6b, 2h6q, 2h8h, 2h96, 2h9m, 2h9n, 2h9p, 2hb9, 2hf8, 2hha, 2hiw, 2hk5, 2hmu, 2hmv, 2hmw, 2hob, 2hog, 2hr6, 2hrm, 2hvx, 2hw2, 2hwo, 2hwp, 2hxl, 2hxm, 2hxq, 2hy0, 2hyy, 2hz0, 2hz4, 2hzi, 2i03, 2i0e, 2i0h, 2i0v, 2i0y, 2i19, 2i1m, 2i40, 2i47, 2i5f, 2i7c, 2ica, 2ie4, 2igv, 2igw, 2iit, 2iiv, 2ilp, 2ima, 2imb, 2in6, 2io6, 2ioa, 2isv, 2isw, 2itk, 2ito, 2itp, 2itt, 2ity, 2itz, 2iu0, 2ivu, 2iw6, 2iw8, 2iw9, 2izx, 2j2i, 2j4z, 2j50, 2j6m, 2j9a, 2j9h, 2j9l, 2jbl, 2jbu, 2jdh, 2jdk, 2jdm, 2jdn, 2jdo, 2jdp, 2jds, 2jdt, 2jdu, 2jdv, 2jdy, 2jg8, 2jiu, 2jk9, 2jke, 2jst, 2k1q, 2k31, 2k46, 2kaw, 2ko7, 2l7u, 2lha, 2liq, 2lnw, 2lpr, 2lzg, 2mlm, 2mov, 2ms4, 2n06, 2n0u, 2n0w, 2n14, 2nmb, 2no3, 2np8, 2nqg, 2nqi, 2o0u, 2o1v, 2o22, 2o2u, 2o3p, 2o48, 2o63, 2o64, 2o65, 2o7e, 2o7n, 2o9k, 2oag, 2obj, 2obo, 2oc0, 2oc1, 2oc2, 2oc4, 2oc7, 2oc9, 2ofu, 2ogy, 2ogz, 2oh0, 2oh4, 2oi2, 2oic, 2oiq, 2oj9, 2ojf, 2ojg, 2oji, 2ojj, 2ok1, 2ole, 2on6, 2onc, 2oo8, 2op9, 2oph, 2oq6, 2oqi, 2oqv, 2osc, 2ou7, 2ow6, 2ow7, 2owb, 2oz5, 2p0d, 2p1c, 2p2h, 2p2i, 2p33, 2p3i, 2p3o, 2p4i, 2p4s, 2p59, 2p8s, 2pax, 2pe0, 2pe1, 2pe2, 2pem, 2pgj, 2pgl, 2pgz, 2ph9, 2pll, 2poq, 2pq9, 2pqb, 2pqc, 2pql, 2pt9, 2pwd, 2pwg, 2pyy, 2q3z, 2q6f, 2q7o, 2q88, 2q89, 2q8z, 2qaf, 2qbu, 2qd9, 2qdt, 2qft, 2qfu, 2qhm, 2qhn, 2qic, 2qiq, 2qk8, 2qky, 2ql5, 2ql7, 2ql9, 2qlb, 2qlf, 2qlj, 2qlq, 2qoe, 2qoh, 2qq7, 2qry, 2qt9, 2qtb, 2qu5, 2qu6, 2qx0, 2r03, 2r0u, 2r3f, 2r3g, 2r3h, 2r3i, 2r3j, 2r3k, 2r3l, 2r3m, 2r3n, 2r3o, 2r3p, 2r4b, 2r58, 2r5a, 2r64, 2r7b, 2r9s, 2ra6, 2rcw, 2rd6, 2rfn, 2rg5, 2rg6, 2rgp, 2rgu, 2ri9, 2rip, 2rjp, 2rku, 2rl5, 2rok, 2sfp, 2tmn, 2uue, 2uvm, 2uw0, 2uw3, 2uw4, 2uw5, 2uw6, 2uw7, 2uw8, 2uz9, 2uzb, 2uzd, 2uze, 2uzl, 2uzn, 2uzo, 2v0c, 2v22, 2v54, 2v6n, 2v7a, 2v86, 2v87, 2v88, 2vaq, 2vcq, 2vcw, 2vcx, 2vd0, 2vd1, 2vd7, 2vf6, 2vgo, 2vgp, 2vhj, 2vhq, 2vi5, 2vj1, 2vl1, 2vnf, 2vnp, 2vo7, 2vpp, 2vr3, 2vrx, 2vta, 2vth, 2vti, 2vtj, 2vtl, 2vtm, 2vtn, 2vto, 2vtp, 2vtq, 2vtr, 2vts, 2vtt, 2vu3, 2vv9, 2vvo, 2vwu, 2vwv, 2vww, 2vwx, 2vwy, 2vwz, 2vx0, 2vx1, 2vx9, 2vxa, 2vyt, 2w05, 2w06, 2w08, 2w0s, 2w0x, 2w0z, 2w17, 2w1c, 2w1d, 2w1e, 2w1f, 2w1g, 2w1h, 2w1i, 2w3l, 2w47, 2w5g, 2w5i, 2w87, 2w8f, 2w8g, 2w8j, 2w8w, 2w9h, 2wa3, 2wa4, 2waj, 2wd1, 2wd7, 2we3, 2web, 2wec, 2wed, 2wev, 2wfj, 2wgi, 2wgj, 2wih, 2wmr, 2wmu, 2wmv, 2wmw, 2wmx, 2wn9, 2wnc, 2wnj, 2wnl, 2wor, 2wos, 2wot, 2wou, 2wpa, 2wq4, 2wqb, 2wr8, 2wtv, 2wtw, 2wtx, 2wu6, 2wu7, 2wuf, 2wva, 2wwj, 2wxv, 2wyi, 2wzy, 2x00, 2x24, 2x2c, 2x2i, 2x2k, 2x2l, 2x2m, 2x39, 2x4z, 2x6d, 2x6e, 2x7o, 2x7x, 2x81, 2x8d, 2x8e, 2x8i, 2x8z, 2x91, 2x95, 2x96, 2x97, 2x9e, 2x9f, 2xa4, 2xb7, 2xba, 2xch, 2xck, 2xcn, 2xdm, 2xey, 2xez, 2xf0, 2xg5, 2xg9, 2xh5, 2xhm, 2xix, 2xiy, 2xiz, 2xj0, 2xj1, 2xj2, 2xk1, 2xln, 2xml, 2xmy, 2xnb, 2xne, 2xng, 2xni, 2xog, 2xoi, 2xp2, 2xp3, 2xp4, 2xp5, 2xp6, 2xp7, 2xp8, 2xpa, 2xpb, 2xqq, 2xru, 2xs8, 2xtn, 2xto, 2xvd, 2xy9, 2xyd, 2xyn, 2xyr, 2xys, 2xyt, 2xyu, 2xz5, 2xzg, 2y3p, 2y4a, 2y54, 2y55, 2y56, 2y57, 2y58, 2y59, 2y6o, 2y8o, 2y9g, 2yac, 2yak, 2ybk, 2ybp, 2ybs, 2yc0, 2yde, 2ydi, 2ydj, 2ydk, 2ydm, 2ydo, 2ydt, 2ydv, 2yer, 2yex, 2yfx, 2yg2, 2yis, 2yiu, 2yiw, 2yix, 2ylc, 2ym3, 2ym4, 2ym5, 2ym6, 2ym7, 2ym8, 2ymd, 2yme, 2ynd, 2yne, 2ynn, 2ynr, 2yof, 2yog, 2yoh, 2ywp, 2yxj, 2z4r, 2z60, 2z6w, 2z7g, 2z7r, 2z94, 2z97, 2z9g, 2za3, 2zaz, 2zb0, 2zb1, 2zbk, 2zdt, 2zg1, 2zg3, 2zjf, 2zju, 2zjv, 2zm3, 2zmd, 2zoq, 2zp0, 2zq0, 2zu3, 2zu4, 2zu5, 2zv9, 2zva, 2zxg, 2zzu, 3a4o, 3a4p, 3a5y, 3a6t, 3ag9, 3agl, 3ah8, 3ahn, 3aho, 3aig, 3aje, 3ama, 3amb, 3anq, 3anr, 3aox, 3asx, 3atp, 3atw, 3avz, 3aw0, 3axz, 3b1t, 3b1u, 3b2q, 3b2w, 3b7j, 3b8q, 3b8r, 3b8z, 3bar, 3bbt, 3be2, 3bea, 3bel, 3bgp, 3bgq, 3bgs, 3bgz, 3bho, 3bi6, 3biz, 3bjm, 3bkk, 3bkl, 3blr, 3bmn, 3bmo, 3bmq, 3bpr, 3bqn, 3brn, 3bt9, 3btc, 3bti, 3btj, 3btl, 3bv2, 3bv3, 3bwf, 3bwj, 3bx5, 3bxe, 3bxf, 3bxg, 3bxh, 3bxz, 3bz3, 3bzi, 3c1x, 3c2f, 3c2o, 3c2r, 3c43, 3c45, 3c49, 3c4c, 3c4e, 3c4f, 3c4h, 3c52, 3c56, 3c5u, 3c6w, 3c72, 3c79, 3c7q, 3c84, 3c88, 3c89, 3c8a, 3c8b, 3c8e, 3ccb, 3ccc, 3ccn, 3cd8, 3ce0, 3ce3, 3cf8, 3cf9, 3cgf, 3cgo, 3cjf, 3ck7, 3ck8, 3ckb, 3coh, 3cp9, 3cpb, 3cpc, 3cph, 3cpj, 3cqu, 3cqw, 3cr4, 3cr5, 3csl, 3cth, 3ctj, 3ctq, 3ctr, 3cy2, 3d04, 3d14, 3d1v, 3d45, 3d4f, 3d4l, 3d4q, 3d4y, 3d4z, 3d50, 3d51, 3d52, 3d62, 3d6o, 3d6p, 3d6q, 3d7b, 3d7z, 3d83, 3d8y, 3d8z, 3d94, 3da6, 3daj, 3dcq, 3dcv, 3dda, 3ddb, 3ddf, 3ddg, 3ddp, 3ddq, 3deh, 3dei, 3dej, 3dek, 3dgq, 3djf, 3djo, 3djp, 3djq, 3djv, 3djx, 3dkf, 3dkg, 3dla, 3dnd, 3dne, 3dnt, 3dog, 3doy, 3doz, 3dp0, 3dp1, 3dp2, 3dp3, 3dpk, 3ds6, 3ds9, 3dst, 3dsu, 3dt1, 3dvp, 3dx0, 3dx1, 3dx2, 3dx3, 3dx4, 3dxg, 3dxh, 3dzt, 3e0q, 3e12, 3e2m, 3e4a, 3e5a, 3e5u, 3e62, 3e63, 3e64, 3e6v, 3e7o, 3e92, 3e93, 3e9b, 3ebb, 3ebh, 3ebi, 3ebl, 3ed0, 3ee2, 3efj, 3efk, 3efr, 3efs, 3efw, 3eg6, 3egt, 3eid, 3eig, 3eio, 3ej1, 3ejp, 3ejq, 3ejr, 3ejs, 3ejt, 3eju, 3ekn, 3el7, 3el8, 3elj, 3emg, 3emh, 3eml, 3eoc, 3eov, 3eqr, 3erk, 3et7, 3eta, 3evc, 3evd, 3evf, 3ew2, 3ewc, 3ewh, 3eyd, 3eyg, 3eyh, 3ezr, 3ezv, 3f2a, 3f3t, 3f3u, 3f3v, 3f3w, 3f5p, 3f66, 3f78, 3f80, 3f82, 3f8c, 3f8f, 3f8s, 3f8w, 3f9n, 3f9y, 3faa, 3fal, 3fbr, 3fc1, 3fc2, 3fcf, 3fci, 3fck, 3fcl, 3fcq, 3fdn, 3fe7, 3fea, 3feg, 3ff6, 3fhb, 3fi2, 3fi3, 3fj7, 3fjg, 3fjz, 3fk1, 3fl8, 3fl9, 3fnu, 3fqe, 3fqh, 3fqs, 3fuc, 3fup, 3fv8, 3fvh, 3fxz, 3fy0, 3fz1, 3fzr, 3fzs, 3fzt, 3g0b, 3g0c, 3g0d, 3g0e, 3g0g, 3g15, 3g1m, 3g2s, 3g2t, 3g2u, 3g2v, 3g2w, 3g2y, 3g2z, 3g30, 3g31, 3g32, 3g34, 3g35, 3g4f, 3g5d, 3g6g, 3g6h, 3g90, 3g9l, 3g9n, 3gbe, 3gc7, 3gcp, 3gcq, 3gcs, 3gcu, 3gcv, 3gen, 3gf2, 3gfe, 3gfw, 3gjq, 3gjs, 3gjt, 3gjw, 3gk1, 3gk2, 3gk4, 3gn7, 3gp0, 3gpe, 3gss, 3gst, 3gur, 3gus, 3gvu, 3gx0, 3gxl, 3gxt, 3gzn, 3h0e, 3h0j, 3h0q, 3h0s, 3h0y, 3h0z, 3h3c, 3h9o, 3ha6, 3hab, 3hac, 3hb4, 3hcm, 3hdm, 3hdn, 3hec, 3heg, 3hfv, 3hig, 3hii, 3hik, 3hjo, 3hl7, 3hll, 3hmm, 3hmo, 3hmp, 3hnb, 3hng, 3hp2, 3hp5, 3hrb, 3hrf, 3hu1, 3hu2, 3hu3, 3hub, 3huc, 3hv3, 3hv4, 3hv5, 3hv6, 3hv7, 3hv8, 3hvc, 3hx3, 3hxb, 3hxc, 3hxd, 3hxe, 3hxf, 3hy5, 3hy7, 3hy9, 3hyg, 3i5n, 3i5z, 3i60, 3i6c, 3i81, 3i8t, 3ibc, 3idp, 3ie3, 3ig7, 3igg, 3ihz, 3ii5, 3ik3, 3ika, 3ikd, 3ikg, 3il5, 3il6, 3io7, 3iof, 3iog, 3iok, 3ion, 3iop, 3iph, 3ipq, 3ips, 3ipu, 3iqq, 3itz, 3iw4, 3iw5, 3iw6, 3iw7, 3iw8, 3jdw, 3jpv, 3jq7, 3jq8, 3jq9, 3jqa, 3jqb, 3jqf, 3jqg, 3jvr, 3jvs, 3jxw, 3jy0, 3jy9, 3jya, 3jyj, 3jzk, 3k05, 3k3i, 3k3j, 3k4d, 3k4q, 3k5u, 3k5v, 3k8o, 3k8q, 3kab, 3kac, 3kad, 3kaf, 3kag, 3kah, 3kai, 3kb7, 3kce, 3kcf, 3kck, 3kd7, 3ked, 3kf4, 3kf7, 3kfa, 3kfc, 3kiv, 3kjd, 3kjf, 3kjn, 3kjq, 3kqr, 3krd, 3krj, 3krl, 3krr, 3krw, 3krx, 3kv2, 3kvw, 3kvx, 3kwf, 3kwj, 3kyq, 3l0e, 3l1n, 3l2y, 3l3l, 3l3m, 3l3n, 3l8s, 3l8v, 3l8x, 3l9l, 3l9m, 3l9n, 3lau, 3lbj, 3lbk, 3lbl, 3lcd, 3lce, 3lco, 3le6, 3lfn, 3lfs, 3lhj, 3ljt, 3lk0, 3lk1, 3lkz, 3ll8, 3lle, 3lm1, 3lok, 3lox, 3lp4, 3lp7, 3lpb, 3lpf, 3lpg, 3lpr, 3lq5, 3lq8, 3lqj, 3lvp, 3lw0, 3lxk, 3lxl, 3lxo, 3lzb, 3lzz, 3m11, 3m6f, 3m6p, 3m6q, 3m6r, 3m8u, 3ma3, 3mfv, 3mfw, 3miy, 3mj1, 3mj2, 3mjl, 3mke, 3mkf, 3mmr, 3mn8, 3mpt, 3ms9, 3mss, 3mtw, 3muf, 3mv5, 3mvh, 3mvj, 3mvl, 3mvm, 3mw1, 3mxr, 3mxs, 3my1, 3my5, 3myg, 3n0h, 3n1v, 3n1w, 3n2e, 3n35, 3n3l, 3n45, 3n46, 3n49, 3n5h, 3n5j, 3n6k, 3n7o, 3n9r, 3n9s, 3nba, 3new, 3nf3, 3nhi, 3nht, 3nii, 3nij, 3nin, 3njy, 3nlb, 3nnu, 3nnv, 3nnw, 3nnx, 3nox, 3npc, 3nq3, 3nq9, 3nrm, 3nrz, 3ns9, 3nsn, 3nsq, 3ntp, 3nw5, 3nw6, 3nw7, 3nww, 3nxq, 3nyx, 3nzc, 3nzk, 3o0g, 3o23, 3o2m, 3o3j, 3o5n, 3o5x, 3o7u, 3o8g, 3o8h, 3o8p, 3o95, 3o96, 3o9v, 3oaf, 3oc0, 3ocb, 3ocg, 3ocp, 3od0, 3odi, 3odk, 3odl, 3odu, 3oe6, 3oe8, 3oe9, 3ohi, 3oob, 3opm, 3opp, 3opr, 3ot3, 3ot8, 3ow3, 3ow4, 3oxi, 3oxz, 3oy1, 3oy3, 3oyp, 3ozp, 3p0g, 3p2e, 3p2h, 3p2k, 3p3g, 3p4f, 3p5k, 3p76, 3p78, 3p79, 3p7a, 3p7b, 3p7c, 3p8n, 3p8o, 3p8z, 3p9j, 3pa3, 3pa4, 3pa5, 3pa8, 3pax, 3pb3, 3pcb, 3pcc, 3pce, 3pcf, 3pcg, 3pch, 3pcj, 3pck, 3pcn, 3pd2, 3pd3, 3pd4, 3pdq, 3piy, 3piz, 3pj8, 3pjc, 3pjg, 3pjt, 3pju, 3pm1, 3pn3, 3pn4, 3poz, 3pp0, 3ppj, 3ppk, 3prf, 3ps1, 3psb, 3psd, 3psl, 3ptg, 3pvu, 3pvw, 3pwh, 3pxf, 3pxq, 3pxy, 3pxz, 3py0, 3py1, 3pyy, 3pz1, 3pz2, 3pz3, 3q1x, 3q2g, 3q2h, 3q2m, 3q32, 3q43, 3q44, 3q4c, 3q5u, 3q6w, 3q96, 3qak, 3qbn, 3qc4, 3qc9, 3qce, 3qcf, 3qch, 3qci, 3qcj, 3qck, 3qcl, 3qcq, 3qcs, 3qcx, 3qcy, 3qd0, 3qd3, 3qd4, 3qgw, 3qgy, 3qiy, 3qiz, 3qj0, 3qkd, 3qkk, 3qkl, 3qkm, 3qlb, 3qlc, 3qnd, 3qo3, 3qox, 3qqk, 3qqu, 3qri, 3qrj, 3qrk, 3qti, 3qtq, 3qtr, 3qts, 3qtu, 3qtw, 3qtx, 3qtz, 3qu0, 3que, 3qup, 3qw5, 3qw6, 3qw7, 3qw8, 3qx8, 3qx9, 3qxp, 3qyy, 3qzq, 3r00, 3r01, 3r02, 3r04, 3r21, 3r22, 3r24, 3r2a, 3r5t, 3r7o, 3r8u, 3r8v, 3r8z, 3r9d, 3r9h, 3r9n, 3r9o, 3rah, 3rak, 3ral, 3rcd, 3rcj, 3re4, 3rey, 3rhk, 3rhx, 3ri1, 3ril, 3rin, 3rjc, 3rk5, 3rk7, 3rk9, 3rkb, 3rlb, 3rmf, 3rni, 3roc, 3rpr, 3rpv, 3rpy, 3rq7, 3rqe, 3rqw, 3rtp, 3rvg, 3rw9, 3rwp, 3rwq, 3rz3, 3rzb, 3s00, 3s0n, 3s0o, 3s1h, 3s2p, 3s3i, 3s3k, 3s3v, 3s4q, 3s5y, 3s6t, 3s7a, 3s9y, 3sc1, 3sdg, 3sfi, 3sh1, 3shb, 3shv, 3sio, 3sji, 3sjo, 3sjt, 3skc, 3skk, 3sl0, 3sl1, 3smq, 3sn8, 3sna, 3snb, 3snc, 3snd, 3sou, 3sow, 3spf, 3sqq, 3sr4, 3srb, 3src, 3srv, 3str, 3su0, 3su1, 3su2, 3su3, 3su4, 3su5, 3su6, 3sud, 3sue, 3suf, 3sug, 3sv6, 3sv7, 3sv8, 3sv9, 3svj, 3svv, 3sw8, 3sww, 3sx4, 3szm, 3t1n, 3t2w, 3t6r, 3t7g, 3t8s, 3t8v, 3t9t, 3tay, 3tc5, 3tcp, 3tdc, 3tfu, 3thb, 3ti1, 3tiy, 3tiz, 3tjc, 3tjd, 3tkh, 3tki, 3tn8, 3tnh, 3tsd, 3tt0, 3tti, 3ttj, 3ttm, 3ttn, 3tu1, 3tv4, 3tv5, 3tv6, 3tv8, 3tvw, 3txo, 3tz0, 3tz2, 3tz4, 3tzm, 3u15, 3u1y, 3u2q, 3u3z, 3u4h, 3u4i, 3u4w, 3u51, 3u6h, 3u6i, 3u6j, 3u7k, 3u7l, 3u7m, 3u7n, 3u8j, 3u8k, 3u8l, 3u8m, 3u8n, 3u8w, 3u9n, 3ubd, 3ucj, 3ue4, 3ueu, 3uev, 3uew, 3uex, 3ug2, 3ugc, 3uhm, 3uib, 3uix, 3uj9, 3ujb, 3ujc, 3ujd, 3uli, 3umw, 3umx, 3unj, 3unk, 3unz, 3uo4, 3uo5, 3uo6, 3uod, 3uoh, 3uoj, 3uok, 3uol, 3up2, 3up7, 3upy, 3uqf, 3uqg, 3uvl, 3uvn, 3uvo, 3uvp, 3uvq, 3uza, 3uzc, 3v2o, 3v2w, 3v2x, 3v3m, 3v3v, 3v43, 3v4j, 3v5j, 3v5l, 3v5q, 3v66, 3v6r, 3v6s, 3v8t, 3v8w, 3vap, 3vb4, 3vb5, 3vb6, 3vb7, 3vbg, 3vbq, 3vbt, 3vbv, 3vbw, 3vbx, 3vby, 3vc4, 3vf8, 3vf9, 3vhe, 3vhk, 3vi2, 3vi5, 3vi7, 3vid, 3vjc, 3vjk, 3vjl, 3vjm, 3vnt, 3vo3, 3vqh, 3vqu, 3vry, 3vs3, 3vtr, 3vw6, 3vw7, 3vzg, 3vzv, 3w1f, 3w2o, 3w2p, 3w2q, 3w2r, 3w2s, 3w2t, 3w32, 3w33, 3w55, 3w5n, 3w69, 3w9k, 3wav, 3waw, 3wax, 3way, 3wbl, 3wcb, 3wcf, 3wcg, 3wch, 3wci, 3wcl, 3wdc, 3wdd, 3wde, 3we4, 3wf5, 3wf6, 3wf7, 3wf8, 3wf9, 3wgw, 3whw, 3wiz, 3wmb, 3wmc, 3wqh, 3wth, 3wti, 3wtj, 3wtk, 3wtl, 3wtm, 3wtn, 3wto, 3wyx, 3wyy, 3wzj, 3wzk, 3wzu, 3x1k, 3zbf, 3zbx, 3zc5, 3zc6, 3zcl, 3zcz, 3zdg, 3zdh, 3zdv, 3zep, 3zh8, 3zjc, 3zjt, 3zju, 3zjv, 3zk6, 3zke, 3zkf, 3zlk, 3zll, 3zln, 3zlo, 3zlr, 3zm5, 3zm6, 3zm9, 3zmm, 3znc, 3zo1, 3zo2, 3zo4, 3zos, 3zrc, 3zst, 3ztc, 3ztd, 3ztx, 3zvt, 3zvw, 3zvy, 3zxz, 3zya, 3zze, 4a4l, 4a4o, 4a7c, 4a7j, 4a95, 4a9c, 4aa0, 4aa1, 4aa2, 4aa4, 4aa5, 4aa7, 4aac, 4acm, 4af3, 4afg, 4afh, 4aft, 4ag8, 4agc, 4agd, 4ai5, 4ai8, 4aia, 4aig, 4alu, 4alv, 4alw, 4alx, 4amw, 4amx, 4anq, 4aoc, 4aoi, 4ap7, 4aph, 4app, 4aq3, 4aq6, 4aqc, 4aqh, 4arw, 4asd, 4ase, 4asj, 4asy, 4at3, 4at4, 4at5, 4au8, 4aua, 4avs, 4avt, 4aw5, 4aw8, 4awi, 4awj, 4axa, 4ayp, 4ayq, 4ayr, 4ayu, 4az0, 4az3, 4aze, 4azf, 4b0g, 4b11, 4b12, 4b13, 4b14, 4b2i, 4b2l, 4b32, 4b33, 4b34, 4b35, 4b3b, 4b3c, 4b3d, 4b3u, 4b4g, 4b4m, 4b4q, 4b5b, 4b5d, 4b5s, 4b5t, 4b5w, 4b6r, 4b8p, 4b8y, 4b95, 4b9k, 4ba3, 4bae, 4bb4, 4bbe, 4bbf, 4bbh, 4bcf, 4bcg, 4bch, 4bci, 4bcj, 4bck, 4bcm, 4bcn, 4bco, 4bcp, 4bcq, 4bgg, 4bgh, 4bhn, 4bhz, 4bi0, 4bi1, 4bi2, 4bib, 4bic, 4bid, 4bie, 4bio, 4bis, 4bkj, 4bks, 4bkt, 4bqt, 4br3, 4bt9, 4bv2, 4bxk, 4byi, 4byj, 4bzn, 4bzo, 4bzr, 4bzs, 4c1t, 4c1u, 4c1w, 4c2v, 4c35, 4c36, 4c37, 4c38, 4c4e, 4c4f, 4c4g, 4c4h, 4c4i, 4c4j, 4c52, 4c5d, 4c61, 4c68, 4c9w, 4c9x, 4ca5, 4ca6, 4ca7, 4ca8, 4cae, 4caf, 4cd0, 4cfm, 4cft, 4cfu, 4cfv, 4cfw, 4cfx, 4cg8, 4cg9, 4cga, 4cik, 4ciz, 4cjn, 4cki, 4ckj, 4ckr, 4cli, 4clj, 4cmo, 4cmt, 4cmu, 4cnh, 4cr9, 4crd, 4ctj, 4ctk, 4cu1, 4d0w, 4d0x, 4d1s, 4d1y, 4d2p, 4d2r, 4d2s, 4d2v, 4d2w, 4da5, 4daw, 4dbm, 4dbn, 4dcd, 4dce, 4dcs, 4dcv, 4dds, 4ddy, 4de0, 4de1, 4de2, 4de3, 4de7, 4dea, 4deb, 4ded, 4deg, 4deh, 4dei, 4dem, 4dfl, 4dfn, 4dfw, 4dgb, 4dgg, 4dhf, 4dij, 4djh, 4dk7, 4dk8, 4dko, 4dkp, 4dkq, 4dkr, 4dkt, 4dli, 4dlj, 4dn0, 4do4, 4do5, 4dr9, 4drk, 4drm, 4drn, 4dro, 4drp, 4ds1, 4dtk, 4dtt, 4dve, 4dwb, 4dwg, 4dwk, 4dxj, 4dzw, 4dzy, 4e1e, 4e1z, 4e20, 4e26, 4e4l, 4e4n, 4e4x, 4e5w, 4e67, 4e6c, 4e6d, 4e6q, 4e70, 4e8w, 4e8y, 4e8z, 4e9c, 4e9d, 4ear, 4eb8, 4ebv, 4ebw, 4ec0, 4edu, 4edy, 4edz, 4ee0, 4eev, 4eh2, 4eh3, 4eh4, 4eh5, 4eh6, 4eh7, 4eh8, 4eh9, 4ehe, 4ehg, 4ehm, 4ehr, 4ehv, 4ehz, 4ei4, 4ejn, 4ek9, 4ekg, 4eki, 4el9, 4elb, 4ele, 4elf, 4elg, 4elh, 4enx, 4eny, 4eoi, 4eok, 4eol, 4eon, 4eop, 4eor, 4eos, 4eox, 4eqc, 4ere, 4erf, 4erk, 4erw, 4es0, 4etz, 4eu0, 4eu3, 4euc, 4euo, 4euv, 4ewh, 4ewr, 4eyj, 4eym, 4ez3, 4ez5, 4f08, 4f09, 4f0c, 4f1l, 4f1q, 4f3h, 4f49, 4f4p, 4f63, 4f64, 4f65, 4f9w, 4f9y, 4fak, 4fc0, 4fcf, 4fci, 4fck, 4fea, 4fem, 4feq, 4ff8, 4fgz, 4fic, 4fil, 4fk6, 4fkk, 4fl1, 4fl2, 4fl3, 4fns, 4fny, 4fnz, 4fob, 4foc, 4fod, 4fp1, 4fqo, 4fut, 4fvq, 4fvr, 4fyo, 4fys, 4fz6, 4g0a, 4g1f, 4g2f, 4g31, 4g34, 4g55, 4g8r, 4g8v, 4g8y, 4g90, 4g95, 4g9c, 4ga3, 4gah, 4gao, 4gcj, 4gd6, 4gfm, 4gfo, 4gg5, 4gg7, 4gih, 4gii, 4gj2, 4gj3, 4gk2, 4gk3, 4gk4, 4glw, 4gm3, 4gm8, 4gmy, 4gny, 4gpk, 4gq4, 4gs8, 4gsc, 4gts, 4gtt, 4gtv, 4gu6, 4gu9, 4gue, 4gv1, 4gw8, 4gwk, 4h1j, 4h1m, 4h36, 4h39, 4h3b, 4h58, 4h5c, 4h5d, 4h5e, 4h71, 4h75, 4h7q, 4h81, 4h85, 4hbm, 4hco, 4hct, 4hcu, 4hcv, 4hcz, 4hev, 4hg7, 4hge, 4hhy, 4hhz, 4hj2, 4hnn, 4hp0, 4hpi, 4hra, 4hva, 4hvd, 4hvg, 4hvh, 4hvi, 4hvs, 4hw7, 4hww, 4hxq, 4hyh, 4hyi, 4hze, 4i06, 4i0r, 4i0s, 4i0t, 4i3z, 4i4e, 4i4f, 4i54, 4i5c, 4i5h, 4i5m, 4i5p, 4i6b, 4i6f, 4i6h, 4i6q, 4i80, 4i9c, 4ibm, 4idn, 4ido, 4idv, 4ie2, 4ie3, 4ieh, 4ifh, 4igq, 4ih3, 4inb, 4ipf, 4ipn, 4ish, 4isi, 4iu0, 4iu1, 4iu4, 4iva, 4ivb, 4ivc, 4ivd, 4iwd, 4ixv, 4j09, 4j3d, 4j3e, 4j3j, 4j44, 4j45, 4j46, 4j47, 4j48, 4j4o, 4j51, 4j52, 4j53, 4j58, 4j59, 4j5b, 4j5c, 4j5d, 4j5e, 4j73, 4j74, 4j77, 4j78, 4j79, 4j7d, 4j7e, 4j81, 4j82, 4j84, 4j86, 4j8b, 4j8m, 4j8t, 4j9a, 4jai, 4jaj, 4jbo, 4jbp, 4jbs, 4jdf, 4jfi, 4jfj, 4jfk, 4jfl, 4jfm, 4jh0, 4jia, 4jib, 4jik, 4jin, 4jiz, 4jj7, 4jj8, 4jje, 4jjm, 4joa, 4jq7, 4jq8, 4jr0, 4jr3, 4jrg, 4jrv, 4jsc, 4jv7, 4jv9, 4jve, 4jvj, 4jwk, 4jwr, 4jx7, 4jx9, 4jyu, 4jyv, 4jzb, 4jzd, 4jze, 4jzf, 4k0o, 4k0y, 4k10, 4k18, 4k1b, 4k2f, 4k2g, 4k2y, 4k5l, 4k5m, 4k5n, 4k5o, 4k5p, 4k5y, 4k5z, 4k60, 4k63, 4k64, 4k66, 4k67, 4k69, 4k6z, 4k77, 4k8a, 4k9y, 4kab, 4kao, 4kif, 4kii, 4kin, 4kio, 4kip, 4kiq, 4kju, 4kjv, 4kln, 4klv, 4km0, 4km2, 4kmz, 4kn0, 4kn1, 4kn2, 4knb, 4kne, 4ko8, 4kod, 4kot, 4kov, 4kow, 4kox, 4kp0, 4ksp, 4ksq, 4ktc, 4kww, 4kx8, 4kxb, 4l02, 4l1u, 4l2x, 4l58, 4l6s, 4l70, 4l7b, 4l7c, 4l7d, 4l7f, 4l7l, 4l7n, 4l7o, 4l7r, 4l7u, 4l8m, 4l9i, 4lch, 4led, 4len, 4lg6, 4lgg, 4lgh, 4li5, 4lj3, 4lkl, 4lkm, 4lko, 4lm5, 4lmu, 4lnp, 4loo, 4lop, 4loq, 4lpg, 4lph, 4lqy, 4lrh, 4lte, 4lvt, 4lwt, 4lwu, 4lwv, 4lxd, 4lyn, 4m0y, 4m0z, 4m12, 4m13, 4m14, 4m1j, 4m3b, 4m3d, 4m3e, 4m3f, 4m3g, 4m3p, 4m3q, 4m6u, 4man, 4mbf, 4mbi, 4mbj, 4mbl, 4mcb, 4mcc, 4mcd, 4mcv, 4mdn, 4mdq, 4mds, 4mdt, 4mex, 4mf0, 4mf1, 4mgv, 4mh7, 4mha, 4mk0, 4mq1, 4mq2, 4mqp, 4mxc, 4myh, 4mz5, 4mz6, 4mzh, 4n1b, 4n1t, 4n1u, 4n1z, 4n4s, 4n5d, 4n5g, 4n6g, 4n6y, 4n6z, 4n70, 4n7j, 4n7m, 4n8d, 4n8e, 4n8r, 4na9, 4nah, 4nbk, 4nbl, 4nbn, 4nct, 4ndu, 4ng9, 4nga, 4nj3, 4njd, 4nk9, 4nka, 4nks, 4nkt, 4nku, 4nnr, 4np9, 4nrm, 4nro, 4nrp, 4nrq, 4ntj, 4nus, 4nw5, 4nw6, 4nwk, 4nxo, 4nxs, 4nyi, 4nyj, 4nym, 4nyt, 4nzb, 4o0r, 4o0t, 4o0v, 4o0x, 4o0y, 4o2p, 4o45, 4o61, 4o6e, 4o6w, 4o9w, 4oas, 4oba, 4obo, 4obp, 4obv, 4occ, 4ock, 4ocp, 4ocq, 4oct, 4ode, 4odf, 4og3, 4og4, 4og5, 4og6, 4og7, 4og8, 4ogn, 4ogt, 4ogv, 4oi6, 4okg, 4omj, 4omk, 4oo9, 4oq3, 4ory, 4otg, 4oth, 4oti, 4ouj, 4oys, 4p0a, 4p0b, 4p0v, 4p0w, 4p0x, 4p5z, 4p6c, 4p7e, 4p90, 4pax, 4pft, 4ph4, 4phu, 4pjt, 4pmm, 4pmp, 4pms, 4pmt, 4pni, 4pnk, 4pop, 4pov, 4pp7, 4pp9, 4ppa, 4ppb, 4ppc, 4pqn, 4prj, 4pry, 4ps0, 4ps1, 4puz, 4pv0, 4pv7, 4pvx, 4pvy, 4px6, 4py1, 4pzv, 4q3s, 4q3t, 4q3u, 4q4e, 4q4i, 4q6f, 4q9s, 4q9z, 4qaa, 4qab, 4qac, 4qd6, 4qfl, 4qfn, 4qfo, 4qfp, 4qh8, 4qhc, 4qhp, 4qir, 4qkx, 4ql1, 4qme, 4qmm, 4qmn, 4qmo, 4qmp, 4qmq, 4qms, 4qmt, 4qmu, 4qmv, 4qmw, 4qmx, 4qmy, 4qmz, 4qn9, 4qna, 4qo4, 4qo9, 4qoc, 4qp1, 4qp2, 4qp6, 4qp7, 4qp8, 4qp9, 4qpa, 4qps, 4qq5, 4qqc, 4qrc, 4qrh, 4qsu, 4qsv, 4qsw, 4qsx, 4qt1, 4qta, 4qtb, 4qtd, 4quo, 4qvx, 4qxs, 4qye, 4qyg, 4qyh, 4qyy, 4r1v, 4r1y, 4r3b, 4r3c, 4r5t, 4r5v, 4r5w, 4r5x, 4r5y, 4r6e, 4r6v, 4r6w, 4r6x, 4ra1, 4ra5, 4rak, 4rcp, 4rd0, 4rd3, 4rd6, 4re9, 4rfm, 4rgd, 4rio, 4rj3, 4rj4, 4rj5, 4rj6, 4rj7, 4rj8, 4rlp, 4rpv, 4rqk, 4rqv, 4rr6, 4rra, 4rrf, 4rrg, 4rrq, 4rrr, 4rrv, 4rsk, 4rsp, 4rss, 4rvk, 4rvl, 4rvm, 4rwj, 4rwk, 4rwl, 4rx7, 4rx8, 4rx9, 4rxa, 4rxc, 4rxd, 4rxe, 4s2i, 4tln, 4tmf, 4tmn, 4tnw, 4tt2, 4tte, 4tu4, 4tuh, 4tun, 4tvj, 4tw6, 4tw7, 4twp, 4tww, 4twy, 4txc, 4ty1, 4tyl, 4tyo, 4tz2, 4tz8, 4u01, 4u0i, 4u2y, 4u54, 4u58, 4u5j, 4u5l, 4u5n, 4u5o, 4u5s, 4u5u, 4u5v, 4u68, 4u79, 4uj1, 4uj2, 4uj9, 4uja, 4ujb, 4um1, 4um3, 4und, 4ura, 4uru, 4urv, 4urw, 4urx, 4ury, 4urz, 4uuq, 4uwf, 4uwg, 4uwh, 4uwk, 4uwl, 4ux9, 4uxb, 4uxl, 4uxq, 4uyn, 4uzd, 4uzh, 4v01, 4v04, 4v05, 4v11, 4v24, 4w4v, 4w4w, 4w4x, 4w4y, 4w5j, 4w9c, 4w9d, 4w9e, 4w9f, 4w9g, 4w9h, 4w9i, 4w9j, 4w9k, 4w9l, 4w9n, 4w9o, 4w9p, 4w9q, 4w9w, 4w9x, 4wa9, 4wbo, 4wcf, 4whh, 4whl, 4whq, 4whr, 4whs, 4whz, 4wk7, 4wke, 4wki, 4wks, 4wkt, 4wku, 4wkv, 4wnm, 4wno, 4wnp, 4wop, 4wov, 4wq2, 4wq3, 4wrs, 4wsy, 4wt2, 4wt6, 4wvl, 4wvs, 4wvt, 4wvu, 4wy3, 4wyo, 4wyp, 4wyz, 4wz5, 4wz8, 4x21, 4x5y, 4x5z, 4x69, 4x7h, 4x7j, 4x7k, 4x7l, 4x7n, 4x7o, 4x7q, 4x8g, 4x8o, 4x8s, 4x8t, 4x8u, 4x8v, 4x9r, 4x9v, 4x9w, 4xaq, 4xar, 4xas, 4xcu, 4xdo, 4xg3, 4xg4, 4xg6, 4xg7, 4xg8, 4xg9, 4xh6, 4xhk, 4xj0, 4xjs, 4xjt, 4xmb, 4xmo, 4xmr, 4xnv, 4xnw, 4xrq, 4xs2, 4xuz, 4xv1, 4xv2, 4xv3, 4xv9, 4xx9, 4xyf, 4xyn, 4y0a, 4y46, 4y5h, 4y67, 4y6p, 4y6r, 4y6s, 4y73, 4y7r, 4ybj, 4ybk, 4yc8, 4yht, 4yih, 4yik, 4yje, 4ylj, 4ylk, 4yll, 4ylu, 4ymj, 4yne, 4yo6, 4yp8, 4yps, 4yqm, 4yqu, 4yqv, 4yt6, 4yt7, 4ytc, 4ytf, 4yth, 4yti, 4yur, 4yuw, 4yux, 4yuy, 4yuz, 4yv0, 4yv1, 4yv2, 4yzm, 4yzn, 4z16, 4z2b, 4z2o, 4z2p, 4z46, 4z83, 4z84, 4z8m, 4z90, 4z9l, 4zam, 4zb6, 4zb8, 4zba, 4zeb, 4zec, 4zed, 4zei, 4zek, 4zfi, 4zg6, 4zg7, 4zg9, 4zga, 4zgk, 4zh2, 4zh3, 4zh4, 4zim, 4zji, 4zjj, 4zlo, 4zqt, 4zro, 4zs0, 4zsa, 4zsg, 4zsj, 4zsl, 4ztl, 4ztm, 4ztn, 4ztq, 4ztr, 4zts, 4zw3, 4zw5, 4zw6, 4zw7, 4zw8, 4zx3, 4zx4, 4zx5, 4zx6, 4zx9, 4zxx, 4zxy, 4zy4, 4zy5, 4zy6, 4zyc, 4zyf, 4zyi, 4zzd, 4zzx, 4zzy, 4zzz, 5a00, 5a14, 5a1f, 5a3n, 5a3o, 5a3t, 5a3u, 5a3w, 5a3x, 5a46, 5a4c, 5a4e, 5a4l, 5a4q, 5a4t, 5a54, 5a5o, 5a5p, 5a5q, 5a6x, 5a81, 5a82, 5a9u, 5aa8, 5aa9, 5aaa, 5aab, 5aac, 5aad, 5aae, 5aaf, 5aag, 5acb, 5ael, 5aep, 5afv, 5afx, 5ah2, 5ahw, 5ais, 5aiv, 5aix, 5am6, 5am7, 5amn, 5anq, 5ans, 5ant, 5anu, 5anv, 5anw, 5ap0, 5ap1, 5ap2, 5ap3, 5ap4, 5ap5, 5ap6, 5ap7, 5aut, 5auu, 5auv, 5auw, 5aux, 5auy, 5auz, 5av0, 5ave, 5avf, 5avi, 5ax3, 5ax9, 5ayy, 5b1s, 5b2d, 5bmm, 5bms, 5bpe, 5bue, 5bui, 5buj, 5bvd, 5bve, 5bvf, 5bvk, 5bvn, 5bvo, 5bvw, 5byy, 5byz, 5c26, 5c2o, 5c5t, 5c8k, 5c8m, 5c8n, 5cal, 5can, 5cao, 5cap, 5caq, 5cas, 5cau, 5cav, 5cbm, 5ceo, 5cep, 5ceq, 5cf4, 5cf5, 5cf6, 5cf8, 5cfb, 5cgc, 5cgd, 5ci7, 5cnj, 5cnm, 5cr7, 5csw, 5csx, 5ct7, 5ctb, 5ctc, 5cte, 5cxh, 5cxz, 5cy3, 5cyi, 5d0j, 5d10, 5d11, 5d12, 5d1j, 5d7a, 5d9k, 5d9l, 5da3, 5db0, 5db1, 5db2, 5db3, 5dd9, 5dda, 5ddb, 5ddc, 5ddd, 5dde, 5ddf, 5dey, 5dfp, 5dgm, 5dgz, 5dhj, 5di1, 5dia, 5diq, 5dit, 5diu, 5div, 5djp, 5djr, 5djv, 5dkn, 5dkr, 5dl1, 5dls, 5dlv, 5dpx, 5dro, 5drq, 5drr, 5drt, 5dry, 5dsx, 5dt2, 5dtm, 5dtq, 5dtr, 5dv2, 5dv4, 5dwr, 5e0m, 5e13, 5e1e, 5e1s, 5e8w, 5e8z, 5e90, 5ea3, 5ea4, 5ea5, 5ea6, 5ea7, 5edq, 5edr, 5ee7, 5ee8, 5eel, 5eh0, 5ehp, 5ehr, 5ehy, 5ei2, 5ei6, 5ei8, 5eje, 5ek0, 5ekg, 5ekn, 5eko, 5em5, 5em6, 5em7, 5em8, 5enb, 5enc, 5ene, 5enf, 5enh, 5eni, 5enj, 5eob, 5eok, 5eol, 5epn, 5epy, 5eqe, 5eqp, 5eqq, 5eqy, 5er4, 5er5, 5etf, 5etj, 5etx, 5evb, 5evd, 5evk, 5ew3, 5ew9, 5ewk, 5ewy, 5eyc, 5eyd, 5eyk, 5ezg, 5ezh, 5f04, 5f08, 5f0c, 5f0f, 5f0h, 5f1j, 5f1u, 5f1z, 5f20, 5f27, 5f2s, 5f2w, 5f32, 5f37, 5f39, 5f3c, 5f3e, 5f3g, 5f3i, 5f4l, 5f4n, 5f4p, 5f4r, 5f4u, 5f5i, 5f6d, 5f6u, 5f6v, 5f91, 5f9e, 5fa7, 5fao, 5fap, 5fd2, 5fdp, 5foo, 5fot, 5fou, 5fov, 5fow, 5fox, 5fpk, 5fpu, 5fq9, 5fsl, 5fsm, 5fsn, 5fso, 5ftg, 5fto, 5ftq, 5fun, 5fut, 5fwg, 5g0q, 5g1z, 5g22, 5g53, 5g60, 5g61, 5ggj, 5ggk, 5ggl, 5ggn, 5ggo, 5ggp, 5ghv, 5gmp, 5gnk, 5gso, 5gsw, 5gty, 5gwz, 5h08, 5h09, 5h0b, 5h0e, 5h0g, 5h0h, 5h2u, 5h3q, 5h5f, 5ha9, 5hbn, 5hcx, 5hcy, 5he0, 5he1, 5he2, 5hex, 5hfu, 5hg1, 5hg5, 5hg7, 5hg8, 5hg9, 5hj9, 5hja, 5hjq, 5hkm, 5hlw, 5hmh, 5hmi, 5hmk, 5hng, 5ho6, 5ho7, 5ho8, 5hoa, 5hor, 5htl, 5hu9, 5hva, 5hwu, 5hwv, 5hx8, 5hzn, 5hzx, 5i0b, 5i25, 5i4v, 5i7u, 5iis, 5il1, 5ime, 5inh, 5ipj, 5ism, 5iu4, 5iu7, 5iu8, 5iua, 5iub, 5iug, 5iuh, 5iui, 5izc, 5izf, 5izj, 5izq, 5j19, 5j1r, 5j1v, 5j1w, 5j3l, 5j3s, 5j41, 5j47, 5j4v, 5j4y, 5j6s, 5j7f, 5j7g, 5j7h, 5j8x, 5j9y, 5j9z, 5ja0, 5jaz, 5jbi, 5jc1, 5jcj, 5jdc, 5jdi, 5jf1, 5jf2, 5jf3, 5jf4, 5jf5, 5jf6, 5jf7, 5jf8, 5jmp, 5jmw, 5jnl, 5jo0, 5jox, 5jq5, 5jq8, 5jrq, 5js3, 5jsg, 5jsj, 5jsm, 5jss, 5jt2, 5jt9, 5juz, 5jv0, 5jv1, 5jv2, 5jvi, 5jxn, 5jy3, 5jyo, 5jz9, 5jzb, 5jzs, 5k0s, 5k0t, 5k0x, 5k13, 5k1v, 5k4i, 5k4j, 5k6a, 5k76, 5kax, 5kbq, 5kbr, 5kby, 5kcv, 5kcx, 5ke0, 5khd, 5khx, 5kls, 5kmf, 5kmh, 5knj, 5ko1, 5kq5, 5ksx, 5kup, 5kx7, 5kx8, 5kxc, 5kya, 5kyj, 5kz0, 5kzi, 5kzq, 5l2i, 5l2s, 5l2t, 5l2w, 5l2y, 5l2z, 5l30, 5l3a, 5l6o, 5l6p, 5l9g, 5l9i, 5l9l, 5lav, 5law, 5lay, 5laz, 5lc0, 5lcj, 5lck, 5lhu, 5lif, 5lj0, 5ljj, 5lli, 5lma, 5lmb, 5lmk, 5loh, 5lp6, 5lpr, 5lqf, 5lqq, 5lsh, 5lso, 5lvd, 5lvl, 5lvn, 5lwd, 5lwm, 5lwn, 5lxc, 5lxd, 5lxp, 5m04, 5m0d, 5m0m, 5m0s, 5m1z, 5m23, 5m25, 5m7m, 5m9w, 5ma7, 5meh, 5mfr, 5mfs, 5mft, 5mhp, 5ml5, 5mnr, 5mrb, 5mrd, 5mte, 5mtx, 5mty, 5mw3, 5mw4, 5mz3, 5n18, 5n2t, 5n2x, 5n2z, 5n31, 5n34, 5n3v, 5n3y, 5n7v, 5n84, 5n87, 5n93, 5n9r, 5n9s, 5n9t, 5na0, 5nad, 5ndd, 5ne5, 5nev, 5nge, 5ngf, 5ngr, 5ngs, 5ngt, 5ngu, 5ngz, 5nhf, 5nhh, 5nhj, 5nhl, 5nho, 5nhp, 5nhv, 5nhy, 5nqe, 5ntt, 5nvv, 5nvw, 5nvx, 5nvy, 5nvz, 5nw0, 5nw1, 5nw2, 5o11, 5o91, 5obj, 5obr, 5ogk, 5one, 5oot, 5op2, 5op4, 5op5, 5op6, 5op8, 5opb, 5opc, 5opr, 5ops, 5opu, 5opv, 5oq5, 5oq6, 5oq7, 5oq8, 5orl, 5orr, 5ort, 5orv, 5orw, 5orx, 5ory, 5orz, 5os0, 5os1, 5os2, 5os3, 5os4, 5os5, 5osd, 5ose, 5osk, 5oug, 5ouh, 5oxg, 5prc, 5sxm, 5t1a, 5t1s, 5t1t, 5t2y, 5t35, 5t4b, 5t4e, 5t4f, 5t4h, 5t66, 5t68, 5t8r, 5t9u, 5t9w, 5t9z, 5ta2, 5ta4, 5ta6, 5tbe, 5tbp, 5tc0, 5tco, 5td2, 5tex, 5tgy, 5tiu, 5tkd, 5tln, 5tmn, 5to8, 5tob, 5toe, 5toz, 5tq1, 5tq3, 5tq4, 5tq5, 5tq6, 5tq7, 5tq8, 5tqe, 5tqf, 5tqg, 5tqs, 5tr6, 5trf, 5trr, 5tt7, 5tts, 5ttu, 5ttv, 5tur, 5twg, 5twh, 5tyh, 5tzd, 5tzf, 5tzg, 5tzy, 5u3b, 5u6c, 5u6j, 5u7m, 5u7o, 5uac, 5uah, 5ual, 5ufi, 5ug8, 5ug9, 5uga, 5ugb, 5ugc, 5uig, 5uiq, 5uir, 5uis, 5uit, 5uiu, 5ukk, 5ukl, 5uor, 5uox, 5up3, 5uqv, 5uqx, 5ur1, 5usf, 5usq, 5usy, 5usz, 5ut0, 5ut4, 5ut6, 5uuu, 5uv1, 5uv2, 5uvc, 5v19, 5v24, 5v5y, 5v6u, 5v79, 5v7a, 5v7t, 5v7w, 5v82, 5v83, 5v86, 5v88, 5v8p, 5vc3, 5vc4, 5vc5, 5vc6, 5vd2, 5vdk, 5vee, 5vfc, 5vgi, 5vgo, 5vo1, 5vo2, 5vo6, 5voj, 5vp9, 5vs6, 5vsb, 5vsj, 5vsk, 5vwi, 5w84, 5w85, 5w86, 5wal, 5wev, 5wfj, 5wg3, 5wg4, 5wg5, 5whc, 5wo4, 5x13, 5x54, 5x79, 5x8i, 5xaf, 5xn3, 5xzr, 5yc1, 5yco, 5yjm, 5yjp, 5yu9, 6ayd, 6ayi, 6b16, 6b27, 6b4w, 6b7a, 6b7b, 6b7c, 6b7d, 6b7e, 6b7f, 6b8u, 6en5, 6lpr, 6prc, 6rnt, 7lpr, 7prc, 8lpr, 9icd, 9lpr]


train1
[10gs, 11gs, 13gs, 1a07, 1a08, 1a09, 1a0q, 1a0t, 1a1b, 1a1c, 1a1e, 1a28, 1a30, 1a37, 1a42, 1a4k, 1a4m, 1a5h, 1a69, 1a7c, 1a7x, 1a8i, 1a94, 1a99, 1a9m, 1a9q, 1a9u, 1aaq, 1abt, 1acj, 1add, 1adl, 1ado, 1afk, 1afl, 1agw, 1ahx, 1ahy, 1aid, 1aj6, 1aj7, 1ajv, 1ajx, 1al7, 1al8, 1alw, 1amk, 1amn, 1ao8, 1aq1, 1at5, 1at6, 1atl, 1atr, 1avn, 1aw1, 1awi, 1ax0, 1ax1, 1ax2, 1axr, 1axs, 1axz, 1azm, 1b0f, 1b11, 1b2i, 1b2m, 1b38, 1b39, 1b4d, 1b6j, 1b6k, 1b6l, 1b6m, 1b6p, 1b74, 1bai, 1bcd, 1bcj, 1bdl, 1bdq, 1bdr, 1bhf, 1bkj, 1bl4, 1bl6, 1bl7, 1bm2, 1bm7, 1bmk, 1bmq, 1bn1, 1bn3, 1bn4, 1bnm, 1bnn, 1bnq, 1bnt, 1bnu, 1bnv, 1bnw, 1bq3, 1bq4, 1br5, 1br6, 1br8, 1bsk, 1btn, 1bv7, 1bv9, 1bwa, 1bzf, 1c12, 1c2t, 1c3b, 1c3e, 1c3r, 1c3x, 1c50, 1c5c, 1c5f, 1c8k, 1c8l, 1cbr, 1cbx, 1cea, 1ceb, 1cet, 1cil, 1cim, 1cin, 1cj1, 1cka, 1ckb, 1clu, 1cnw, 1cnx, 1cny, 1cp6, 1cpi, 1cps, 1cqp, 1cr6, 1ct8, 1ctr, 1cwb, 1cwc, 1cyn, 1czc, 1cze, 1d09, 1d1p, 1d2s, 1d3v, 1d4h, 1d4i, 1d4j, 1d4k, 1d4l, 1d4y, 1d5r, 1d6s, 1d6v, 1d7i, 1d7j, 1dbb, 1dbj, 1dbk, 1det, 1dg9, 1di8, 1di9, 1dif, 1dis, 1dl7, 1dm2, 1dmp, 1dqn, 1dqx, 1drj, 1drk, 1drv, 1dth, 1dud, 1duv, 1dx6, 1dy4, 1e1v, 1e1x, 1e1y, 1e3g, 1e3v, 1e4h, 1e55, 1e5a, 1e5j, 1e66, 1e6q, 1e6s, 1e72, 1e9h, 1ebw, 1eby, 1ebz, 1ec0, 1ec1, 1ec2, 1ec3, 1eef, 1efi, 1efy, 1egh, 1eix, 1ek1, 1ek2, 1elr, 1em6, 1eoc, 1eou, 1ero, 1erq, 1err, 1esz, 1etz, 1eve, 1exv, 1exw, 1ezf, 1f0q, 1f1j, 1f2o, 1f2p, 1f40, 1f4x, 1f57, 1f8a, 1f90, 1f9e, 1fao, 1fch, 1fcx, 1fcy, 1fcz, 1fd0, 1fd7, 1ff1, 1fgi, 1fhr, 1fig, 1fiv, 1fj4, 1fkb, 1fkf, 1fkg, 1fkh, 1fki, 1fkw, 1fl3, 1fl6, 1flr, 1fmb, 1fo0, 1fo2, 1fo3, 1fpi, 1fsw, 1fsy, 1ft4, 1ft7, 1fta, 1ftj, 1ftk, 1ftl, 1ftm, 1fvt, 1fvv, 1fw0, 1fwe, 1fyr, 1fzj, 1fzk, 1fzm, 1fzo, 1g1d, 1g27, 1g2a, 1g2k, 1g2o, 1g35, 1g3m, 1g45, 1g46, 1g48, 1g4j, 1g4o, 1g50, 1g52, 1g53, 1g54, 1g5s, 1g6r, 1g6s, 1g7p, 1g7q, 1g7v, 1g85, 1g98, 1g9r, 1ga8, 1ga9, 1gaf, 1gar, 1gca, 1gfw, 1gfz, 1ggn, 1gni, 1gnj, 1gnm, 1gnn, 1gno, 1gny, 1gpk, 1gpn, 1gpy, 1gqs, 1grp, 1gsf, 1gsz, 1gt1, 1gt3, 1gt4, 1gt5, 1gux, 1gwm, 1gwq, 1gwr, 1gx8, 1gyx, 1gyy, 1gz3, 1gz4, 1gz9, 1gzc, 1gzv, 1h00, 1h01, 1h07, 1h08, 1h0a, 1h0w, 1h1b, 1h1d, 1h1h, 1h1p, 1h1q, 1h1r, 1h1s, 1h22, 1h23, 1h27, 1h2k, 1h2t, 1h2u, 1h35, 1h36, 1h37, 1h39, 1h3a, 1h3b, 1h3c, 1h46, 1h4n, 1h5u, 1h5v, 1h6h, 1h8l, 1h8s, 1h8y, 1h9z, 1ha2, 1hbj, 1hbv, 1hdq, 1hee, 1hef, 1heg, 1hge, 1hgi, 1hgj, 1hi3, 1hi4, 1hi5, 1hih, 1hii, 1him, 1hk1, 1hk2, 1hk3, 1hk4, 1hk5, 1hlf, 1hn2, 1hos, 1hp0, 1hp5, 1hpo, 1hps, 1hpv, 1hpx, 1hq5, 1hqf, 1hqg, 1hqh, 1hs6, 1hsg, 1hsh, 1hsl, 1hte, 1htf, 1htg, 1hti, 1hty, 1hvh, 1hvi, 1hvj, 1hvk, 1hvl, 1hvr, 1hvs, 1hwr, 1hww, 1hxb, 1hxk, 1hxw, 1hyv, 1hyz, 1i2s, 1i32, 1i33, 1i37, 1i41, 1i43, 1i48, 1i5r, 1i72, 1i7c, 1i7m, 1i7z, 1i80, 1i8i, 1i8z, 1i90, 1i91, 1i9l, 1i9m, 1i9n, 1i9o, 1i9p, 1i9q, 1iau, 1ibc, 1ibg, 1icj, 1ida, 1idb, 1iem, 1iep, 1if7, 1if8, 1igb, 1igj, 1ih0, 1ihy, 1ii5, 1iig, 1iih, 1iiq, 1ijr, 1ik4, 1il3, 1il4, 1il5, 1il9, 1ilh, 1imx, 1inq, 1iq1, 1iup, 1ivp, 1iy7, 1izh, 1izi, 1j07, 1j36, 1j37, 1j4k, 1j4r, 1jak, 1jcx, 1jd0, 1jdj, 1jfh, 1jgl, 1jii, 1jij, 1jik, 1jil, 1jjk, 1jld, 1jlr, 1jlx, 1jmq, 1jn2, 1jn4, 1jpl, 1jqy, 1jsv, 1jt1, 1juf, 1juq, 1juy, 1jvp, 1jvu, 1jyq, 1jzs, 1k03, 1k06, 1k08, 1k27, 1k2v, 1k3t, 1k6c, 1k6p, 1k6t, 1k6v, 1k9q, 1k9r, 1k9s, 1kc5, 1kcs, 1kdk, 1kds, 1kdw, 1ke0, 1ke3, 1ke5, 1ke6, 1ke7, 1ke8, 1ke9, 1kel, 1kjr, 1kmv, 1koj, 1kqb, 1kti, 1kug, 1kui, 1kuk, 1kv1, 1kv2, 1kv5, 1kwq, 1kwr, 1kyn, 1kyv, 1kz8, 1kzk, 1kzn, 1l2s, 1l5q, 1l5r, 1l5s, 1l6m, 1l7x, 1laf, 1lag, 1lah, 1lan, 1lb6, 1lbk, 1lcp, 1leg, 1lek, 1lev, 1lf8, 1lf9, 1lhu, 1lhv, 1lhw, 1lkk, 1lkl, 1lkx, 1llb, 1lqf, 1lrh, 1lrt, 1lst, 1lt5, 1lt6, 1lv8, 1lvc, 1lvk, 1lvu, 1lxf, 1lyx, 1lzo, 1lzq, 1m0b, 1m0n, 1m0o, 1m0q, 1m13, 1m21, 1m2p, 1m2q, 1m2r, 1m51, 1m5b, 1m5c, 1m5d, 1m5e, 1m5f, 1m5w, 1m7d, 1m7i, 1m7q, 1m7y, 1m9n, 1mai, 1mcz, 1mdl, 1me7, 1me8, 1mes, 1met, 1meu, 1mfa, 1mfd, 1mfg, 1mh5, 1mik, 1mj7, 1mjj, 1mkd, 1ml1, 1mm6, 1mm7, 1mns, 1mpl, 1mqd, 1mqg, 1mqh, 1mqi, 1mqj, 1mrn, 1mrs, 1mrw, 1mrx, 1ms0, 1ms7, 1msm, 1msn, 1mto, 1mtr, 1mx1, 1mxo, 1mxu, 1my2, 1my3, 1my4, 1my8, 1n0t, 1n1g, 1n1m, 1n1t, 1n1v, 1n3i, 1n3z, 1n46, 1n4h, 1n4k, 1n5r, 1n7m, 1n7t, 1nax, 1nd5, 1nde, 1ndv, 1ndw, 1ndy, 1ndz, 1nfs, 1ngw, 1nh0, 1nhg, 1nhu, 1nhv, 1nhw, 1nhx, 1nhz, 1njf, 1njj, 1njs, 1nli, 1nlt, 1nmk, 1nms, 1nnk, 1nnu, 1noi, 1noj, 1nok, 1nox, 1npa, 1npv, 1npw, 1nq0, 1nq7, 1nu3, 1nu8, 1nvq, 1nvr, 1nvs, 1nw4, 1nxy, 1ny0, 1nym, 1nyy, 1o0f, 1o0h, 1o0m, 1o0n, 1o0o, 1o41, 1o42, 1o43, 1o44, 1o45, 1o46, 1o47, 1o48, 1o49, 1o4a, 1o4b, 1o4d, 1o4e, 1o4f, 1o4g, 1o4h, 1o4i, 1o4j, 1o4k, 1o4l, 1o4m, 1o4n, 1o4o, 1o4p, 1o4q, 1o4r, 1o5r, 1o6h, 1o6q, 1o6r, 1o79, 1o86, 1o9d, 1o9e, 1oai, 1oar, 1oau, 1oay, 1obx, 1ocn, 1ocq, 1odi, 1odj, 1oe0, 1oe7, 1oe8, 1ogd, 1ogu, 1ogx, 1ogz, 1ohr, 1oi9, 1oiq, 1oir, 1oit, 1oiu, 1oiy, 1okl, 1okv, 1okw, 1oky, 1okz, 1ol1, 1ol2, 1om1, 1ong, 1onh, 1oq5, 1orw, 1os0, 1os5, 1ouk, 1ouy, 1ov3, 1ove, 1ox9, 1oxn, 1oxq, 1oyn, 1oz0, 1ozv, 1p01, 1p02, 1p03, 1p04, 1p05, 1p06, 1p0y, 1p10, 1p1n, 1p1o, 1p1q, 1p2a, 1p4r, 1p5e, 1p6d, 1p6e, 1p7m, 1p93, 1pa9, 1pau, 1pb8, 1pb9, 1pbq, 1pcg, 1pf7, 1pf8, 1pgp, 1phw, 1pi4, 1pi5, 1pig, 1pkx, 1pl0, 1pme, 1pmn, 1pmu, 1pmv, 1pot, 1ppi, 1ppw, 1ppx, 1pq3, 1pq6, 1pqc, 1pr1, 1pr5, 1pro, 1ps3, 1pu7, 1pu8, 1pum, 1pun, 1puq, 1pus, 1pvn, 1pwy, 1pxi, 1pxj, 1pxk, 1pxl, 1pxm, 1pxn, 1pxo, 1pxp, 1py1, 1py5, 1pye, 1pyw, 1pz5, 1pzi, 1pzo, 1pzp, 1q1g, 1q1y, 1q4k, 1q4x, 1q54, 1q72, 1q83, 1q84, 1q8t, 1q8u, 1q8w, 1q91, 1q95, 1q9d, 1q9m, 1qan, 1qaq, 1qaw, 1qbr, 1qbt, 1qbu, 1qca, 1qf0, 1qf1, 1qf2, 1qf4, 1qf5, 1qhc, 1qi0, 1qiw, 1qja, 1qjb, 1qji, 1qkn, 1qkt, 1qku, 1qm4, 1qm5, 1qng, 1qnh, 1qpb, 1qpf, 1qpl, 1qq9, 1qs4, 1qsc, 1qti, 1qtn, 1qvt, 1qvu, 1qwu, 1qx1, 1qxl, 1qxw, 1qxy, 1qxz, 1qyg, 1r0p, 1r4w, 1r58, 1r5g, 1r5h, 1r5n, 1r6g, 1r6z, 1r78, 1r9l, 1rd4, 1rdi, 1rdj, 1rdl, 1rdn, 1re1, 1re8, 1rej, 1rek, 1rgk, 1rgl, 1rhj, 1rhk, 1rhm, 1rhq, 1rhr, 1rhu, 1rin, 1rnm, 1rnt, 1ro6, 1rp7, 1rpa, 1rpf, 1rpj, 1rql, 1rr6, 1rry, 1rt9, 1rtl, 1rv1, 1rw8, 1rwq, 1rww, 1rwx, 1s17, 1s26, 1s3k, 1s50, 1s89, 1s9t, 1s9v, 1sbg, 1sbr, 1sdt, 1sdu, 1sdv, 1sgu, 1sh9, 1shd, 1siv, 1sj0, 1sm2, 1so2, 1soj, 1sqc, 1sqi, 1sqn, 1sr7, 1ssq, 1stc, 1std, 1sve, 1svg, 1svh, 1sw1, 1sw2, 1syh, 1syi, 1syo, 1sz0, 1szd, 1szm, 1t13, 1t31, 1t32, 1t3t, 1t46, 1t4e, 1t4s, 1t5a, 1t5f, 1t69, 1t7j, 1tcw, 1tcx, 1tfz, 1tg5, 1thl, 1thz, 1tka, 1tkb, 1tkc, 1tl9, 1tlo, 1tlp, 1tmn, 1tog, 1toi, 1toj, 1tok, 1tpw, 1tr7, 1trd, 1tsi, 1tt1, 1ttm, 1ttv, 1tuf, 1tve, 1tvo, 1txr, 1tyr, 1tze, 1u0g, 1u1b, 1u2r, 1u2y, 1u33, 1u3q, 1u3r, 1u3s, 1u59, 1u65, 1u71, 1u9e, 1u9l, 1udt, 1udu, 1ugw, 1ugx, 1ugy, 1uh1, 1uho, 1ui0, 1uj5, 1uj6, 1ujj, 1ujk, 1uk0, 1uk1, 1ule, 1uml, 1umw, 1ung, 1unh, 1unl, 1uod, 1uom, 1upf, 1upk, 1urc, 1urw, 1usk, 1utr, 1uu3, 1uu7, 1uu8, 1uu9, 1uv6, 1uvr, 1uw6, 1uwf, 1uwh, 1uwt, 1uwu, 1uxa, 1uxb, 1uys, 1uz4, 1uz8, 1uze, 1v0o, 1v0p, 1v1k, 1v2h, 1v41, 1v48, 1v79, 1v7a, 1vcu, 1vea, 1veb, 1vfn, 1vij, 1vik, 1vj5, 1vj6, 1vjy, 1vot, 1vso, 1vyq, 1vyw, 1vyz, 1w0x, 1w0y, 1w22, 1w25, 1w2g, 1w2h, 1w2k, 1w2x, 1w31, 1w3k, 1w3l, 1w4l, 1w4o, 1w4p, 1w4q, 1w5v, 1w5w, 1w5x, 1w5y, 1w6r, 1w6y, 1w76, 1w7h, 1w7x, 1w80, 1w82, 1w83, 1w84, 1w8l, 1w8m, 1wbn, 1wbo, 1wbs, 1wbt, 1wbv, 1wbw, 1wcc, 1wdn, 1wdq, 1wdr, 1we2, 1wht, 1wok, 1wqv, 1ws1, 1ws4, 1ws5, 1wss, 1wtg, 1wun, 1wur, 1wv7, 1wva, 1wvj, 1wxz, 1wzy, 1x0n, 1x6u, 1x70, 1x76, 1x78, 1x7b, 1x7e, 1x7q, 1x7r, 1x8b, 1x8d, 1x8j, 1x8r, 1x8t, 1x9d, 1xa5, 1xap, 1xb7, 1xbb, 1xbc, 1xd0, 1xdd, 1xdg, 1xfv, 1xge, 1xgi, 1xgj, 1xh4, 1xh5, 1xh6, 1xh7, 1xh8, 1xh9, 1xhy, 1xjd, 1xk5, 1xk9, 1xkk, 1xlx, 1xlz, 1xm4, 1xm6, 1xmu, 1xmy, 1xn0, 1xnx, 1xnz, 1xoe, 1xog, 1xom, 1xon, 1xoq, 1xor, 1xos, 1xot, 1xow, 1xoz, 1xp0, 1xp1, 1xp6, 1xp9, 1xpc, 1xpz, 1xq0, 1xqc, 1xr8, 1xr9, 1xuo, 1xws, 1xxe, 1xxh, 1xxi, 1xz8, 1xzx, 1y0l, 1y0x, 1y1m, 1y1z, 1y20, 1y2b, 1y2c, 1y2d, 1y2e, 1y2f, 1y2g, 1y2h, 1y2j, 1y2k, 1y3g, 1y3n, 1y3p, 1y4z, 1y57, 1y6a, 1y6b, 1y8o, 1y8p, 1y91, 1ya4, 1yc5, 1yci, 1yda, 1ydb, 1ydd, 1ydk, 1ydr, 1yds, 1ydt, 1yei, 1yej, 1yhm, 1yhs, 1yi3, 1ykp, 1ykr, 1ylv, 1yly, 1ym1, 1yms, 1ymx, 1ynd, 1yon, 1yq7, 1yqj, 1ysg, 1ysi, 1yt9, 1yvf, 1yvm, 1yvx, 1yvz, 1yw2, 1yw7, 1yw8, 1ywr, 1yxd, 1yy4, 1yye, 1yyr, 1yys, 1z1h, 1z1r, 1z2b, 1z34, 1z3t, 1z3v, 1z4n, 1z4o, 1z4u, 1z5m, 1z6d, 1z6f, 1z6j, 1z6p, 1z6q, 1z6s, 1z95, 1z9g, 1z9y, 1zaf, 1zaj, 1zc9, 1zd2, 1zd3, 1zd4, 1zd5, 1zdp, 1ze8, 1zea, 1zfk, 1zfp, 1zfq, 1zgb, 1zge, 1zhy, 1zkl, 1zkn, 1zky, 1zls, 1zlu, 1zlv, 1zlw, 1zm7, 1zoe, 1zog, 1zoh, 1zom, 1zp8, 1zpa, 1zpb, 1zpc, 1zrz, 1zsb, 1zsf, 1zsr, 1zub, 1zuc, 1zxc, 1zyj, 1zz1, 1zz2, 1zz3, 1zzl, 2a0c, 2a14, 2a25, 2a2g, 2a3w, 2a3x, 2a4g, 2a4l, 2a4q, 2a4r, 2a58, 2a5s, 2a8h, 2aa6, 2aa9, 2aac, 2aay, 2ada, 2adu, 2aeb, 2aei, 2ael, 2ai7, 2ai8, 2aia, 2aie, 2aig, 2aj8, 2ajb, 2ajd, 2ajl, 2al5, 2alv, 2am1, 2am2, 2am4, 2am9, 2ama, 2amt, 2amv, 2ans, 2ao6, 2aoc, 2aod, 2aoe, 2aog, 2aoh, 2aq7, 2aqb, 2aqu, 2avm, 2avo, 2avq, 2avs, 2avv, 2aw1, 2ax6, 2ax9, 2axi, 2ayp, 2ayr, 2az5, 2az8, 2az9, 2azb, 2azc, 2azm, 2b1g, 2b1i, 2b1p, 2b1v, 2b1z, 2b2v, 2b52, 2b53, 2b54, 2b55, 2b7a, 2b7d, 2b9a, 2baj, 2bak, 2bal, 2bb7, 2bdf, 2bdj, 2bes, 2bet, 2bgn, 2bgr, 2bjm, 2bkz, 2bmc, 2bmk, 2bmz, 2bo4, 2boi, 2boj, 2bpm, 2bpv, 2bpx, 2bpy, 2bqv, 2br1, 2br6, 2brb, 2brg, 2brh, 2brm, 2brn, 2bro, 2btr, 2bts, 2bu5, 2bua, 2bub, 2buc, 2buv, 2bv4, 2bvd, 2byr, 2bys, 2bz6, 2bzz, 2c02, 2c0o, 2c1a, 2c1b, 2c1n, 2c1p, 2c3i, 2c3j, 2c3k, 2c3l, 2c4f, 2c4g, 2c4v, 2c4w, 2c5n, 2c5o, 2c5x, 2c5y, 2c68, 2c69, 2c6e, 2c6i, 2c6k, 2c6l, 2c6m, 2c6n, 2c6o, 2c80, 2c92, 2c94, 2c97, 2c9b, 2c9d, 2ca8, 2cbj, 2cbr, 2cbs, 2cc7, 2ccb, 2ccc, 2cej, 2cem, 2cen, 2cex, 2cgr, 2cgu, 2cgv, 2cgw, 2cgx, 2chm, 2cht, 2ci9, 2cia, 2ckm, 2clv, 2clx, 2cmf, 2cmo, 2cn8, 2co0, 2ctc, 2cvd, 2d06, 2d0k, 2d1x, 2d3u, 2d3z, 2d41, 2dbl, 2ddf, 2dq7, 2dri, 2ds1, 2dua, 2duv, 2dxs, 2e1w, 2e27, 2e2b, 2e2p, 2e2r, 2e5y, 2e7f, 2e91, 2e92, 2e93, 2e94, 2e95, 2e9n, 2e9o, 2e9u, 2e9v, 2ea2, 2ea4, 2eg7, 2eg8, 2epn, 2erz, 2etm, 2evc, 2evm, 2evo, 2ew5, 2ew6, 2ewa, 2ewb, 2ewp, 2exc, 2exm, 2ez7, 2f0z, 2f10, 2f14, 2f18, 2f1a, 2f1b, 2f34, 2f35, 2f3k, 2f3r, 2f4j, 2f5t, 2f7i, 2f7o, 2f80, 2f81, 2f89, 2f8g, 2f8i, 2f94, 2f9b, 2f9k, 2f9u, 2f9v, 2fah, 2fai, 2fb8, 2fda, 2fdd, 2fde, 2ff1, 2ff2, 2fgh, 2fgi, 2fgu, 2fgv, 2fhy, 2fie, 2fix, 2fjp, 2fkf, 2fl5, 2flb, 2fle, 2flh, 2fm0, 2fm2, 2fm5, 2fmb, 2fo4, 2fou, 2fov, 2foy, 2fqo, 2fqt, 2fr3, 2fu8, 2fum, 2fv5, 2fv9, 2fvc, 2fvd, 2fxu, 2fyv, 2fzc, 2fzg, 2fzk, 2g01, 2g2r, 2g5p, 2g5t, 2g5u, 2g63, 2g6p, 2g6q, 2g78, 2g79, 2g83, 2g8r, 2g96, 2g97, 2g9q, 2g9r, 2g9u, 2g9v, 2g9x, 2ga2, 2gc8, 2gcd, 2gd8, 2gdo, 2gfj, 2gfk, 2gfs, 2gg0, 2gg2, 2gg3, 2gg5, 2gg7, 2gg8, 2gg9, 2gga, 2ggb, 2ggd, 2ggu, 2ggx, 2gh6, 2ghg, 2giu, 2gj4, 2gj5, 2gkl, 2gl0, 2glm, 2glp, 2gm9, 2gmk, 2gmv, 2gmx, 2gnf, 2gnh, 2gni, 2gnj, 2gnl, 2go4, 2gpp, 2gss, 2gst, 2gsu, 2gu8, 2gv2, 2gvf, 2gvj, 2gvv, 2gyi, 2gz2, 2gz7, 2gz8, 2gzl, 2h02, 2h03, 2h13, 2h15, 2h21, 2h23, 2h2e, 2h2g, 2h2h, 2h2j, 2h3e, 2h42, 2h44, 2h4n, 2h5a, 2h5d, 2h5e, 2h5i, 2h5j, 2h65, 2h6b, 2h6q, 2h8h, 2h96, 2h9m, 2h9n, 2h9p, 2ha0, 2ha2, 2ha3, 2ha4, 2ha5, 2ha6, 2ha7, 2hah, 2hai, 2hb3, 2hb9, 2hd1, 2hd6, 2hdq, 2hdr, 2hds, 2hdu, 2hdx, 2hf8, 2hha, 2hiw, 2hk5, 2hkf, 2hl4, 2hmu, 2hmv, 2hmw, 2hnc, 2hob, 2hoc, 2hog, 2hpa, 2hr6, 2hrm, 2hrp, 2hs1, 2hs2, 2hvc, 2hvx, 2hw2, 2hwh, 2hwi, 2hwo, 2hwp, 2hxl, 2hxm, 2hxq, 2hy0, 2hyy, 2hz0, 2hz4, 2hzi, 2hzl, 2i03, 2i0a, 2i0d, 2i0e, 2i0g, 2i0h, 2i0j, 2i0v, 2i0y, 2i19, 2i1m, 2i1r, 2i2b, 2i2c, 2i3v, 2i40, 2i47, 2i4d, 2i4t, 2i4u, 2i4v, 2i4w, 2i4x, 2i5f, 2i72, 2i7c, 2ica, 2idk, 2idw, 2ie4, 2ien, 2ieo, 2igv, 2igw, 2ihq, 2iit, 2iiv, 2ilp, 2ima, 2imb, 2imd, 2in6, 2io6, 2ioa, 2iog, 2iok, 2ipo, 2isc, 2isv, 2isw, 2it4, 2itk, 2ito, 2itp, 2itt, 2ity, 2itz, 2iu0, 2ivu, 2iw6, 2iw8, 2iw9, 2iyf, 2izx, 2j27, 2j2i, 2j3q, 2j47, 2j4a, 2j4g, 2j4q, 2j4z, 2j50, 2j62, 2j6m, 2j7w, 2j7x, 2j87, 2j9a, 2j9h, 2j9l, 2jaj, 2jb5, 2jb6, 2jbl, 2jbo, 2jbp, 2jbu, 2jbv, 2jdh, 2jdk, 2jdl, 2jdm, 2jdn, 2jdo, 2jdp, 2jds, 2jdt, 2jdu, 2jdv, 2jdy, 2jew, 2jfz, 2jg8, 2jiu, 2jiw, 2jj3, 2jjk, 2jjr, 2jk9, 2jke, 2jnw, 2jo9, 2jst, 2k1q, 2k2r, 2k31, 2k46, 2k62, 2kaw, 2kdh, 2kfx, 2kmx, 2ko7, 2l0i, 2l1r, 2l6j, 2l7u, 2l8r, 2l98, 2lh8, 2lha, 2liq, 2lnw, 2lpr, 2lsv, 2lwi, 2ly0, 2lzg, 2m3o, 2mip, 2mji, 2mlm, 2mov, 2ms4, 2n06, 2n0u, 2n0w, 2n14, 2n27, 2nmb, 2nmx, 2nmy, 2nmz, 2nn1, 2nn7, 2nn8, 2nng, 2nnk, 2nno, 2nnp, 2nns, 2nnv, 2no3, 2np8, 2nq6, 2nq7, 2nqg, 2nqi, 2nsx, 2ntf, 2nv7, 2nw4, 2nwl, 2nww, 2nxd, 2nxl, 2nxm, 2nyr, 2o0u, 2o1c, 2o1v, 2o22, 2o2u, 2o3p, 2o48, 2o4h, 2o4k, 2o4l, 2o4n, 2o4p, 2o4s, 2o4z, 2o5d, 2o63, 2o64, 2o65, 2o7e, 2o7n, 2o8h, 2o9a, 2o9i, 2o9k, 2oag, 2oax, 2oaz, 2obj, 2obo, 2oc0, 2oc1, 2oc2, 2oc4, 2oc7, 2oc9, 2oei, 2off, 2ofu, 2ogy, 2ogz, 2oh0, 2oh4, 2ohv, 2oi0, 2oi2, 2oic, 2oiq, 2oj9, 2ojf, 2ojg, 2oji, 2ojj, 2ok1, 2ole, 2on3, 2on6, 2onc, 2oo8, 2op9, 2oph, 2oq6, 2oqi, 2oqs, 2oqv, 2ork, 2os9, 2osc, 2osf, 2osm, 2ot1, 2ou7, 2ovv, 2ovy, 2ow6, 2ow7, 2owb, 2oxd, 2oxn, 2oxx, 2oxy, 2oz2, 2oz5, 2oz7, 2p0d, 2p15, 2p1c, 2p2a, 2p2h, 2p2i, 2p33, 2p3a, 2p3b, 2p3c, 2p3d, 2p3g, 2p3i, 2p3o, 2p4i, 2p4s, 2p53, 2p59, 2p7a, 2p7g, 2p7z, 2p8n, 2p8s, 2p98, 2p99, 2p9a, 2pax, 2pbw, 2pcp, 2pcu, 2pe0, 2pe1, 2pe2, 2pem, 2pgj, 2pgl, 2pgz, 2ph9, 2pix, 2piy, 2piz, 2pj0, 2pj1, 2pj2, 2pj3, 2pj4, 2pj5, 2pj6, 2pj7, 2pj8, 2pj9, 2pja, 2pjb, 2pjc, 2pjl, 2pk5, 2pk6, 2pll, 2pmc, 2pog, 2poq, 2pou, 2pov, 2pow, 2pq9, 2pqb, 2pqc, 2pqj, 2pql, 2pqz, 2pri, 2prj, 2psu, 2psv, 2pt9, 2pu2, 2pv1, 2pvh, 2pvj, 2pvk, 2pvl, 2pvm, 2pvn, 2pvu, 2pwc, 2pwd, 2pwg, 2pwr, 2pyi, 2pym, 2pyn, 2pyy, 2pzy, 2q1l, 2q1q, 2q2a, 2q2c, 2q2n, 2q38, 2q3z, 2q54, 2q55, 2q5k, 2q63, 2q64, 2q6b, 2q6c, 2q6f, 2q70, 2q7o, 2q7y, 2q80, 2q88, 2q89, 2q8g, 2q8h, 2q8i, 2q8z, 2q92, 2q93, 2q94, 2q95, 2q96, 2q9m, 2q9n, 2q9y, 2qa8, 2qaf, 2qbu, 2qbw, 2qc6, 2qcd, 2qcf, 2qcg, 2qch, 2qci, 2qcm, 2qcn, 2qd6, 2qd7, 2qd8, 2qd9, 2qdt, 2qe2, 2qe4, 2qe5, 2qft, 2qfu, 2qh6, 2qhc, 2qhm, 2qhn, 2qhy, 2qhz, 2qi0, 2qi1, 2qi3, 2qi4, 2qi5, 2qi6, 2qi7, 2qic, 2qiq, 2qk8, 2qky, 2ql5, 2ql7, 2ql9, 2qlb, 2qlf, 2qlj, 2qlm, 2qln, 2qlq, 2qm7, 2qm9, 2qn1, 2qn2, 2qn3, 2qnb, 2qnn, 2qnp, 2qnq, 2qo8, 2qoa, 2qoe, 2qoh, 2qp6, 2qpu, 2qq7, 2qrg, 2qrh, 2qrk, 2qrl, 2qrm, 2qrp, 2qrq, 2qry, 2qt9, 2qta, 2qtb, 2qtn, 2qtr, 2qtu, 2qu5, 2qu6, 2qv7, 2qw1, 2qx0, 2qyk, 2qyn, 2r03, 2r0u, 2r0z, 2r1w, 2r1x, 2r1y, 2r23, 2r2b, 2r38, 2r3f, 2r3g, 2r3h, 2r3i, 2r3j, 2r3k, 2r3l, 2r3m, 2r3n, 2r3o, 2r3p, 2r3t, 2r3w, 2r43, 2r4b, 2r4f, 2r58, 2r59, 2r5a, 2r5p, 2r5q, 2r64, 2r6w, 2r6y, 2r75, 2r7b, 2r7g, 2r8q, 2r9s, 2r9w, 2r9x, 2ra6, 2rc8, 2rc9, 2rcb, 2rcu, 2rcw, 2rcx, 2rd6, 2reg, 2rfh, 2rfn, 2rfy, 2rg5, 2rg6, 2rgp, 2rgu, 2ri9, 2ria, 2rib, 2rin, 2rip, 2rjp, 2rk7, 2rk8, 2rka, 2rkd, 2rke, 2rkf, 2rkg, 2rku, 2rl5, 2rok, 2rox, 2rt5, 2sfp, 2std, 2tmn, 2toh, 2upj, 2uue, 2uvm, 2uw0, 2uw3, 2uw4, 2uw5, 2uw6, 2uw7, 2uw8, 2uxx, 2uxz, 2uy0, 2uy3, 2uy4, 2uy5, 2uyq, 2uz9, 2uzb, 2uzd, 2uze, 2uzl, 2uzn, 2uzo, 2v0c, 2v0n, 2v22, 2v2c, 2v2h, 2v2q, 2v2v, 2v3d, 2v3e, 2v3u, 2v54, 2v57, 2v58, 2v59, 2v5a, 2v5x, 2v6n, 2v77, 2v7a, 2v7d, 2v86, 2v87, 2v88, 2v96, 2vaq, 2vb8, 2vba, 2vc9, 2vcb, 2vcq, 2vcw, 2vcx, 2vd0, 2vd1, 2vd7, 2vf6, 2vfk, 2vgo, 2vgp, 2vhj, 2vhq, 2vi5, 2vj1, 2vj8, 2vk2, 2vk6, 2vl1, 2vmc, 2vmd, 2vnf, 2vnp, 2vo7, 2vpe, 2vpg, 2vpp, 2vqj, 2vqm, 2vr0, 2vr3, 2vrx, 2vta, 2vth, 2vti, 2vtj, 2vtl, 2vtm, 2vtn, 2vto, 2vtp, 2vtq, 2vtr, 2vts, 2vtt, 2vu3, 2vur, 2vv9, 2vvn, 2vvo, 2vvs, 2vvt, 2vw1, 2vw2, 2vwu, 2vwv, 2vww, 2vwx, 2vwy, 2vwz, 2vx0, 2vx1, 2vx9, 2vxa, 2vxj, 2vxn, 2vyt, 2w05, 2w06, 2w08, 2w0j, 2w0s, 2w0x, 2w0z, 2w12, 2w17, 2w1c, 2w1d, 2w1e, 2w1f, 2w1g, 2w1h, 2w1i, 2w3l, 2w3o, 2w47, 2w4x, 2w5g, 2w5i, 2w66, 2w67, 2w6c, 2w6m, 2w6n, 2w6o, 2w6p, 2w6q, 2w6z, 2w70, 2w71, 2w7x, 2w87, 2w8f, 2w8g, 2w8j, 2w8w, 2w8y, 2w92, 2w9h, 2wa3, 2wa4, 2waj, 2wb5, 2wbb, 2wbd, 2wca, 2wcx, 2wd1, 2wd3, 2wd7, 2we3, 2web, 2wec, 2wed, 2weg, 2weh, 2wei, 2wej, 2weo, 2wev, 2wey, 2wf5, 2wfj, 2wgi, 2wgj, 2wgs, 2who, 2whp, 2wib, 2wih, 2wk2, 2wkt, 2wky, 2wkz, 2wl0, 2wl4, 2wl5, 2wly, 2wlz, 2wm0, 2wmr, 2wmu, 2wmv, 2wmw, 2wmx, 2wn9, 2wnc, 2wnj, 2wnl, 2wor, 2wos, 2wot, 2wou, 2wpa, 2wpb, 2wq4, 2wqb, 2wr8, 2wsx, 2wtc, 2wtd, 2wti, 2wtj, 2wtv, 2wtw, 2wtx, 2wu6, 2wu7, 2wuf, 2wva, 2ww2, 2wwj, 2wxd, 2wxv, 2wyi, 2wzm, 2wzx, 2wzy, 2wzz, 2x00, 2x09, 2x0y, 2x24, 2x2c, 2x2i, 2x2k, 2x2l, 2x2m, 2x39, 2x3t, 2x4o, 2x4r, 2x4s, 2x4t, 2x4u, 2x4z, 2x52, 2x6d, 2x6e, 2x6w, 2x6x, 2x6y, 2x7o, 2x7s, 2x7t, 2x7u, 2x7x, 2x81, 2x85, 2x8d, 2x8e, 2x8i, 2x8z, 2x91, 2x95, 2x96, 2x97, 2x9e, 2x9f, 2xa4, 2xaf, 2xag, 2xah, 2xaj, 2xaq, 2xas, 2xb7, 2xba, 2xbj, 2xbp, 2xch, 2xck, 2xcn, 2xde, 2xdm, 2xe4, 2xel, 2xey, 2xez, 2xf0, 2xg3, 2xg5, 2xg9, 2xh5, 2xhm, 2xix, 2xiy, 2xiz, 2xj0, 2xj1, 2xj2, 2xj7, 2xk1, 2xln, 2xm1, 2xm2, 2xm8, 2xm9, 2xml, 2xmy, 2xnb, 2xne, 2xng, 2xni, 2xo8, 2xog, 2xoi, 2xp2, 2xp3, 2xp4, 2xp5, 2xp6, 2xp7, 2xp8, 2xpa, 2xpb, 2xpk, 2xqq, 2xru, 2xs8, 2xsb, 2xtk, 2xtn, 2xto, 2xuc, 2xuf, 2xui, 2xup, 2xvd, 2xvn, 2xwd, 2xwe, 2xwy, 2xxr, 2xxt, 2xxw, 2xxx, 2xxy, 2xy9, 2xyd, 2xye, 2xyf, 2xyn, 2xyr, 2xys, 2xyt, 2xyu, 2xz5, 2xzc, 2xzg, 2xzq, 2xzw, 2y07, 2y0j, 2y1d, 2y1g, 2y2h, 2y2i, 2y2j, 2y2k, 2y2n, 2y2p, 2y36, 2y3p, 2y4a, 2y4k, 2y4l, 2y54, 2y55, 2y56, 2y57, 2y58, 2y59, 2y5k, 2y5l, 2y6o, 2y7i, 2y7k, 2y7p, 2y7w, 2y8c, 2y8i, 2y8l, 2y8o, 2y8q, 2y9g, 2ya6, 2ya7, 2ya8, 2yac, 2yak, 2ybk, 2ybp, 2ybs, 2yc0, 2ycf, 2ycq, 2ycr, 2ycs, 2yde, 2ydf, 2ydi, 2ydj, 2ydk, 2ydm, 2ydo, 2ydt, 2ydv, 2yer, 2yex, 2yfa, 2yfx, 2yg2, 2yhd, 2yiq, 2yir, 2yis, 2yit, 2yiu, 2yiw, 2yix, 2yjq, 2yk1, 2ylc, 2ylo, 2ylp, 2ylq, 2ym3, 2ym4, 2ym5, 2ym6, 2ym7, 2ym8, 2ymd, 2yme, 2ynd, 2yne, 2ynn, 2ynr, 2yof, 2yog, 2yoh, 2yoj, 2yol, 2ypi, 2ywp, 2yxj, 2z3h, 2z4b, 2z4o, 2z4r, 2z4w, 2z4y, 2z4z, 2z50, 2z52, 2z60, 2z6w, 2z78, 2z7g, 2z7h, 2z7i, 2z7r, 2z8e, 2z92, 2z94, 2z97, 2z9g, 2za3, 2zas, 2zaz, 2zb0, 2zb1, 2zbk, 2zdt, 2zdx, 2zg1, 2zg3, 2zga, 2zit, 2zjf, 2zju, 2zjv, 2zjw, 2zkj, 2zlf, 2zlg, 2zm3, 2zmd, 2zns, 2znt, 2znu, 2zoq, 2zp0, 2zpk, 2zq0, 2zu3, 2zu4, 2zu5, 2zv2, 2zv9, 2zva, 2zvj, 2zxg, 2zzu, 3a1s, 3a1t, 3a29, 3a2o, 3a3y, 3a4o, 3a4p, 3a5y, 3a6t, 3a73, 3abt, 3abu, 3acl, 3ad7, 3ad8, 3ag9, 3agl, 3ah8, 3ahn, 3aho, 3aid, 3aig, 3aje, 3ama, 3amb, 3amv, 3anq, 3anr, 3ans, 3ant, 3ao1, 3ao2, 3ao4, 3ao5, 3aox, 3ap4, 3ap7, 3aqt, 3arb, 3ard, 3are, 3arf, 3arg, 3arp, 3arq, 3arr, 3art, 3aru, 3arv, 3arw, 3arx, 3ary, 3arz, 3as0, 3as1, 3as2, 3as3, 3asx, 3at1, 3at3, 3at4, 3atp, 3atu, 3atv, 3atw, 3avz, 3aw0, 3axz, 3ay0, 3ay9, 3aya, 3ayc, 3ayd, 3b0w, 3b1t, 3b1u, 3b2q, 3b2w, 3b3c, 3b3s, 3b3w, 3b3x, 3b4f, 3b4p, 3b50, 3b5r, 3b65, 3b66, 3b67, 3b68, 3b78, 3b7i, 3b7j, 3b7r, 3b7u, 3b82, 3b8h, 3b8q, 3b8r, 3b8z, 3b92, 3b9g, 3bar, 3bb1, 3bbt, 3bc4, 3bcs, 3be2, 3be9, 3bea, 3bel, 3bet, 3bex, 3bf1, 3bft, 3bfu, 3bg8, 3bgb, 3bgc, 3bgl, 3bgm, 3bgp, 3bgq, 3bgs, 3bgz, 3bho, 3bi6, 3biz, 3bjc, 3bjm, 3bki, 3bkk, 3bkl, 3bl0, 3bl1, 3bl7, 3bl9, 3bla, 3blr, 3bls, 3blt, 3blu, 3bm6, 3bm8, 3bmn, 3bmo, 3bmq, 3bpc, 3bpr, 3bqc, 3bqn, 3br9, 3brn, 3bsc, 3bt9, 3btc, 3bti, 3btj, 3btl, 3bux, 3bv2, 3bv3, 3bva, 3bvb, 3bwf, 3bwj, 3bwk, 3bx5, 3bxe, 3bxf, 3bxg, 3bxh, 3bxs, 3bxz, 3bz3, 3bze, 3bzf, 3bzi, 3c0z, 3c10, 3c1x, 3c2f, 3c2o, 3c2r, 3c2u, 3c43, 3c45, 3c49, 3c4c, 3c4e, 3c4f, 3c4h, 3c52, 3c56, 3c5u, 3c6w, 3c72, 3c79, 3c7n, 3c7p, 3c7q, 3c84, 3c88, 3c89, 3c8a, 3c8b, 3c8e, 3caj, 3cbs, 3ccb, 3ccc, 3ccn, 3cct, 3ccw, 3ccz, 3cd0, 3cd5, 3cd7, 3cd8, 3cda, 3cdb, 3cde, 3ce0, 3ce3, 3cf8, 3cf9, 3cfn, 3cft, 3cgf, 3cgo, 3cho, 3chp, 3chq, 3chr, 3chs, 3cii, 3cj2, 3cj3, 3cj4, 3cj5, 3cjf, 3ck7, 3ck8, 3ckb, 3cke, 3ckt, 3cn0, 3co9, 3coh, 3cow, 3coy, 3coz, 3cp9, 3cpb, 3cpc, 3cph, 3cpj, 3cqu, 3cqw, 3cr4, 3cr5, 3csl, 3cso, 3cth, 3ctj, 3ctq, 3ctr, 3cvk, 3cwj, 3cwk, 3cx9, 3cy2, 3cyw, 3cyx, 3cyz, 3cz1, 3czv, 3d04, 3d14, 3d1v, 3d1x, 3d1y, 3d1z, 3d20, 3d25, 3d27, 3d28, 3d2e, 3d2r, 3d2t, 3d3p, 3d3x, 3d45, 3d4f, 3d4l, 3d4q, 3d4y, 3d4z, 3d50, 3d51, 3d52, 3d5m, 3d62, 3d6o, 3d6p, 3d6q, 3d78, 3d7b, 3d7k, 3d7m, 3d7z, 3d83, 3d8w, 3d8y, 3d8z, 3d94, 3d9k, 3d9l, 3d9m, 3d9n, 3d9o, 3d9p, 3d9z, 3da6, 3daj, 3daz, 3dbu, 3dc2, 3dc3, 3dcc, 3dcq, 3dcr, 3dcs, 3dcv, 3dcw, 3dd0, 3dd8, 3dda, 3ddb, 3ddf, 3ddg, 3ddp, 3ddq, 3deh, 3dei, 3dej, 3dek, 3dg8, 3dga, 3dgq, 3djf, 3djk, 3djo, 3djp, 3djq, 3djv, 3djx, 3dk1, 3dkf, 3dkg, 3dkj, 3dla, 3dln, 3dnd, 3dne, 3dnt, 3dog, 3dow, 3doy, 3doz, 3dp0, 3dp1, 3dp2, 3dp3, 3dp4, 3dpk, 3ds6, 3ds9, 3dst, 3dsu, 3dsz, 3dt1, 3dtc, 3dvp, 3dx0, 3dx1, 3dx2, 3dx3, 3dx4, 3dxg, 3dxh, 3dzt, 3e0p, 3e0q, 3e12, 3e16, 3e2m, 3e3b, 3e3u, 3e4a, 3e51, 3e5a, 3e5u, 3e62, 3e63, 3e64, 3e6k, 3e6v, 3e6y, 3e7o, 3e81, 3e8n, 3e8r, 3e90, 3e92, 3e93, 3e9b, 3e9h, 3e9i, 3ebb, 3ebh, 3ebi, 3ebl, 3ebo, 3ebp, 3ecn, 3ed0, 3ee2, 3efj, 3efk, 3efr, 3efs, 3eft, 3efw, 3eg6, 3egt, 3eid, 3eig, 3eio, 3ej1, 3ej5, 3ejp, 3ejq, 3ejr, 3ejs, 3ejt, 3eju, 3ekn, 3ekp, 3ekq, 3eks, 3ekt, 3ekv, 3ekw, 3ekx, 3eky, 3el0, 3el1, 3el4, 3el5, 3el7, 3el8, 3el9, 3elc, 3elj, 3emg, 3emh, 3eml, 3eoc, 3eor, 3eov, 3eqb, 3eqr, 3erd, 3erk, 3ern, 3ert, 3ery, 3esj, 3ess, 3et7, 3eta, 3evc, 3evd, 3evf, 3ew2, 3ewc, 3ewh, 3ewu, 3ewz, 3ex2, 3ex3, 3ex6, 3eyd, 3eyg, 3eyh, 3eys, 3eyu, 3ezr, 3ezv, 3f07, 3f0r, 3f2a, 3f3t, 3f3u, 3f3v, 3f3w, 3f5p, 3f66, 3f6e, 3f6g, 3f6h, 3f78, 3f7b, 3f7g, 3f7u, 3f80, 3f81, 3f82, 3f8c, 3f8e, 3f8f, 3f8s, 3f8w, 3f9n, 3f9y, 3faa, 3fal, 3fas, 3fat, 3fbr, 3fc1, 3fc2, 3fc8, 3fcb, 3fcf, 3fci, 3fck, 3fcl, 3fcq, 3fdn, 3fe7, 3fea, 3feg, 3ff6, 3ffp, 3fh5, 3fh7, 3fh8, 3fhb, 3fhe, 3fhr, 3fi2, 3fi3, 3fj7, 3fjg, 3fjz, 3fk1, 3fkv, 3fl5, 3fl8, 3fl9, 3fmq, 3fmr, 3fnm, 3fnu, 3fpm, 3fqe, 3fqh, 3fqk, 3fql, 3fqs, 3frg, 3frz, 3fsj, 3fsm, 3ft2, 3ft3, 3ft4, 3ftq, 3fts, 3ftu, 3ftv, 3ftw, 3fty, 3ftz, 3fu0, 3fu3, 3fu5, 3fu6, 3fuc, 3fud, 3fue, 3fuf, 3fuh, 3fui, 3fuj, 3fuk, 3ful, 3fum, 3fun, 3fup, 3fuz, 3fv1, 3fv2, 3fv8, 3fvg, 3fvh, 3fvk, 3fvl, 3fvn, 3fw3, 3fw4, 3fwv, 3fx6, 3fxw, 3fxz, 3fy0, 3fz1, 3fzn, 3fzr, 3fzs, 3fzt, 3g08, 3g0b, 3g0c, 3g0d, 3g0e, 3g0g, 3g0w, 3g15, 3g1m, 3g2h, 3g2i, 3g2j, 3g2k, 3g2l, 3g2n, 3g2s, 3g2t, 3g2u, 3g2v, 3g2w, 3g2y, 3g2z, 3g30, 3g31, 3g32, 3g34, 3g35, 3g3d, 3g3m, 3g3n, 3g3r, 3g42, 3g45, 3g4f, 3g4g, 3g4i, 3g4k, 3g4l, 3g58, 3g5d, 3g5k, 3g6g, 3g6h, 3g86, 3g8e, 3g8o, 3g90, 3g9l, 3g9n, 3ga5, 3gba, 3gbb, 3gbe, 3gc7, 3gcp, 3gcq, 3gcs, 3gcu, 3gcv, 3gdt, 3gen, 3gf2, 3gfe, 3gfw, 3ggu, 3gi4, 3gi5, 3gi6, 3gjq, 3gjs, 3gjt, 3gjw, 3gk1, 3gk2, 3gk4, 3gkz, 3gm0, 3gn7, 3gnv, 3gnw, 3gol, 3gp0, 3gpe, 3gqz, 3gr2, 3grj, 3gs6, 3gs7, 3gsg, 3gsm, 3gss, 3gst, 3gtc, 3gur, 3gus, 3gv9, 3gvb, 3gvu, 3gws, 3gwt, 3gx0, 3gxl, 3gxt, 3gxy, 3gyn, 3gzn, 3h03, 3h06, 3h0e, 3h0j, 3h0q, 3h0s, 3h0y, 3h0z, 3h21, 3h22, 3h23, 3h26, 3h2a, 3h2c, 3h2f, 3h2m, 3h2n, 3h2o, 3h30, 3h3c, 3h59, 3h5b, 3h5s, 3h5u, 3h98, 3h9f, 3h9o, 3ha6, 3hab, 3hac, 3hau, 3hav, 3haw, 3hb4, 3hbo, 3hc8, 3hcm, 3hdk, 3hdm, 3hdn, 3hdz, 3hec, 3heg, 3hf6, 3hf8, 3hfb, 3hfj, 3hfv, 3hg1, 3hha, 3hhk, 3hig, 3hii, 3hik, 3hit, 3hiv, 3hj0, 3hjo, 3hkn, 3hkq, 3hkt, 3hku, 3hkw, 3hky, 3hl7, 3hll, 3hlo, 3hmm, 3hmo, 3hmp, 3hmv, 3hnb, 3hng, 3hnz, 3ho2, 3ho9, 3hp2, 3hp5, 3hq5, 3hqw, 3hqy, 3hqz, 3hr1, 3hrb, 3hrf, 3hs4, 3hu1, 3hu2, 3hu3, 3hub, 3huc, 3hv3, 3hv4, 3hv5, 3hv6, 3hv7, 3hv8, 3hvc, 3hvh, 3hvi, 3hvj, 3hvk, 3hx3, 3hxb, 3hxc, 3hxd, 3hxe, 3hxf, 3hy5, 3hy7, 3hy9, 3hyg, 3hzk, 3hzm, 3hzv, 3hzy, 3i02, 3i1y, 3i28, 3i4a, 3i4y, 3i51, 3i5n, 3i5z, 3i60, 3i6c, 3i6m, 3i6o, 3i6z, 3i73, 3i7b, 3i7c, 3i7e, 3i81, 3i8t, 3i9g, 3iad, 3iae, 3iaf, 3iaw, 3ibc, 3ibi, 3ibl, 3ibn, 3ibu, 3idp, 3ie3, 3ieo, 3ies, 3iet, 3if7, 3ifl, 3ifo, 3ifp, 3ig7, 3igg, 3igp, 3igv, 3ihz, 3ii5, 3iiw, 3iiy, 3ij0, 3ij1, 3ijh, 3ijy, 3ik3, 3ika, 3ikc, 3ikd, 3ikg, 3il5, 3il6, 3ilq, 3imc, 3ime, 3img, 3imy, 3io7, 3iob, 3ioc, 3iod, 3ioe, 3iof, 3iog, 3iok, 3ion, 3iop, 3ip5, 3ip6, 3ip8, 3ip9, 3ipa, 3ipb, 3ipe, 3iph, 3ipq, 3ips, 3ipu, 3ipx, 3ipy, 3iqg, 3iqh, 3iqi, 3iqj, 3iqq, 3iqu, 3iqv, 3isj, 3itu, 3itz, 3iu7, 3iu8, 3iu9, 3iub, 3iuc, 3iue, 3ivc, 3ivg, 3ivx, 3iw4, 3iw5, 3iw6, 3iw7, 3iw8, 3ixg, 3jdw, 3jpv, 3jpx, 3jq7, 3jq8, 3jq9, 3jqa, 3jqb, 3jqf, 3jqg, 3jrs, 3jsi, 3jsw, 3juo, 3jup, 3juq, 3jvr, 3jvs, 3jwq, 3jwr, 3jxw, 3jy0, 3jy9, 3jya, 3jyj, 3jzc, 3jzf, 3jzg, 3jzh, 3jzi, 3jzk, 3k05, 3k22, 3k23, 3k26, 3k27, 3k2f, 3k3e, 3k3g, 3k3h, 3k3i, 3k3j, 3k4d, 3k4q, 3k5u, 3k5v, 3k8c, 3k8o, 3k8q, 3ka2, 3kab, 3kac, 3kad, 3kaf, 3kag, 3kah, 3kai, 3kb3, 3kb7, 3kba, 3kbz, 3kc0, 3kc1, 3kce, 3kcf, 3kck, 3kd7, 3kdb, 3kdc, 3kdd, 3kdm, 3ked, 3kf4, 3kf7, 3kfa, 3kfc, 3kga, 3kgq, 3kgt, 3kgu, 3kig, 3kiv, 3kjd, 3kjf, 3kjn, 3kjq, 3kmc, 3kme, 3koo, 3kqr, 3krd, 3krj, 3krl, 3krr, 3krw, 3krx, 3kv2, 3kvw, 3kvx, 3kwa, 3kwf, 3kwj, 3kyf, 3kyq, 3l08, 3l0e, 3l0k, 3l0n, 3l0v, 3l1n, 3l2y, 3l3l, 3l3m, 3l3n, 3l79, 3l7a, 3l7b, 3l7c, 3l7d, 3l8s, 3l8v, 3l8x, 3l9l, 3l9m, 3l9n, 3lau, 3lbj, 3lbk, 3lbl, 3lcd, 3lce, 3lco, 3ldp, 3ldq, 3le6, 3le8, 3le9, 3lea, 3lf0, 3lfn, 3lfs, 3lgp, 3lhj, 3lhs, 3li2, 3ljt, 3lk0, 3lk1, 3lkh, 3lkj, 3lkz, 3ll8, 3lle, 3lm1, 3lmk, 3lok, 3lox, 3lp4, 3lp7, 3lpb, 3lpf, 3lpg, 3lpl, 3lpr, 3lpt, 3lpu, 3lq2, 3lq5, 3lq8, 3lqj, 3ls4, 3luo, 3lvp, 3lvw, 3lw0, 3lxe, 3lxg, 3lxk, 3lxl, 3lxo, 3ly2, 3lzb, 3lzs, 3lzu, 3lzv, 3lzz, 3m11, 3m1k, 3m2w, 3m3x, 3m3z, 3m40, 3m5e, 3m67, 3m6f, 3m6p, 3m6q, 3m6r, 3m89, 3m8u, 3m96, 3m9f, 3ma3, 3mam, 3max, 3mb6, 3mb7, 3mbl, 3mdz, 3mf5, 3mfv, 3mfw, 3mhc, 3mhi, 3mhl, 3mhm, 3mho, 3mi2, 3miy, 3mj1, 3mj2, 3mj5, 3mjl, 3mke, 3mkf, 3ml2, 3ml4, 3ml5, 3mlb, 3mmf, 3mmr, 3mn8, 3mna, 3mnu, 3moe, 3mof, 3moh, 3mpt, 3mqf, 3mrt, 3mrv, 3mrx, 3ms2, 3ms4, 3ms7, 3ms9, 3msc, 3mss, 3mt7, 3mt8, 3mt9, 3mta, 3mtb, 3mtd, 3mtw, 3muf, 3mv5, 3mvh, 3mvj, 3mvl, 3mvm, 3mw1, 3mwu, 3mww, 3mxc, 3mxd, 3mxe, 3mxr, 3mxs, 3mxy, 3my1, 3my5, 3myg, 3myq, 3mz3, 3mz6, 3mzc, 3n0h, 3n0n, 3n1v, 3n1w, 3n23, 3n2e, 3n2p, 3n35, 3n3j, 3n3l, 3n45, 3n46, 3n49, 3n4b, 3n51, 3n5h, 3n5j, 3n6k, 3n7h, 3n7o, 3n7r, 3n7s, 3n9r, 3n9s, 3nal, 3nam, 3nan, 3nb5, 3nba, 3nc4, 3nc9, 3ncg, 3ncq, 3ncr, 3nee, 3nef, 3neg, 3neo, 3nes, 3new, 3nex, 3nf3, 3nf6, 3nf7, 3nf8, 3nf9, 3nga, 3nhi, 3nht, 3ni5, 3nii, 3nij, 3nik, 3nil, 3nim, 3nin, 3njy, 3nkx, 3nlb, 3nnu, 3nnv, 3nnw, 3nnx, 3nok, 3nox, 3np7, 3np9, 3npa, 3npc, 3nq3, 3nq9, 3nrm, 3nrz, 3ns7, 3ns9, 3nsn, 3nsq, 3ntp, 3nu3, 3nu4, 3nu5, 3nu6, 3nu9, 3nuj, 3nuo, 3nw5, 3nw6, 3nw7, 3nw9, 3nwb, 3nwe, 3nww, 3nxq, 3ny3, 3nyx, 3nzc, 3nzk, 3o0e, 3o0g, 3o0j, 3o23, 3o2m, 3o3j, 3o4l, 3o56, 3o57, 3o5n, 3o5x, 3o64, 3o6m, 3o75, 3o7u, 3o86, 3o87, 3o88, 3o8g, 3o8h, 3o8p, 3o95, 3o96, 3o99, 3o9a, 3o9b, 3o9c, 3o9d, 3o9e, 3o9f, 3o9g, 3o9h, 3o9i, 3o9v, 3oaf, 3oay, 3ob0, 3oc0, 3ocb, 3ocg, 3ocp, 3ocz, 3od0, 3odi, 3odk, 3odl, 3odu, 3oe4, 3oe5, 3oe6, 3oe8, 3oe9, 3ogp, 3ogq, 3ohi, 3oik, 3oil, 3oim, 3ok9, 3oku, 3okv, 3old, 3oli, 3oob, 3opm, 3opp, 3opr, 3oq5, 3orn, 3os3, 3ot3, 3ot8, 3otf, 3otq, 3ov1, 3ove, 3ovn, 3ow3, 3ow4, 3owj, 3owk, 3owl, 3oxc, 3oxi, 3oxz, 3oy0, 3oy1, 3oy3, 3oyp, 3oyq, 3oys, 3ozj, 3ozp, 3ozr, 3ozs, 3ozt, 3p0g, 3p2e, 3p2h, 3p2k, 3p3g, 3p3h, 3p3j, 3p3r, 3p3s, 3p3t, 3p3u, 3p44, 3p4f, 3p4v, 3p55, 3p58, 3p5k, 3p5l, 3p76, 3p78, 3p79, 3p7a, 3p7b, 3p7c, 3p8e, 3p8h, 3p8n, 3p8o, 3p8p, 3p8z, 3p9j, 3p9l, 3p9m, 3p9t, 3pa3, 3pa4, 3pa5, 3pa8, 3pab, 3pax, 3pb3, 3pcb, 3pcc, 3pce, 3pcf, 3pcg, 3pch, 3pcj, 3pck, 3pcn, 3pcu, 3pd2, 3pd3, 3pd4, 3pd8, 3pd9, 3pdc, 3pdq, 3pe1, 3pe2, 3pgu, 3piy, 3piz, 3pj8, 3pjc, 3pjg, 3pjt, 3pju, 3pka, 3pkb, 3pkc, 3pkd, 3pke, 3pm1, 3pn1, 3pn3, 3pn4, 3po6, 3poz, 3pp0, 3pp1, 3ppj, 3ppk, 3ppo, 3ppp, 3ppq, 3ppr, 3prf, 3ps1, 3psb, 3psd, 3psl, 3ptg, 3pty, 3pvu, 3pvw, 3pwd, 3pwh, 3pwk, 3pwm, 3pxf, 3pxq, 3pxy, 3pxz, 3py0, 3py1, 3pyy, 3pz1, 3pz2, 3pz3, 3q0z, 3q1x, 3q2g, 3q2h, 3q2j, 3q2m, 3q32, 3q43, 3q44, 3q4c, 3q5u, 3q6w, 3q72, 3q77, 3q7p, 3q7q, 3q8d, 3q8h, 3q92, 3q96, 3qa2, 3qaa, 3qai, 3qak, 3qbn, 3qc4, 3qc9, 3qce, 3qcf, 3qch, 3qci, 3qcj, 3qck, 3qcl, 3qcq, 3qcs, 3qcx, 3qcy, 3qd0, 3qd3, 3qd4, 3qel, 3qem, 3qfd, 3qg6, 3qgw, 3qgy, 3qi3, 3qi4, 3qiy, 3qiz, 3qj0, 3qkd, 3qkk, 3qkl, 3qkm, 3qlb, 3qlc, 3qnd, 3qo3, 3qox, 3qpn, 3qpo, 3qpp, 3qps, 3qqa, 3qqk, 3qqs, 3qqu, 3qri, 3qrj, 3qrk, 3qs8, 3qti, 3qtq, 3qtr, 3qts, 3qtu, 3qtw, 3qtx, 3qtz, 3qu0, 3que, 3qup, 3qvu, 3qvv, 3qw5, 3qw6, 3qw7, 3qw8, 3qx8, 3qx9, 3qxm, 3qxp, 3qyy, 3qzq, 3r00, 3r01, 3r02, 3r04, 3r0t, 3r0w, 3r0y, 3r16, 3r17, 3r21, 3r22, 3r24, 3r2a, 3r2b, 3r2y, 3r42, 3r5m, 3r5t, 3r6c, 3r6t, 3r6u, 3r7o, 3r88, 3r8u, 3r8v, 3r8z, 3r9d, 3r9h, 3r9n, 3r9o, 3rah, 3rak, 3ral, 3rbq, 3rcd, 3rcj, 3rdh, 3rdo, 3rdq, 3re4, 3rey, 3rg2, 3rhk, 3rhx, 3ri1, 3rik, 3ril, 3rin, 3rj7, 3rjc, 3rk5, 3rk7, 3rk9, 3rkb, 3rl3, 3rl4, 3rl7, 3rlb, 3rmf, 3rni, 3ro0, 3ro4, 3roc, 3rpr, 3rpv, 3rpy, 3rq7, 3rqe, 3rqw, 3rsr, 3rt6, 3rt8, 3rtf, 3rti, 3rtp, 3rup, 3rv3, 3rv6, 3rv7, 3rv8, 3rv9, 3rvg, 3rw9, 3rwg, 3rwh, 3rwj, 3rwp, 3rwq, 3ry8, 3ryj, 3ryv, 3ryx, 3ryy, 3ryz, 3rz0, 3rz1, 3rz3, 3rz5, 3rz7, 3rz8, 3rzb, 3s00, 3s0b, 3s0d, 3s0e, 3s0j, 3s0n, 3s0o, 3s1h, 3s1y, 3s22, 3s2p, 3s2v, 3s3i, 3s3k, 3s3v, 3s43, 3s45, 3s4q, 3s53, 3s54, 3s56, 3s5y, 3s68, 3s6t, 3s71, 3s72, 3s73, 3s74, 3s75, 3s76, 3s77, 3s78, 3s7a, 3s8l, 3s8n, 3s8o, 3s8x, 3s9e, 3s9i, 3s9t, 3s9y, 3s9z, 3sad, 3sap, 3sax, 3saz, 3sb0, 3sbh, 3sbi, 3sc1, 3sdg, 3sff, 3sfh, 3sfi, 3sh1, 3shb, 3shv, 3shy, 3shz, 3sie, 3sio, 3sji, 3sjo, 3sjt, 3sk2, 3ska, 3skc, 3ske, 3skh, 3skk, 3sl0, 3sl1, 3sl4, 3sl5, 3sl8, 3slz, 3sm1, 3sm2, 3smq, 3sn7, 3sn8, 3sna, 3snb, 3snc, 3snd, 3sni, 3snl, 3so9, 3sou, 3sow, 3spf, 3spk, 3sqq, 3sr4, 3srb, 3src, 3srv, 3st5, 3st6, 3std, 3str, 3su0, 3su1, 3su2, 3su3, 3su4, 3su5, 3su6, 3sud, 3sue, 3suf, 3sug, 3sur, 3sus, 3sut, 3suu, 3suv, 3suw, 3sv6, 3sv7, 3sv8, 3sv9, 3svj, 3svv, 3sw8, 3sww, 3sx4, 3sx9, 3sxf, 3sym, 3syr, 3szm, 3t01, 3t07, 3t0l, 3t0m, 3t0t, 3t0x, 3t1l, 3t1m, 3t1n, 3t2w, 3t3c, 3t3d, 3t3e, 3t3g, 3t3h, 3t3i, 3t3u, 3t3v, 3t4n, 3t4p, 3t5u, 3t60, 3t64, 3t6r, 3t6y, 3t70, 3t7g, 3t82, 3t83, 3t84, 3t85, 3t8s, 3t8v, 3t9t, 3ta0, 3ta1, 3tao, 3tay, 3tc5, 3tcp, 3tct, 3tcy, 3td4, 3tdc, 3tdh, 3tdj, 3te5, 3tf6, 3tf7, 3tfk, 3tfu, 3tge, 3th9, 3thb, 3ti1, 3tiy, 3tiz, 3tjc, 3tjd, 3tjh, 3tk2, 3tkh, 3tki, 3tkw, 3tkz, 3tl0, 3tlh, 3tmk, 3tn8, 3tnh, 3tpu, 3tsd, 3tt0, 3tti, 3ttj, 3ttm, 3ttn, 3ttp, 3ttz, 3tu1, 3tu9, 3tv4, 3tv5, 3tv6, 3tv8, 3tvl, 3tvw, 3tvx, 3twp, 3txo, 3tyq, 3tyv, 3tz0, 3tz2, 3tz4, 3tza, 3tzm, 3u0d, 3u0p, 3u0t, 3u10, 3u15, 3u1y, 3u2k, 3u2q, 3u3z, 3u4h, 3u4i, 3u4o, 3u4r, 3u4u, 3u4w, 3u51, 3u6h, 3u6i, 3u6j, 3u7k, 3u7l, 3u7m, 3u7n, 3u7s, 3u81, 3u8j, 3u8k, 3u8l, 3u8m, 3u8n, 3u8w, 3u90, 3u92, 3u93, 3u9c, 3u9n, 3ua8, 3ual, 3ubd, 3ubx, 3ucj, 3ud7, 3ud8, 3ud9, 3uda, 3ue4, 3uec, 3ued, 3uef, 3ueu, 3uev, 3uew, 3uex, 3ug2, 3ugc, 3uhm, 3ui7, 3uib, 3uig, 3uih, 3uii, 3uij, 3uik, 3uix, 3uj9, 3ujb, 3ujc, 3ujd, 3uli, 3umw, 3umx, 3unj, 3unk, 3unz, 3uo4, 3uo5, 3uo6, 3uo9, 3uod, 3uoh, 3uoj, 3uok, 3uol, 3up2, 3up7, 3uph, 3upi, 3upv, 3upx, 3upy, 3upz, 3uqf, 3uqg, 3ut5, 3uu1, 3uug, 3uuo, 3uvl, 3uvn, 3uvo, 3uvp, 3uvq, 3ux0, 3uxk, 3uxl, 3uyr, 3uza, 3uzc, 3v01, 3v04, 3v2o, 3v2w, 3v2x, 3v3l, 3v3m, 3v3v, 3v43, 3v49, 3v4j, 3v51, 3v5g, 3v5j, 3v5l, 3v5p, 3v5q, 3v5t, 3v66, 3v6r, 3v6s, 3v78, 3v7x, 3v8t, 3v8w, 3v9b, 3vap, 3vb4, 3vb5, 3vb6, 3vb7, 3vbd, 3vbg, 3vbq, 3vbt, 3vbv, 3vbw, 3vbx, 3vby, 3vc4, 3veh, 3vf5, 3vf7, 3vf8, 3vf9, 3vfa, 3vfb, 3vh9, 3vhe, 3vhk, 3vhu, 3vhv, 3vi2, 3vi5, 3vi7, 3vid, 3vjc, 3vjk, 3vjl, 3vjm, 3vnt, 3vo3, 3voz, 3vp1, 3vp2, 3vp3, 3vp4, 3vqh, 3vqu, 3vry, 3vs3, 3vtr, 3vva, 3vw6, 3vw7, 3vws, 3vzd, 3vzg, 3vzv, 3w1f, 3w2o, 3w2p, 3w2q, 3w2r, 3w2s, 3w2t, 3w32, 3w33, 3w54, 3w55, 3w5e, 3w5n, 3w69, 3w8o, 3w9k, 3w9r, 3wab, 3wav, 3waw, 3wax, 3way, 3wbl, 3wc5, 3wc7, 3wcb, 3wcf, 3wcg, 3wch, 3wci, 3wcl, 3wd9, 3wdc, 3wdd, 3wde, 3we4, 3wf5, 3wf6, 3wf7, 3wf8, 3wf9, 3wff, 3wfg, 3wgw, 3whw, 3wi2, 3wig, 3wix, 3wiy, 3wiz, 3wk4, 3wk5, 3wk6, 3wk7, 3wk8, 3wk9, 3wka, 3wkb, 3wkc, 3wkd, 3wke, 3wmb, 3wmc, 3wqh, 3wqm, 3ws8, 3ws9, 3wth, 3wti, 3wtj, 3wtk, 3wtl, 3wtm, 3wtn, 3wto, 3wyk, 3wyl, 3wym, 3wyx, 3wyy, 3wzj, 3wzk, 3wzu, 3x1k, 3zbf, 3zbx, 3zc5, 3zc6, 3zcl, 3zcz, 3zdg, 3zdh, 3zdv, 3zep, 3zh8, 3zhx, 3zhz, 3zi0, 3zjc, 3zjt, 3zju, 3zjv, 3zk6, 3zke, 3zkf, 3zlk, 3zll, 3zln, 3zlo, 3zlq, 3zlr, 3zls, 3zlv, 3zlw, 3zlx, 3zly, 3zm4, 3zm5, 3zm6, 3zm9, 3zmm, 3zmt, 3zmu, 3zmv, 3zmz, 3zn0, 3zn1, 3znc, 3znr, 3zns, 3zo1, 3zo2, 3zo4, 3zos, 3zp9, 3zps, 3zpt, 3zpu, 3zq9, 3zqt, 3zrc, 3zso, 3zsq, 3zst, 3zsw, 3zsx, 3zsy, 3zsz, 3zt1, 3zt2, 3zt3, 3zt4, 3ztc, 3ztd, 3ztx, 3zv7, 3zvt, 3zvw, 3zvy, 3zxe, 3zxr, 3zxv, 3zxz, 3zy2, 3zy5, 3zya, 3zze, 4a0j, 4a16, 4a23, 4a4l, 4a4o, 4a4q, 4a6b, 4a6c, 4a7c, 4a7j, 4a95, 4a9c, 4a9r, 4a9s, 4a9t, 4a9u, 4aa0, 4aa1, 4aa2, 4aa4, 4aa5, 4aa7, 4aac, 4aaw, 4abu, 4abv, 4ac3, 4acf, 4acm, 4ael, 4af3, 4afg, 4afh, 4aft, 4ag8, 4agc, 4agd, 4ah9, 4ahr, 4ahs, 4ahu, 4ahv, 4ai5, 4ai8, 4aia, 4aig, 4alu, 4alv, 4alw, 4alx, 4aml, 4amw, 4amx, 4an2, 4an3, 4an9, 4anb, 4anm, 4anq, 4aoc, 4aoi, 4ap7, 4aph, 4app, 4aq3, 4aq4, 4aq6, 4aqc, 4aqh, 4ara, 4arb, 4ark, 4arw, 4asd, 4ase, 4asj, 4ask, 4asy, 4at3, 4at4, 4at5, 4att, 4au8, 4aua, 4auj, 4auy, 4av0, 4av4, 4av5, 4avg, 4avh, 4avi, 4avj, 4avs, 4avt, 4aw5, 4aw8, 4awi, 4awj, 4axa, 4ay5, 4ay6, 4ayp, 4ayq, 4ayr, 4ayu, 4az0, 4az3, 4az5, 4az6, 4azb, 4azc, 4aze, 4azf, 4azg, 4azi, 4azt, 4b0g, 4b11, 4b12, 4b13, 4b14, 4b1j, 4b2d, 4b2i, 4b2l, 4b32, 4b33, 4b34, 4b35, 4b3b, 4b3c, 4b3d, 4b3u, 4b4g, 4b4m, 4b4q, 4b5b, 4b5d, 4b5s, 4b5t, 4b5w, 4b6c, 4b6e, 4b6f, 4b6r, 4b71, 4b73, 4b74, 4b76, 4b7z, 4b80, 4b81, 4b82, 4b83, 4b84, 4b85, 4b8p, 4b8y, 4b95, 4b9h, 4b9k, 4b9z, 4ba3, 4bae, 4bb4, 4bb9, 4bbe, 4bbf, 4bbh, 4bcf, 4bcg, 4bch, 4bci, 4bcj, 4bck, 4bcm, 4bcn, 4bco, 4bcp, 4bcq, 4bcw, 4bda, 4bdb, 4bdc, 4bdd, 4bde, 4bdf, 4bdg, 4bdh, 4bdi, 4bdj, 4bdk, 4bds, 4bdt, 4bf1, 4bf6, 4bg6, 4bgg, 4bgh, 4bgx, 4bgy, 4bh3, 4bh4, 4bhn, 4bhz, 4bi0, 4bi1, 4bi2, 4bi6, 4bi7, 4bib, 4bic, 4bid, 4bie, 4bio, 4bis, 4bkj, 4bks, 4bkt, 4bqh, 4bqs, 4bqt, 4br3, 4bt3, 4bt4, 4bt5, 4bt9, 4btl, 4buq, 4bv2, 4bvb, 4bxk, 4byi, 4byj, 4bzn, 4bzo, 4bzr, 4bzs, 4c0r, 4c16, 4c1t, 4c1u, 4c1w, 4c2v, 4c35, 4c36, 4c37, 4c38, 4c3k, 4c4e, 4c4f, 4c4g, 4c4h, 4c4i, 4c4j, 4c52, 4c5d, 4c61, 4c68, 4c6u, 4c6v, 4c6x, 4c6z, 4c70, 4c71, 4c72, 4c73, 4c9w, 4c9x, 4ca4, 4ca5, 4ca6, 4ca7, 4ca8, 4cae, 4caf, 4cbt, 4cby, 4cc5, 4cc6, 4ccd, 4cd0, 4cd1, 4cd6, 4cd8, 4cdr, 4ceb, 4cfe, 4cff, 4cfm, 4cft, 4cfu, 4cfv, 4cfw, 4cfx, 4cg8, 4cg9, 4cga, 4cgi, 4cgj, 4cig, 4cik, 4ciz, 4cj4, 4cjn, 4cjp, 4cjq, 4cjr, 4ck3, 4cki, 4ckj, 4ckr, 4cku, 4cli, 4clj, 4cmo, 4cmt, 4cmu, 4cnh, 4cp7, 4cpq, 4cpr, 4cps, 4cpt, 4cpu, 4cpw, 4cpx, 4cq0, 4cr9, 4cra, 4crb, 4crc, 4crd, 4crf, 4csj, 4css, 4cst, 4csy, 4ctj, 4ctk, 4cts, 4cu1, 4d08, 4d09, 4d0w, 4d0x, 4d1j, 4d1s, 4d1y, 4d2p, 4d2r, 4d2s, 4d2v, 4d2w, 4d3h, 4d4d, 4d52, 4d62, 4d63, 4d7b, 4d8a, 4d8z, 4d9p, 4da5, 4daf, 4dai, 4daw, 4db7, 4dbm, 4dbn, 4dcd, 4dce, 4dcs, 4dcv, 4ddh, 4ddk, 4ddl, 4ddm, 4dds, 4ddy, 4de0, 4de1, 4de2, 4de3, 4de5, 4de7, 4dea, 4deb, 4ded, 4deg, 4deh, 4dei, 4dem, 4der, 4des, 4det, 4deu, 4dew, 4dff, 4dfg, 4dfl, 4dfn, 4dfw, 4dgb, 4dgg, 4dgm, 4dgn, 4dgo, 4dhf, 4dhm, 4dhn, 4dho, 4dhp, 4dhq, 4dhr, 4dhs, 4dht, 4dhu, 4dij, 4dj7, 4djh, 4djo, 4djp, 4djq, 4djr, 4dk7, 4dk8, 4dko, 4dkp, 4dkq, 4dkr, 4dkt, 4dld, 4dli, 4dlj, 4dmn, 4dn0, 4do4, 4do5, 4dq2, 4dr9, 4drk, 4drm, 4drn, 4dro, 4drp, 4dru, 4ds1, 4dst, 4dsu, 4dtk, 4dtt, 4duh, 4dve, 4dwb, 4dwg, 4dwk, 4dxg, 4dxj, 4dy6, 4dzw, 4dzy, 4e0w, 4e0x, 4e1e, 4e1m, 4e1z, 4e20, 4e26, 4e35, 4e3b, 4e3d, 4e3f, 4e3g, 4e3h, 4e3i, 4e3j, 4e3k, 4e3l, 4e3m, 4e3n, 4e3o, 4e49, 4e4a, 4e4l, 4e4n, 4e4x, 4e5d, 4e5h, 4e5w, 4e67, 4e6c, 4e6d, 4e6q, 4e70, 4e8w, 4e8y, 4e8z, 4e90, 4e9c, 4e9d, 4ea3, 4ear, 4eb8, 4ebv, 4ebw, 4ec0, 4ede, 4edu, 4edy, 4edz, 4ee0, 4eej, 4eev, 4ef6, 4efg, 4efk, 4eg4, 4eg5, 4eg6, 4eg7, 4ega, 4eh2, 4eh3, 4eh4, 4eh5, 4eh6, 4eh7, 4eh8, 4eh9, 4ehe, 4ehg, 4ehm, 4ehr, 4ehv, 4ehz, 4ei4, 4ej2, 4ej8, 4ejl, 4ejn, 4ek9, 4eke, 4ekg, 4eki, 4eky, 4el0, 4el5, 4el9, 4elb, 4ele, 4elf, 4elg, 4elh, 4em7, 4emf, 4emr, 4emv, 4en4, 4enx, 4eny, 4eo4, 4eo6, 4eo8, 4eoh, 4eoi, 4eok, 4eol, 4eon, 4eop, 4eor, 4eos, 4eox, 4eoy, 4ep2, 4epy, 4eqc, 4eqf, 4eqj, 4ere, 4erf, 4erk, 4erw, 4es0, 4esi, 4etz, 4eu0, 4eu3, 4euc, 4euo, 4euv, 4ew2, 4ew3, 4ewh, 4ewr, 4exh, 4exz, 4eyj, 4eym, 4eyr, 4ez3, 4ez5, 4ezr, 4ezy, 4f08, 4f09, 4f0c, 4f1l, 4f1q, 4f20, 4f39, 4f3h, 4f49, 4f4p, 4f63, 4f64, 4f65, 4f9w, 4f9y, 4fab, 4fak, 4fbx, 4fc0, 4fcb, 4fcd, 4fcf, 4fci, 4fck, 4fe6, 4fe9, 4fea, 4fem, 4feq, 4fev, 4few, 4ff8, 4fgz, 4fic, 4fil, 4fiv, 4fk6, 4fk7, 4fkk, 4fl1, 4fl2, 4fl3, 4fli, 4flj, 4flk, 4fll, 4fmu, 4fns, 4fny, 4fnz, 4fob, 4foc, 4fod, 4fp1, 4fpf, 4fpk, 4fqo, 4fr3, 4ft2, 4fut, 4fvq, 4fvr, 4fxf, 4fxj, 4fxq, 4fxy, 4fyh, 4fyo, 4fys, 4fz3, 4fz6, 4fzj, 4g0a, 4g0c, 4g1f, 4g2f, 4g2j, 4g2l, 4g2r, 4g2w, 4g2y, 4g31, 4g34, 4g4p, 4g55, 4g5f, 4g5y, 4g69, 4g8m, 4g8n, 4g8r, 4g8v, 4g8y, 4g90, 4g93, 4g95, 4g9c, 4ga3, 4gah, 4gao, 4gcj, 4gd6, 4ge1, 4ge2, 4ge5, 4ge6, 4gee, 4gfd, 4gfm, 4gfn, 4gfo, 4gg5, 4gg7, 4ggl, 4ggz, 4gh6, 4ghi, 4gih, 4gii, 4giu, 4gj2, 4gj3, 4gk2, 4gk3, 4gk4, 4gkc, 4gkh, 4gki, 4gkm, 4glw, 4gm3, 4gm8, 4gmc, 4gmy, 4gne, 4gny, 4gpk, 4gq4, 4gqp, 4gqq, 4gqr, 4gs8, 4gs9, 4gsc, 4gts, 4gtt, 4gtv, 4gu6, 4gu9, 4gue, 4gui, 4guj, 4gv1, 4gvc, 4gvd, 4gvm, 4gw6, 4gw8, 4gwi, 4gwk, 4gxs, 4gye, 4gz3, 4gzf, 4h1j, 4h1m, 4h36, 4h39, 4h3b, 4h4b, 4h4d, 4h4e, 4h58, 4h5c, 4h5d, 4h5e, 4h71, 4h75, 4h7q, 4h81, 4h85, 4hai, 4hbm, 4hbn, 4hco, 4hct, 4hcu, 4hcv, 4hcz, 4hdb, 4hdc, 4hdf, 4hdp, 4he9, 4heg, 4hej, 4heu, 4hev, 4hf4, 4hg7, 4hge, 4hhy, 4hhz, 4hiq, 4his, 4hj2, 4hkp, 4hla, 4hlc, 4hld, 4hlw, 4hmq, 4hnc, 4hnn, 4hp0, 4hpi, 4hra, 4ht0, 4ht2, 4htx, 4hu1, 4huo, 4hup, 4hv3, 4hv7, 4hva, 4hvd, 4hvg, 4hvh, 4hvi, 4hvs, 4hw2, 4hw3, 4hw7, 4hwb, 4hwo, 4hwp, 4hwr, 4hws, 4hwt, 4hww, 4hxq, 4hxw, 4hyh, 4hyi, 4hz5, 4hze, 4hzm, 4i06, 4i0r, 4i0s, 4i0t, 4i1r, 4i3z, 4i47, 4i4e, 4i4f, 4i54, 4i5c, 4i5h, 4i5m, 4i5p, 4i6b, 4i6f, 4i6h, 4i6q, 4i71, 4i72, 4i73, 4i74, 4i80, 4i8w, 4i8z, 4i9c, 4i9r, 4i9s, 4i9z, 4ia0, 4iaw, 4iax, 4ibb, 4ibc, 4ibd, 4ibe, 4ibf, 4ibg, 4ibi, 4ibj, 4ibk, 4ibm, 4idn, 4ido, 4idt, 4idv, 4ie2, 4ie3, 4ieh, 4ifh, 4igq, 4igr, 4ih3, 4ih5, 4ih6, 4ih7, 4iho, 4ij1, 4ijh, 4ijl, 4ikn, 4ikr, 4iks, 4ikt, 4iku, 4inb, 4io2, 4io3, 4io4, 4io5, 4io6, 4io7, 4io8, 4ipf, 4ipn, 4irx, 4ish, 4isi, 4isu, 4ith, 4iti, 4itj, 4itp, 4iu0, 4iu1, 4iu4, 4iuo, 4iur, 4iut, 4iuu, 4iuv, 4iva, 4ivb, 4ivc, 4ivd, 4iwd, 4iwz, 4ixu, 4ixv, 4iz0, 4izm, 4j03, 4j04, 4j06, 4j08, 4j09, 4j0a, 4j2t, 4j3d, 4j3e, 4j3j, 4j44, 4j45, 4j46, 4j47, 4j48, 4j4o, 4j4v, 4j51, 4j52, 4j53, 4j58, 4j59, 4j5b, 4j5c, 4j5d, 4j5e, 4j73, 4j74, 4j77, 4j78, 4j79, 4j7d, 4j7e, 4j81, 4j82, 4j84, 4j86, 4j8b, 4j8m, 4j8r, 4j8t, 4j93, 4j9a, 4jai, 4jaj, 4jbl, 4jbo, 4jbp, 4jbs, 4jc1, 4jck, 4jda, 4jdf, 4je7, 4je8, 4jfd, 4jfe, 4jff, 4jfi, 4jfj, 4jfk, 4jfl, 4jfm, 4jh0, 4jhz, 4jia, 4jib, 4jik, 4jin, 4jit, 4jiz, 4jj7, 4jj8, 4jje, 4jjm, 4jjs, 4jju, 4jkw, 4jlj, 4jlm, 4jln, 4jls, 4jmg, 4jmh, 4jn2, 4jn4, 4jnc, 4jne, 4jnj, 4jnm, 4joa, 4joe, 4jof, 4jog, 4joh, 4joj, 4jok, 4jpx, 4jpy, 4jq7, 4jq8, 4jr0, 4jr3, 4jr5, 4jrg, 4jrv, 4jsa, 4jsc, 4jsr, 4jss, 4jsz, 4jt8, 4jt9, 4ju3, 4ju4, 4ju6, 4ju7, 4jv7, 4jv9, 4jve, 4jvi, 4jvj, 4jvq, 4jwk, 4jwr, 4jx7, 4jx9, 4jxs, 4jxv, 4jxw, 4jyb, 4jyc, 4jyu, 4jyv, 4jzb, 4jzd, 4jze, 4jzf, 4k0o, 4k0y, 4k10, 4k18, 4k19, 4k1b, 4k2f, 4k2g, 4k2y, 4k3h, 4k42, 4k43, 4k4j, 4k55, 4k5l, 4k5m, 4k5n, 4k5o, 4k5p, 4k5y, 4k5z, 4k60, 4k63, 4k64, 4k66, 4k67, 4k69, 4k6i, 4k6y, 4k6z, 4k72, 4k75, 4k76, 4k77, 4k8a, 4k9y, 4kab, 4kai, 4kao, 4kax, 4kb7, 4kb9, 4kbi, 4kcg, 4kfp, 4kfq, 4kif, 4kii, 4kin, 4kio, 4kip, 4kiq, 4kju, 4kjv, 4kln, 4klv, 4km0, 4km2, 4kmz, 4kn0, 4kn1, 4kn2, 4knb, 4kne, 4kni, 4knj, 4knm, 4knn, 4ko8, 4kod, 4kom, 4kon, 4kot, 4kov, 4kow, 4kox, 4kp0, 4kp5, 4kp6, 4kp8, 4kqo, 4kqp, 4kqq, 4kqr, 4ksp, 4ksq, 4ktc, 4kw6, 4kwp, 4kww, 4kx8, 4kxb, 4kxl, 4kxm, 4kxn, 4kz3, 4kz4, 4kz5, 4kz6, 4kz7, 4kz8, 4kza, 4kzb, 4l02, 4l0l, 4l1a, 4l1u, 4l2l, 4l2x, 4l4l, 4l4m, 4l4v, 4l4z, 4l50, 4l51, 4l58, 4l5j, 4l6s, 4l70, 4l7b, 4l7c, 4l7d, 4l7f, 4l7l, 4l7n, 4l7o, 4l7r, 4l7u, 4l8m, 4l9i, 4la7, 4lar, 4lbl, 4lbo, 4lbp, 4lch, 4led, 4len, 4lg6, 4lgg, 4lgh, 4lh2, 4lh3, 4lh5, 4lh6, 4lh7, 4lhv, 4li0, 4li5, 4lj3, 4lkg, 4lkh, 4lkj, 4lkk, 4lkl, 4lkm, 4lko, 4lkq, 4ll3, 4llj, 4llk, 4llp, 4llx, 4lm0, 4lm1, 4lm2, 4lm3, 4lm4, 4lm5, 4lmn, 4lmu, 4lnp, 4lnw, 4loo, 4lop, 4loq, 4lov, 4lp0, 4lpb, 4lpg, 4lph, 4lps, 4lqy, 4lrh, 4lsj, 4lte, 4lts, 4luo, 4luv, 4luz, 4lv1, 4lv2, 4lv3, 4lvt, 4lw1, 4lwc, 4lwt, 4lwu, 4lwv, 4lww, 4lxd, 4lxz, 4ly1, 4ly9, 4lyn, 4m0e, 4m0f, 4m0r, 4m0y, 4m0z, 4m12, 4m13, 4m14, 4m1j, 4m2r, 4m2u, 4m2v, 4m2w, 4m3b, 4m3d, 4m3e, 4m3f, 4m3g, 4m3p, 4m3q, 4m48, 4m6p, 4m6q, 4m6u, 4m7j, 4m84, 4m8e, 4m8h, 4m8x, 4m8y, 4man, 4mb9, 4mbc, 4mbf, 4mbi, 4mbj, 4mbl, 4mc1, 4mc2, 4mc6, 4mc9, 4mcb, 4mcc, 4mcd, 4mcv, 4md6, 4mdn, 4mdq, 4mds, 4mdt, 4mex, 4mf0, 4mf1, 4mg5, 4mg6, 4mg7, 4mg8, 4mg9, 4mga, 4mgb, 4mgc, 4mgd, 4mgv, 4mh7, 4mha, 4mho, 4mhs, 4mi3, 4mi6, 4mi9, 4mib, 4mic, 4mji, 4mjo, 4mk0, 4mk7, 4mk8, 4mk9, 4mka, 4mlt, 4mlx, 4mmp, 4mnp, 4mnq, 4mo8, 4mot, 4mp2, 4mp7, 4mpc, 4mpe, 4mpn, 4mq1, 4mq2, 4mq6, 4mqp, 4mqu, 4mra, 4mrd, 4mre, 4mrf, 4mrg, 4mrh, 4mro, 4mrw, 4mrz, 4ms0, 4msa, 4msc, 4mse, 4msl, 4msn, 4mss, 4msu, 4mue, 4muf, 4muk, 4mul, 4muw, 4mvh, 4mvw, 4mvx, 4mvy, 4mw0, 4mw1, 4mw2, 4mw4, 4mw5, 4mw6, 4mw7, 4mw9, 4mwb, 4mwc, 4mwe, 4mx1, 4mx5, 4mx9, 4mxa, 4mxc, 4myd, 4myh, 4myq, 4mz4, 4mz5, 4mz6, 4mzh, 4n07, 4n1b, 4n1t, 4n1u, 4n1z, 4n4s, 4n5d, 4n5g, 4n6g, 4n6y, 4n6z, 4n70, 4n7e, 4n7g, 4n7h, 4n7j, 4n7m, 4n7y, 4n84, 4n8d, 4n8e, 4n8q, 4n8r, 4n9b, 4n9c, 4n9d, 4n9e, 4na7, 4na8, 4na9, 4nah, 4nb6, 4nbk, 4nbl, 4nbn, 4ncm, 4ncn, 4nct, 4ndu, 4ng9, 4nga, 4nie, 4nj3, 4nj9, 4nja, 4njd, 4nk3, 4nk9, 4nka, 4nks, 4nkt, 4nku, 4nl1, 4nld, 4nmo, 4nmp, 4nms, 4nmt, 4nmv, 4nnr, 4non, 4np2, 4np3, 4np9, 4nrm, 4nro, 4nrp, 4nrq, 4ntj, 4nus, 4nvp, 4nw5, 4nw6, 4nw7, 4nwc, 4nwd, 4nwk, 4nxo, 4nxq, 4nxr, 4nxs, 4ny3, 4nyf, 4nyi, 4nyj, 4nym, 4nyt, 4nzb, 4o0a, 4o0j, 4o0r, 4o0t, 4o0v, 4o0x, 4o0y, 4o0z, 4o10, 4o12, 4o13, 4o15, 4o1b, 4o1d, 4o28, 4o2a, 4o2b, 4o2c, 4o2e, 4o2f, 4o2p, 4o3a, 4o3b, 4o3c, 4o45, 4o4y, 4o55, 4o5b, 4o61, 4o6e, 4o6w, 4o7d, 4o9w, 4oak, 4oar, 4oas, 4oba, 4obo, 4obp, 4obv, 4occ, 4ock, 4ocp, 4ocq, 4oct, 4ocx, 4ocz, 4od0, 4ode, 4odf, 4odk, 4odm, 4odp, 4odq, 4oee, 4oef, 4oeg, 4oel, 4oem, 4oew, 4oex, 4ofl, 4og3, 4og4, 4og5, 4og6, 4og7, 4og8, 4ogn, 4ogt, 4ogv, 4ohk, 4ohm, 4oho, 4ohp, 4oi6, 4ojq, 4ok3, 4ok5, 4ok6, 4okg, 4okp, 4oks, 4old, 4olh, 4omd, 4omj, 4omk, 4ona, 4onf, 4ono, 4oo9, 4ool, 4oow, 4op1, 4op2, 4op3, 4oq3, 4oq5, 4oq6, 4or4, 4or6, 4ory, 4otg, 4oth, 4oti, 4oty, 4oue, 4ouj, 4ovz, 4ow0, 4owm, 4own, 4owo, 4owv, 4oys, 4ozj, 4ozl, 4ozn, 4ozo, 4p0a, 4p0b, 4p0n, 4p0v, 4p0w, 4p0x, 4p1r, 4p1u, 4p4s, 4p4t, 4p58, 4p5d, 4p5e, 4p5z, 4p6c, 4p6w, 4p6x, 4p7e, 4p90, 4pax, 4pdk, 4pf3, 4pft, 4pg9, 4pgb, 4pgc, 4pgd, 4pge, 4ph4, 4phu, 4phv, 4phw, 4pid, 4piq, 4pis, 4pji, 4pjt, 4pl6, 4pli, 4pm0, 4pmm, 4pmp, 4pms, 4pmt, 4pni, 4pnk, 4po7, 4poh, 4poj, 4pop, 4pov, 4pow, 4pox, 4pp0, 4pp3, 4pp5, 4pp7, 4pp9, 4ppa, 4ppb, 4ppc, 4pqn, 4prj, 4pry, 4ps0, 4ps1, 4psb, 4puz, 4pv0, 4pv7, 4pvv, 4pvx, 4pvy, 4px6, 4pxm, 4py1, 4pyn, 4pyo, 4pyq, 4pyx, 4pyy, 4pzh, 4pzv, 4q06, 4q07, 4q08, 4q09, 4q0k, 4q0l, 4q18, 4q19, 4q1a, 4q1b, 4q1c, 4q1d, 4q1e, 4q1f, 4q1w, 4q1x, 4q1y, 4q3q, 4q3s, 4q3t, 4q3u, 4q46, 4q4e, 4q4i, 4q6d, 4q6e, 4q6f, 4q7p, 4q7s, 4q7v, 4q7w, 4q81, 4q83, 4q87, 4q8x, 4q8y, 4q90, 4q99, 4q9s, 4q9y, 4q9z, 4qaa, 4qab, 4qac, 4qd6, 4qdk, 4qf9, 4qfg, 4qfl, 4qfn, 4qfo, 4qfp, 4qfr, 4qfs, 4qg7, 4qga, 4qge, 4qgf, 4qgg, 4qgh, 4qgi, 4qh8, 4qhc, 4qhp, 4qir, 4qiy, 4qiz, 4qj0, 4qjm, 4qjo, 4qjp, 4qjw, 4qjx, 4qkd, 4qkx, 4ql1, 4ql8, 4qme, 4qmm, 4qmn, 4qmo, 4qmp, 4qmq, 4qms, 4qmt, 4qmu, 4qmv, 4qmw, 4qmx, 4qmy, 4qmz, 4qn9, 4qna, 4qnb, 4qo4, 4qo9, 4qoc, 4qok, 4qp1, 4qp2, 4qp6, 4qp7, 4qp8, 4qp9, 4qpa, 4qpl, 4qps, 4qq5, 4qqc, 4qrc, 4qrh, 4qsu, 4qsv, 4qsw, 4qsx, 4qt1, 4qta, 4qtb, 4qtd, 4qtl, 4quo, 4qvx, 4qxs, 4qy3, 4qye, 4qyg, 4qyh, 4qyy, 4r1v, 4r1y, 4r3b, 4r3c, 4r3w, 4r4c, 4r4i, 4r4o, 4r4q, 4r4t, 4r59, 4r5a, 4r5b, 4r5t, 4r5v, 4r5w, 4r5x, 4r5y, 4r6e, 4r6v, 4r6w, 4r6x, 4ra1, 4ra5, 4rak, 4rcp, 4rd0, 4rd3, 4rd6, 4rdn, 4re9, 4res, 4ret, 4rfc, 4rfd, 4rfm, 4rgd, 4rio, 4riu, 4riv, 4rj3, 4rj4, 4rj5, 4rj6, 4rj7, 4rj8, 4rlk, 4rll, 4rlp, 4rlt, 4rlu, 4rlw, 4rn0, 4rn1, 4rn2, 4rn4, 4rpv, 4rqk, 4rqv, 4rr6, 4rra, 4rrf, 4rrg, 4rrq, 4rrr, 4rrv, 4rs0, 4rsk, 4rsp, 4rss, 4ruu, 4rux, 4ruy, 4ruz, 4rvk, 4rvl, 4rvm, 4rwj, 4rwk, 4rwl, 4rww, 4rx7, 4rx8, 4rx9, 4rxa, 4rxc, 4rxd, 4rxe, 4ryd, 4s2i, 4s3e, 4s3f, 4std, 4tim, 4tkn, 4tln, 4tlr, 4tmf, 4tmn, 4tn2, 4tnw, 4tpk, 4tpm, 4tpp, 4trc, 4ts1, 4tt2, 4tte, 4ttv, 4tu4, 4tuh, 4tun, 4tvj, 4tw6, 4tw7, 4twp, 4tww, 4twy, 4tx6, 4txc, 4txe, 4ty1, 4ty6, 4ty7, 4tyl, 4tyo, 4tz2, 4tz8, 4u01, 4u0c, 4u0d, 4u0e, 4u0f, 4u0i, 4u0x, 4u1b, 4u2y, 4u4s, 4u4x, 4u54, 4u58, 4u5j, 4u5l, 4u5n, 4u5o, 4u5s, 4u5u, 4u5v, 4u68, 4u69, 4u6c, 4u6e, 4u6w, 4u6x, 4u6z, 4u70, 4u71, 4u73, 4u79, 4u8w, 4uco, 4ucr, 4ucs, 4uct, 4ucu, 4ucv, 4uda, 4udb, 4ufh, 4ufi, 4ufj, 4ufk, 4ufl, 4ufm, 4ufz, 4uia, 4uib, 4uil, 4uin, 4uj1, 4uj2, 4uj9, 4uja, 4ujb, 4um1, 4um3, 4und, 4unp, 4up5, 4ura, 4url, 4urm, 4urn, 4uro, 4uru, 4urv, 4urw, 4urx, 4ury, 4urz, 4usi, 4uuq, 4uv8, 4uv9, 4uva, 4uvb, 4uvc, 4uwf, 4uwg, 4uwh, 4uwk, 4uwl, 4ux9, 4uxb, 4uxj, 4uxl, 4uxq, 4uyn, 4uzd, 4uzh, 4v01, 4v04, 4v05, 4v11, 4v1c, 4v24, 4v25, 4w4v, 4w4w, 4w4x, 4w4y, 4w5j, 4w97, 4w9c, 4w9d, 4w9e, 4w9f, 4w9g, 4w9h, 4w9i, 4w9j, 4w9k, 4w9l, 4w9n, 4w9o, 4w9p, 4w9q, 4w9w, 4w9x, 4wa9, 4wbg, 4wbo, 4wcf, 4wcu, 4whh, 4whl, 4whq, 4whr, 4whs, 4whz, 4wj5, 4wk1, 4wk7, 4wke, 4wki, 4wks, 4wkt, 4wku, 4wkv, 4wlb, 4wn0, 4wn1, 4wn5, 4wnm, 4wno, 4wnp, 4wop, 4wov, 4wpf, 4wq2, 4wq3, 4wr7, 4wri, 4wrq, 4wrs, 4wsy, 4wt2, 4wt6, 4wup, 4wvl, 4wvs, 4wvt, 4wvu, 4ww6, 4ww8, 4wx4, 4wx6, 4wx7, 4wxi, 4wy3, 4wyo, 4wyp, 4wyy, 4wyz, 4wz4, 4wz5, 4wz8, 4x0f, 4x0z, 4x11, 4x13, 4x1f, 4x21, 4x2s, 4x3e, 4x3i, 4x47, 4x48, 4x49, 4x50, 4x5p, 4x5q, 4x5r, 4x5y, 4x5z, 4x69, 4x6k, 4x6m, 4x6n, 4x6o, 4x6p, 4x6x, 4x6y, 4x7h, 4x7j, 4x7k, 4x7l, 4x7n, 4x7o, 4x7q, 4x8g, 4x8o, 4x8s, 4x8t, 4x8u, 4x8v, 4x9r, 4x9v, 4x9w, 4xaq, 4xar, 4xas, 4xcb, 4xcu, 4xdo, 4xe1, 4xg3, 4xg4, 4xg6, 4xg7, 4xg8, 4xg9, 4xh6, 4xhe, 4xhk, 4xii, 4xj0, 4xjs, 4xjt, 4xk9, 4xkb, 4xkc, 4xmb, 4xmo, 4xmr, 4xnv, 4xnw, 4xo8, 4xqu, 4xrq, 4xs2, 4xt2, 4xt9, 4xuc, 4xue, 4xuz, 4xv1, 4xv2, 4xv3, 4xv9, 4xx9, 4xxh, 4xy2, 4xyc, 4xyf, 4xyn, 4y0a, 4y16, 4y2b, 4y2j, 4y2p, 4y2q, 4y2s, 4y2t, 4y2u, 4y2v, 4y2x, 4y2y, 4y32, 4y3b, 4y46, 4y5h, 4y5i, 4y67, 4y6p, 4y6r, 4y6s, 4y73, 4y7r, 4y87, 4y8c, 4y8x, 4y8y, 4y8z, 4yab, 4yad, 4yat, 4yax, 4ybj, 4ybk, 4ybm, 4ybs, 4ybt, 4yc8, 4yc9, 4ycu, 4ycw, 4ydf, 4ydg, 4ydn, 4ye3, 4yec, 4yff, 4yfi, 4yhm, 4yho, 4yhq, 4yht, 4yih, 4yik, 4yje, 4yjn, 4ykj, 4ykk, 4ylj, 4ylk, 4yll, 4ylu, 4ymb, 4ymj, 4ymq, 4ymx, 4yne, 4yo6, 4yoz, 4yp8, 4yps, 4yqh, 4yqm, 4yqu, 4yqv, 4ys7, 4ysl, 4yt6, 4yt7, 4ytc, 4ytf, 4yth, 4yti, 4yur, 4yuw, 4yux, 4yuy, 4yuz, 4yv0, 4yv1, 4yv2, 4yw2, 4yx4, 4yx9, 4yxi, 4yxo, 4yxu, 4yyt, 4yzm, 4yzn, 4z0q, 4z16, 4z1e, 4z1j, 4z1k, 4z1n, 4z2b, 4z2o, 4z2p, 4z46, 4z83, 4z84, 4z8m, 4z90, 4z9l, 4zam, 4zb6, 4zb8, 4zba, 4zbf, 4zbi, 4zeb, 4zec, 4zed, 4zei, 4zek, 4zfi, 4zg6, 4zg7, 4zg9, 4zga, 4zgk, 4zh2, 4zh3, 4zh4, 4zim, 4zip, 4zji, 4zjj, 4zjr, 4zjw, 4zlo, 4zls, 4zme, 4zmf, 4zo5, 4zom, 4zow, 4zqt, 4zro, 4zs0, 4zsa, 4zsg, 4zsh, 4zsj, 4zsl, 4zt2, 4zt3, 4zt4, 4zt5, 4zt6, 4zt7, 4zt8, 4ztl, 4ztm, 4ztn, 4ztq, 4ztr, 4zts, 4zum, 4zun, 4zuo, 4zup, 4zuq, 4zur, 4zv1, 4zv2, 4zvi, 4zw3, 4zw5, 4zw6, 4zw7, 4zw8, 4zwx, 4zwy, 4zwz, 4zx0, 4zx1, 4zx3, 4zx4, 4zx5, 4zx6, 4zx9, 4zxx, 4zxy, 4zy4, 4zy5, 4zy6, 4zyc, 4zyf, 4zyi, 4zyr, 4zyt, 4zyu, 4zyv, 4zyw, 4zyx, 4zyy, 4zyz, 4zz0, 4zz1, 4zz2, 4zz3, 4zzd, 4zzx, 4zzy, 4zzz, 5a00, 5a09, 5a0a, 5a0b, 5a0c, 5a14, 5a1f, 5a2i, 5a2j, 5a2k, 5a2s, 5a3h, 5a3n, 5a3o, 5a3t, 5a3u, 5a3w, 5a3x, 5a46, 5a4c, 5a4e, 5a4l, 5a4q, 5a4t, 5a54, 5a5d, 5a5o, 5a5p, 5a5q, 5a5v, 5a69, 5a6a, 5a6b, 5a6h, 5a6i, 5a6k, 5a6x, 5a81, 5a82, 5a8x, 5a8y, 5a8z, 5a9u, 5aa8, 5aa9, 5aaa, 5aab, 5aac, 5aad, 5aae, 5aaf, 5aag, 5aan, 5abe, 5abf, 5abg, 5abh, 5abw, 5acb, 5ad1, 5ael, 5aen, 5aep, 5aes, 5afv, 5afx, 5ah2, 5ahw, 5ai0, 5ai1, 5ai4, 5ai5, 5ai6, 5ai8, 5ai9, 5aia, 5aib, 5aic, 5ais, 5aiv, 5aix, 5ak2, 5ak3, 5ak4, 5ak5, 5ak6, 5ake, 5akg, 5akh, 5aki, 5akj, 5akk, 5akl, 5akz, 5alb, 5ald, 5ale, 5alf, 5alg, 5alh, 5ali, 5alj, 5alk, 5all, 5alm, 5aln, 5alo, 5alp, 5alr, 5als, 5alt, 5alu, 5alv, 5alw, 5alx, 5aly, 5alz, 5am0, 5am1, 5am2, 5am3, 5am4, 5am5, 5am6, 5am7, 5amd, 5amg, 5aml, 5amn, 5anq, 5ans, 5ant, 5anu, 5anv, 5anw, 5ap0, 5ap1, 5ap2, 5ap3, 5ap4, 5ap5, 5ap6, 5ap7, 5aph, 5apj, 5aqf, 5aqg, 5aqh, 5aqj, 5aqk, 5aqn, 5aqo, 5aqp, 5aqq, 5aqr, 5aqt, 5aqu, 5aqv, 5aqz, 5ar0, 5ar4, 5ar5, 5ar7, 5ar8, 5aut, 5auu, 5auv, 5auw, 5aux, 5auy, 5auz, 5av0, 5ave, 5avf, 5avi, 5awt, 5ax3, 5ax9, 5axi, 5axp, 5axq, 5ayt, 5ayy, 5azf, 5azg, 5b0x, 5b1s, 5b2d, 5b4k, 5b4l, 5bmm, 5bms, 5boj, 5bpe, 5bpp, 5bry, 5brz, 5bs0, 5bs4, 5btv, 5bue, 5bui, 5buj, 5bv3, 5bvd, 5bve, 5bvf, 5bvk, 5bvn, 5bvo, 5bvw, 5bwb, 5bwc, 5byi, 5byy, 5byz, 5c1w, 5c26, 5c28, 5c29, 5c2a, 5c2e, 5c2h, 5c2o, 5c4o, 5c4s, 5c4t, 5c4u, 5c5h, 5c5t, 5c8k, 5c8m, 5c8n, 5cal, 5can, 5cao, 5cap, 5caq, 5cas, 5cau, 5cav, 5cbm, 5cbr, 5cbs, 5cc2, 5cdh, 5ceo, 5cep, 5ceq, 5cf4, 5cf5, 5cf6, 5cf8, 5cfb, 5cgc, 5cgd, 5ci7, 5cj6, 5cjf, 5ckr, 5cls, 5cnj, 5cnm, 5cp9, 5cqu, 5cr7, 5cs3, 5cs5, 5cs6, 5csh, 5cso, 5csp, 5cst, 5csw, 5csx, 5ct1, 5ct2, 5ct7, 5ctb, 5ctc, 5cte, 5cu2, 5cu4, 5cxh, 5cxz, 5cy3, 5cyi, 5czb, 5d0j, 5d10, 5d11, 5d12, 5d1j, 5d1r, 5d6e, 5d6f, 5d6p, 5d6q, 5d7a, 5d7c, 5d7r, 5d9k, 5d9l, 5da3, 5db0, 5db1, 5db2, 5db3, 5dd9, 5dda, 5ddb, 5ddc, 5ddd, 5dde, 5ddf, 5dex, 5dey, 5dfp, 5dgm, 5dgu, 5dgw, 5dgz, 5dh4, 5dh5, 5dhj, 5dhp, 5dhq, 5dhr, 5dhs, 5dht, 5dhu, 5di1, 5dia, 5diq, 5dit, 5diu, 5div, 5djp, 5djr, 5djv, 5dkn, 5dkr, 5dl1, 5dls, 5dlv, 5doh, 5dpx, 5dq8, 5dqe, 5dqf, 5dro, 5drq, 5drr, 5drs, 5drt, 5dry, 5dsx, 5dt2, 5dtj, 5dtm, 5dtq, 5dtr, 5dv2, 5dv4, 5dwr, 5dy5, 5dyo, 5dyt, 5dyw, 5dyy, 5e0m, 5e13, 5e1e, 5e1s, 5e28, 5e2k, 5e2m, 5e2n, 5e2o, 5e2p, 5e2r, 5e2s, 5e5g, 5e7n, 5e88, 5e89, 5e8a, 5e8w, 5e8z, 5e90, 5ea3, 5ea4, 5ea5, 5ea6, 5ea7, 5edi, 5edq, 5edr, 5ee7, 5ee8, 5eei, 5eek, 5eel, 5een, 5ef7, 5ef8, 5efa, 5efb, 5efc, 5efh, 5efj, 5eh0, 5eh5, 5eh7, 5eh8, 5ehe, 5ehn, 5ehp, 5ehq, 5ehr, 5ehv, 5ehw, 5ehy, 5ei2, 5ei6, 5ei8, 5eie, 5eje, 5ejv, 5ek0, 5ekg, 5ekh, 5ekj, 5ekm, 5ekn, 5eko, 5el2, 5el9, 5ele, 5elf, 5elv, 5elw, 5em5, 5em6, 5em7, 5em8, 5en3, 5enb, 5enc, 5ene, 5enf, 5enh, 5eni, 5enj, 5eob, 5eok, 5eol, 5epn, 5epy, 5eqe, 5eqp, 5eqq, 5eqy, 5er4, 5er5, 5etf, 5eth, 5etj, 5etx, 5evb, 5evd, 5evk, 5evz, 5ew3, 5ew9, 5ewj, 5ewk, 5ewm, 5ewy, 5ewz, 5exl, 5exm, 5exn, 5exw, 5exx, 5ey4, 5eyc, 5eyd, 5eyk, 5eym, 5ezg, 5ezh, 5f04, 5f08, 5f0c, 5f0f, 5f0h, 5f1j, 5f1u, 5f1x, 5f1z, 5f20, 5f27, 5f2f, 5f2k, 5f2r, 5f2s, 5f2w, 5f32, 5f37, 5f39, 5f3c, 5f3e, 5f3g, 5f3i, 5f3t, 5f3z, 5f41, 5f4l, 5f4n, 5f4p, 5f4r, 5f4u, 5f5i, 5f6d, 5f6u, 5f6v, 5f91, 5f9e, 5fa7, 5fao, 5fap, 5fb7, 5fcw, 5fcz, 5fd2, 5fdc, 5fdi, 5fdo, 5fdp, 5fdr, 5fhn, 5fho, 5fi2, 5fi6, 5fi7, 5fiv, 5fkj, 5fky, 5fl0, 5fl1, 5fl4, 5fl5, 5fl6, 5flo, 5flp, 5flq, 5fls, 5flt, 5fng, 5fni, 5fnj, 5foo, 5fot, 5fou, 5fov, 5fow, 5fox, 5fp0, 5fpk, 5fpp, 5fpu, 5fq9, 5fqp, 5fqr, 5fqs, 5fqt, 5fqv, 5fs5, 5fsl, 5fsm, 5fsn, 5fso, 5ftg, 5fto, 5ftq, 5fum, 5fun, 5fut, 5fv7, 5fwg, 5fyq, 5fyx, 5g0q, 5g1n, 5g1p, 5g1z, 5g22, 5g2g, 5g42, 5g43, 5g45, 5g46, 5g53, 5g60, 5g61, 5ggj, 5ggk, 5ggl, 5ggn, 5ggo, 5ggp, 5ghv, 5gmm, 5gmn, 5gmp, 5gnk, 5gsa, 5gso, 5gsw, 5gty, 5gu4, 5gub, 5gwz, 5gx6, 5gx7, 5h08, 5h09, 5h0b, 5h0e, 5h0g, 5h0h, 5h13, 5h14, 5h15, 5h17, 5h19, 5h1t, 5h1u, 5h1v, 5h2u, 5h3q, 5h5f, 5h8b, 5h8e, 5h8g, 5h9p, 5h9r, 5ha9, 5hbn, 5hcv, 5hcx, 5hcy, 5he0, 5he1, 5he2, 5hex, 5hfj, 5hfu, 5hg1, 5hg5, 5hg7, 5hg8, 5hg9, 5hj9, 5hja, 5hjq, 5hk1, 5hk2, 5hk9, 5hka, 5hkb, 5hkm, 5hl9, 5hlb, 5hld, 5hlw, 5hmh, 5hmi, 5hmk, 5hmy, 5hn0, 5hng, 5ho6, 5ho7, 5ho8, 5hoa, 5hor, 5htl, 5hu9, 5hv1, 5hva, 5hvp, 5hwu, 5hwv, 5hx6, 5hx8, 5hzn, 5hzx, 5i0b, 5i23, 5i24, 5i25, 5i2r, 5i4v, 5i56, 5i58, 5i59, 5i7u, 5i8p, 5i94, 5i9i, 5iez, 5if4, 5igl, 5ihh, 5iis, 5ijj, 5ijp, 5ikb, 5il1, 5ime, 5inh, 5ipj, 5iq6, 5irr, 5ism, 5isz, 5ito, 5itp, 5iu4, 5iu7, 5iu8, 5iua, 5iub, 5iug, 5iuh, 5iui, 5iwg, 5ix0, 5izc, 5izf, 5izj, 5izq, 5j18, 5j19, 5j1r, 5j1v, 5j1w, 5j31, 5j3l, 5j3s, 5j41, 5j47, 5j4v, 5j4y, 5j58, 5j59, 5j5r, 5j6a, 5j6d, 5j6s, 5j71, 5j79, 5j7b, 5j7f, 5j7g, 5j7h, 5j8x, 5j8z, 5j9f, 5j9y, 5j9z, 5ja0, 5jah, 5jal, 5jan, 5jao, 5jap, 5jar, 5jas, 5jat, 5jau, 5jaz, 5jbi, 5jc1, 5jcj, 5jdc, 5jdi, 5jer, 5jf1, 5jf2, 5jf3, 5jf4, 5jf5, 5jf6, 5jf7, 5jf8, 5jfr, 5ji6, 5jid, 5jim, 5jiq, 5jjm, 5jjr, 5jjs, 5jmp, 5jmw, 5jnl, 5jnn, 5jo0, 5jox, 5jq5, 5jq8, 5jq9, 5jrq, 5js3, 5jsg, 5jsj, 5jsm, 5jss, 5jt2, 5jt9, 5jur, 5juz, 5jv0, 5jv1, 5jv2, 5jvi, 5jxn, 5jy0, 5jy3, 5jyo, 5jyp, 5jz9, 5jzb, 5jzs, 5k03, 5k05, 5k09, 5k0b, 5k0c, 5k0f, 5k0j, 5k0s, 5k0t, 5k0x, 5k13, 5k1d, 5k1f, 5k1i, 5k1v, 5k4i, 5k4j, 5k4x, 5k4z, 5k5e, 5k6a, 5k76, 5kau, 5kax, 5kbq, 5kbr, 5kby, 5kcv, 5kcx, 5ke0, 5kgw, 5kgx, 5khd, 5khg, 5khh, 5khi, 5khj, 5khk, 5khx, 5kit, 5kls, 5kmf, 5kmh, 5knj, 5ko1, 5kq5, 5kqg, 5kql, 5kr1, 5kr2, 5ksx, 5ku9, 5kup, 5kx7, 5kx8, 5kxc, 5kya, 5kyj, 5kyk, 5kz0, 5kzi, 5kzq, 5l01, 5l2i, 5l2o, 5l2s, 5l2t, 5l2w, 5l2y, 5l2z, 5l30, 5l3a, 5l3e, 5l3j, 5l4f, 5l4i, 5l4j, 5l4m, 5l6o, 5l6p, 5l7e, 5l7g, 5l7h, 5l7k, 5l9g, 5l9i, 5l9l, 5l9o, 5lav, 5law, 5lay, 5laz, 5lbq, 5lc0, 5lcj, 5lck, 5ld8, 5lg3, 5lgn, 5lgt, 5lgu, 5lhg, 5lhh, 5lhi, 5lhu, 5lif, 5lj0, 5ljj, 5ljq, 5ljt, 5lkr, 5ll4, 5ll5, 5ll9, 5lla, 5lli, 5lma, 5lmb, 5lmk, 5loh, 5lom, 5lp1, 5lp6, 5lpr, 5lqf, 5lqq, 5lrg, 5lrj, 5lrk, 5ls6, 5lsh, 5lso, 5lss, 5lsx, 5lsy, 5lt6, 5lu2, 5lvd, 5lvl, 5lvn, 5lwd, 5lwm, 5lwn, 5lxb, 5lxc, 5lxd, 5lxp, 5lyn, 5lyw, 5lyx, 5lyy, 5lz2, 5lz4, 5lz5, 5lz7, 5lz8, 5lz9, 5lzg, 5lzj, 5m04, 5m0d, 5m0m, 5m0s, 5m1z, 5m23, 5m25, 5m2q, 5m2v, 5m44, 5m4c, 5m4f, 5m4i, 5m4u, 5m56, 5m77, 5m7m, 5m9w, 5ma7, 5mar, 5mat, 5meh, 5mes, 5mev, 5mfr, 5mfs, 5mft, 5mhp, 5mi5, 5mi6, 5mi7, 5mim, 5mjn, 5mkj, 5mkr, 5mks, 5ml5, 5mmn, 5mmp, 5mnr, 5mo8, 5mob, 5mod, 5moe, 5mql, 5mqt, 5mrb, 5mrd, 5mrh, 5mri, 5mte, 5mts, 5mtx, 5mty, 5mw3, 5mw4, 5mxo, 5myd, 5mz3, 5n0d, 5n0e, 5n0f, 5n16, 5n17, 5n18, 5n1r, 5n1s, 5n1v, 5n1y, 5n24, 5n25, 5n2f, 5n2t, 5n2x, 5n2z, 5n31, 5n34, 5n3v, 5n3w, 5n3y, 5n69, 5n7v, 5n84, 5n87, 5n93, 5n9r, 5n9s, 5n9t, 5na0, 5nad, 5nbw, 5ndd, 5ne5, 5nea, 5neb, 5nee, 5nev, 5nf5, 5nf6, 5nf9, 5nfa, 5nfb, 5nfh, 5nge, 5ngf, 5ngr, 5ngs, 5ngt, 5ngu, 5ngz, 5nhf, 5nhh, 5nhj, 5nhl, 5nho, 5nhp, 5nhv, 5nhy, 5nih, 5nkk, 5nme, 5nmf, 5nmg, 5npb, 5npc, 5npd, 5npe, 5nqe, 5ntk, 5ntp, 5ntq, 5ntt, 5ntw, 5nu1, 5nvv, 5nvw, 5nvx, 5nvy, 5nvz, 5nw0, 5nw1, 5nw2, 5nwi, 5nwk, 5o07, 5o11, 5o4f, 5o91, 5obj, 5obr, 5ofu, 5ogk, 5ohj, 5om9, 5one, 5oot, 5op2, 5op4, 5op5, 5op6, 5op8, 5opb, 5opc, 5opr, 5ops, 5opu, 5opv, 5oq5, 5oq6, 5oq7, 5oq8, 5orl, 5orr, 5ort, 5orv, 5orw, 5orx, 5ory, 5orz, 5os0, 5os1, 5os2, 5os3, 5os4, 5os5, 5osd, 5ose, 5osk, 5ot8, 5ot9, 5ota, 5otc, 5oug, 5ouh, 5ov9, 5oxg, 5prc, 5pzm, 5pzn, 5q0d, 5q0e, 5q0f, 5q0g, 5q0h, 5qck, 5qcl, 5qcm, 5qcn, 5std, 5sxm, 5sz0, 5sz1, 5sz2, 5sz3, 5sz4, 5sz5, 5sz6, 5sz7, 5t1a, 5t1s, 5t1t, 5t2y, 5t35, 5t4b, 5t4e, 5t4f, 5t4h, 5t66, 5t68, 5t6p, 5t78, 5t7s, 5t8e, 5t8j, 5t8r, 5t92, 5t97, 5t9u, 5t9w, 5t9z, 5ta2, 5ta4, 5ta6, 5tbe, 5tbm, 5tbp, 5tc0, 5tci, 5tco, 5td2, 5tdb, 5tex, 5tfx, 5tgy, 5th4, 5thi, 5thj, 5thn, 5ti0, 5tiu, 5tkb, 5tkd, 5tks, 5tkt, 5tku, 5tln, 5tmn, 5to8, 5tob, 5toe, 5toz, 5tpb, 5tpc, 5tpg, 5tq1, 5tq3, 5tq4, 5tq5, 5tq6, 5tq7, 5tq8, 5tqe, 5tqf, 5tqg, 5tqs, 5tqu, 5tr6, 5trf, 5trh, 5tri, 5trj, 5trk, 5trr, 5tt7, 5tts, 5ttu, 5ttv, 5ttw, 5tur, 5tw2, 5tw5, 5twg, 5twh, 5tx5, 5txy, 5ty1, 5ty8, 5ty9, 5tya, 5tyh, 5tz3, 5tza, 5tzc, 5tzd, 5tzf, 5tzg, 5tzh, 5tzw, 5tzx, 5tzy, 5tzz, 5u00, 5u0d, 5u0e, 5u0f, 5u0g, 5u0w, 5u0y, 5u0z, 5u11, 5u12, 5u13, 5u14, 5u3b, 5u48, 5u49, 5u4a, 5u4b, 5u4c, 5u4d, 5u4e, 5u4f, 5u4g, 5u51, 5u5h, 5u5k, 5u5t, 5u62, 5u69, 5u6c, 5u6d, 5u6j, 5u7d, 5u7i, 5u7j, 5u7k, 5u7l, 5u7m, 5u7o, 5u8a, 5u8c, 5u8f, 5uac, 5uah, 5ual, 5ufi, 5ufo, 5ufp, 5ufr, 5ufs, 5ug8, 5ug9, 5uga, 5ugb, 5ugc, 5ugd, 5ugg, 5uhi, 5uig, 5uiq, 5uir, 5uis, 5uit, 5uiu, 5ujv, 5ukk, 5ukl, 5uln, 5uor, 5uox, 5up3, 5upe, 5upf, 5upj, 5uqv, 5uqx, 5ur1, 5ur5, 5ur6, 5usf, 5usq, 5usy, 5usz, 5ut0, 5ut4, 5ut6, 5uuu, 5uv1, 5uv2, 5uvc, 5uwf, 5uxf, 5v19, 5v24, 5v49, 5v5y, 5v6u, 5v79, 5v7a, 5v7t, 5v7w, 5v82, 5v83, 5v86, 5v88, 5v8p, 5v8q, 5vb5, 5vb6, 5vb7, 5vc3, 5vc4, 5vc5, 5vc6, 5vd2, 5vdk, 5vee, 5vfc, 5vgi, 5vgo, 5vgy, 5vi6, 5vih, 5vii, 5vij, 5vkc, 5vo1, 5vo2, 5vo6, 5voj, 5vp0, 5vp1, 5vp9, 5vs6, 5vsb, 5vsj, 5vsk, 5vt4, 5vwi, 5vwk, 5w12, 5w13, 5w14, 5w1v, 5w1w, 5w4r, 5w4v, 5w5j, 5w5o, 5w84, 5w85, 5w86, 5w88, 5wac, 5wad, 5wae, 5waf, 5wag, 5wal, 5wb6, 5wbm, 5wbo, 5wbp, 5wbq, 5wbr, 5wbz, 5wcl, 5wev, 5wex, 5wfj, 5wg3, 5wg4, 5wg5, 5whc, 5wic, 5wii, 5wio, 5wip, 5wkf, 5wkh, 5wl0, 5wlo, 5wo4, 5wqa, 5wuk, 5wys, 5wzr, 5x13, 5x54, 5x79, 5x8i, 5xaf, 5xhr, 5xkm, 5xn3, 5xvq, 5xw6, 5xzr, 5y5n, 5yc1, 5yco, 5yjm, 5yjp, 5yu9, 6axj, 6ayd, 6ayi, 6b16, 6b27, 6b4l, 6b4u, 6b4w, 6b7a, 6b7b, 6b7c, 6b7d, 6b7e, 6b7f, 6b8u, 6b96, 6b97, 6b98, 6bfa, 6cpa, 6en5, 6ep4, 6eqp, 6eqs, 6equ, 6esj, 6esy, 6euv, 6euw, 6eux, 6ezq, 6fiv, 6gpb, 6lpr, 6prc, 6rnt, 6std, 6tim, 6upj, 7cpa, 7hvp, 7lpr, 7prc, 7std, 7upj, 8a3h, 8cpa, 8gpb, 8hvp, 8lpr, 9hvp, 9icd, 9lpr]

test1
[16pk, 184l, 185l, 186l, 187l, 188l, 1a2c, 1a3e, 1a46, 1a4h, 1a4r, 1a4w, 1a50, 1a5g, 1a5v, 1a61, 1a7t, 1a85, 1a86, 1a8t, 1ad8, 1af2, 1ag9, 1agm, 1aht, 1akq, 1akr, 1akt, 1aku, 1akv, 1akw, 1amw, 1anf, 1ao0, 1apv, 1apw, 1aq7, 1aqi, 1aqj, 1au0, 1au2, 1auj, 1avd, 1awf, 1awh, 1ayu, 1ayv, 1azl, 1b05, 1b0h, 1b1h, 1b2h, 1b32, 1b3f, 1b3g, 1b3h, 1b3l, 1b40, 1b42, 1b46, 1b4h, 1b4z, 1b51, 1b52, 1b55, 1b56, 1b57, 1b58, 1b5g, 1b5h, 1b5i, 1b5j, 1b6h, 1b7h, 1b8n, 1b8o, 1b8y, 1b9j, 1b9s, 1b9t, 1b9v, 1ba8, 1bb0, 1bbz, 1bcu, 1bgo, 1bgq, 1bhx, 1bil, 1bim, 1bio, 1biw, 1bji, 1bjr, 1bju, 1bjv, 1bky, 1bm6, 1bma, 1bmm, 1bmn, 1bp0, 1bqm, 1bqn, 1bqo, 1bra, 1bty, 1bux, 1bwn, 1bxo, 1bxq, 1bxr, 1bzc, 1bzh, 1bzj, 1bzs, 1bzy, 1c1u, 1c1v, 1c29, 1c3i, 1c4u, 1c4v, 1c4y, 1c5n, 1c5o, 1c5p, 1c5q, 1c5s, 1c5t, 1c5x, 1c5y, 1c5z, 1c7e, 1c7f, 1c83, 1c84, 1c85, 1c86, 1c87, 1c88, 1c8v, 1c9d, 1ca8, 1caq, 1cgl, 1ch8, 1ci7, 1ciz, 1cs4, 1ctt, 1ctu, 1cw2, 1cx9, 1czk, 1czl, 1czo, 1czr, 1d04, 1d2e, 1d3d, 1d3p, 1d3q, 1d4p, 1d5j, 1d6n, 1d6w, 1d7x, 1d8e, 1d8f, 1d8m, 1d9i, 1dar, 1db1, 1db4, 1db5, 1df8, 1dfo, 1dgm, 1dhi, 1dhj, 1dmb, 1dmt, 1doj, 1dtq, 1dtt, 1dub, 1dwc, 1dwd, 1dzj, 1dzk, 1dzm, 1dzp, 1e00, 1e02, 1e06, 1e2k, 1e2l, 1e34, 1e37, 1eas, 1eat, 1eb1, 1eb2, 1ebg, 1ec9, 1ecq, 1ecv, 1eed, 1ejn, 1ekb, 1ela, 1elb, 1elc, 1eld, 1ele, 1els, 1ent, 1enu, 1epo, 1epp, 1epq, 1erb, 1ets, 1ett, 1eub, 1evh, 1ew8, 1ew9, 1ex8, 1ez9, 1ezq, 1f0r, 1f0s, 1f0t, 1f0u, 1f28, 1f3e, 1f4e, 1f4f, 1f4g, 1f5k, 1f5l, 1f73, 1f74, 1f7b, 1f8b, 1f8c, 1f8d, 1f8e, 1f92, 1f9g, 1fax, 1fbm, 1fdq, 1fe3, 1fh7, 1fh8, 1fh9, 1fhd, 1fjs, 1fkn, 1flm, 1fls, 1fm9, 1fpc, 1fpp, 1fq4, 1fq5, 1fq6, 1fq7, 1fq8, 1fsg, 1fv0, 1fv9, 1fzq, 1g05, 1g2l, 1g2m, 1g30, 1g32, 1g36, 1g37, 1g3b, 1g3c, 1g3e, 1g3f, 1g42, 1g49, 1g4k, 1g5f, 1g74, 1g7f, 1g7g, 1g9a, 1g9b, 1g9c, 1g9d, 1g9s, 1g9t, 1gah, 1gai, 1gbt, 1gcz, 1gfy, 1ggd, 1ghv, 1ghw, 1ghy, 1ghz, 1gi4, 1gi6, 1gi7, 1gi8, 1gi9, 1gj4, 1gj5, 1gj6, 1gj7, 1gj8, 1gja, 1gjb, 1gjc, 1gjd, 1gmy, 1gu1, 1gu3, 1gui, 1gvk, 1gvu, 1gvw, 1gvx, 1gwv, 1gww, 1gx0, 1gx4, 1gym, 1gzg, 1h4w, 1h6e, 1h9l, 1hdt, 1hfs, 1hiy, 1hkj, 1hkk, 1hkm, 1hlk, 1hmr, 1hms, 1hmt, 1hn4, 1hnn, 1hrn, 1hv5, 1hvy, 1hy7, 1hyo, 1i00, 1i1e, 1i5d, 1i7g, 1i7i, 1i8j, 1ie9, 1iew, 1ikt, 1ikv, 1ikw, 1ikx, 1iky, 1inc, 1inf, 1ing, 1inh, 1it6, 1j01, 1j15, 1j16, 1j17, 1j1a, 1j5i, 1jao, 1jaq, 1jd5, 1jd6, 1jet, 1jeu, 1jev, 1jg0, 1jh1, 1jiz, 1jj9, 1jje, 1jjt, 1jk7, 1jlq, 1jmf, 1jmg, 1jmi, 1joc, 1joj, 1jq3, 1jq8, 1jq9, 1jqd, 1jqe, 1jrs, 1jtq, 1juj, 1jut, 1jwt, 1jys, 1k1i, 1k1j, 1k1l, 1k1m, 1k1n, 1k1o, 1k1p, 1k1y, 1k21, 1k22, 1k2i, 1k4g, 1k4h, 1kak, 1kav, 1kdv, 1kdy, 1kdz, 1ke1, 1ke2, 1kf0, 1kf6, 1kfy, 1kkq, 1kl3, 1kl5, 1kll, 1km3, 1kmy, 1kna, 1kne, 1kpm, 1kr3, 1ksn, 1ktt, 1kvo, 1l6s, 1l6y, 1l83, 1l8g, 1lbf, 1ld7, 1ld8, 1lee, 1lf2, 1lf3, 1lgt, 1lgw, 1lhc, 1lhd, 1lhe, 1lhf, 1lhg, 1li2, 1li3, 1li6, 1ljt, 1lke, 1ll4, 1lnm, 1lol, 1loq, 1lor, 1los, 1lpg, 1lpk, 1lpz, 1lq2, 1lqd, 1lqe, 1lyb, 1m1b, 1m2x, 1m48, 1m4h, 1m6p, 1m74, 1m83, 1mau, 1maw, 1me3, 1me4, 1mem, 1mf4, 1mfi, 1mhw, 1mmp, 1mmq, 1mmr, 1mn9, 1mnc, 1moq, 1mq5, 1mq6, 1ms6, 1mu6, 1mu8, 1mue, 1mzc, 1mzs, 1n0s, 1n2v, 1n3w, 1n43, 1n51, 1n7i, 1n7j, 1n8u, 1n8v, 1n94, 1n95, 1n9a, 1n9m, 1nc1, 1nc3, 1nc6, 1ndj, 1nf8, 1nfu, 1nfw, 1nfy, 1ni1, 1nja, 1njb, 1njc, 1njd, 1nje, 1njt, 1nju, 1nki, 1nkm, 1nl4, 1nl6, 1nl9, 1nlj, 1nlo, 1nlp, 1nm6, 1nny, 1no6, 1no9, 1np0, 1npz, 1nqc, 1nt1, 1nw5, 1nw7, 1nwl, 1ny2, 1nyx, 1nz7, 1nzq, 1o0d, 1o1s, 1o2g, 1o2h, 1o2j, 1o2k, 1o2n, 1o2o, 1o2p, 1o2r, 1o2s, 1o2t, 1o2u, 1o2v, 1o2w, 1o2x, 1o2y, 1o2z, 1o30, 1o32, 1o33, 1o34, 1o35, 1o36, 1o37, 1o38, 1o39, 1o3b, 1o3c, 1o3d, 1o3e, 1o3f, 1o3g, 1o3h, 1o3i, 1o3j, 1o3k, 1o3l, 1o3p, 1o5a, 1o5b, 1o5c, 1o5e, 1o5f, 1o5g, 1o5m, 1o5p, 1o6i, 1o7o, 1oba, 1od8, 1ofz, 1ogg, 1oif, 1oim, 1ok7, 1oko, 1okx, 1ols, 1olu, 1olx, 1onp, 1ony, 1onz, 1ork, 1oss, 1oth, 1ow4, 1owd, 1owe, 1owh, 1owi, 1owj, 1owk, 1oxr, 1oy7, 1oyq, 1p17, 1p19, 1p28, 1p57, 1pdq, 1pdz, 1pfu, 1pfy, 1ph0, 1pip, 1pk0, 1pop, 1pph, 1ppk, 1ppl, 1ppm, 1prl, 1prm, 1pw6, 1pwp, 1pwq, 1pwu, 1pxh, 1py2, 1pyn, 1q0b, 1q1m, 1q3d, 1q3w, 1q41, 1q4l, 1q4w, 1q5k, 1q5l, 1q63, 1q65, 1q66, 1q6j, 1q6k, 1q6m, 1q6n, 1q6p, 1q6s, 1q6t, 1q7a, 1qb1, 1qb6, 1qb9, 1qbn, 1qbo, 1qbq, 1qbv, 1qcp, 1qfs, 1qft, 1qhr, 1qin, 1qj1, 1qj6, 1qj7, 1qk3, 1qk4, 1qka, 1qkb, 1ql9, 1qon, 1qr3, 1qw7, 1qxk, 1qy1, 1qy2, 1qy5, 1r1h, 1r1i, 1r1j, 1r5y, 1r6n, 1rbp, 1rdt, 1rev, 1riw, 1rjk, 1rlp, 1rlq, 1rm8, 1rmz, 1rne, 1ros, 1rq2, 1rst, 1rt1, 1rt2, 1rtf, 1rth, 1rti, 1ru1, 1ru2, 1rxp, 1ryf, 1ryh, 1rzx, 1s19, 1s38, 1s39, 1s4d, 1s5z, 1s63, 1s64, 1sb1, 1sc8, 1sl3, 1sld, 1sle, 1slg, 1sln, 1sme, 1snk, 1sqa, 1sqo, 1sqt, 1sre, 1srg, 1sri, 1stp, 1str, 1sts, 1sv3, 1swg, 1swi, 1swk, 1swn, 1swp, 1swr, 1t1r, 1t1s, 1t37, 1t48, 1t49, 1t4j, 1t4v, 1t7d, 1ta2, 1ta6, 1tbz, 1tc1, 1td7, 1tfq, 1tft, 1ths, 1tjp, 1tkt, 1tkx, 1tkz, 1tl1, 1tl3, 1tl7, 1tmb, 1tmm, 1tng, 1tnh, 1tni, 1tom, 1tou, 1tow, 1tps, 1tpz, 1tq4, 1tqf, 1tsl, 1tsm, 1tsv, 1tsy, 1tu6, 1tv6, 1tvr, 1tx7, 1tyn, 1tys, 1u0h, 1u1w, 1u32, 1u6q, 1u9q, 1u9v, 1u9w, 1u9x, 1ua4, 1ucn, 1ugp, 1uj0, 1ulg, 1uou, 1ur9, 1urg, 1usi, 1usn, 1utl, 1utm, 1utn, 1uto, 1utt, 1utz, 1uv5, 1uvs, 1uvt, 1uvu, 1uwb, 1ux7, 1uy6, 1uy7, 1uy8, 1uy9, 1uyc, 1uyd, 1uye, 1uyf, 1uyg, 1uyh, 1uyi, 1uyk, 1uym, 1uz1, 1v0k, 1v0l, 1v0m, 1v0n, 1v11, 1v16, 1v1j, 1v1m, 1v2j, 1v2k, 1v2l, 1v2m, 1v2n, 1v2o, 1v2p, 1v2s, 1v2t, 1v2u, 1v2w, 1v3x, 1vcj, 1vgc, 1vj9, 1vja, 1vjc, 1vjd, 1vkj, 1vrt, 1vru, 1vsn, 1vwf, 1vwl, 1vwn, 1vyf, 1vyg, 1vzq, 1w0z, 1w10, 1w11, 1w12, 1w13, 1w14, 1w1d, 1w1g, 1w1p, 1w1t, 1w1v, 1w1y, 1w3j, 1w51, 1w6h, 1w6j, 1w7g, 1w96, 1w9u, 1w9v, 1waw, 1wax, 1way, 1wb0, 1wbg, 1wc1, 1wc6, 1wdy, 1wm1, 1wu1, 1wug, 1wum, 1wvc, 1x07, 1x1z, 1x38, 1x39, 1x7a, 1x81, 1x8s, 1xbo, 1xff, 1xka, 1xs7, 1xsc, 1xt8, 1xuc, 1xud, 1xur, 1y3v, 1y3w, 1y3x, 1y3y, 1y6q, 1y6r, 1ybg, 1ybo, 1yc1, 1yc4, 1ycm, 1yet, 1yfz, 1yid, 1yk7, 1ym2, 1ym4, 1you, 1ype, 1ypg, 1ypj, 1yqy, 1yrs, 1yt7, 1ywi, 1yyy, 1yz3, 1z3j, 1z6e, 1z71, 1z9h, 1zeo, 1zgi, 1zgv, 1zm6, 1zp5, 1zs0, 1zsh, 1ztq, 1zvx, 1zxv, 1zzz, 220l, 223l, 2a29, 2a2x, 2a3a, 2a3b, 2a3c, 2a4m, 2a4z, 2a5b, 2a5c, 2a5u, 2a8g, 2adm, 2aez, 2afw, 2afx, 2an5, 2ank, 2anl, 2anm, 2aou, 2aov, 2aow, 2aox, 2arm, 2asu, 2ate, 2ath, 2aux, 2auz, 2avi, 2azr, 2b07, 2b17, 2b4l, 2b4m, 2b5j, 2b8l, 2b8v, 2ban, 2bcd, 2bdl, 2bdy, 2be2, 2bed, 2bfq, 2bfr, 2bgd, 2bge, 2bks, 2bkt, 2bmg, 2bmv, 2boh, 2bok, 2bow, 2bq6, 2bq7, 2bqw, 2brc, 2brp, 2bt9, 2bve, 2bvr, 2bvs, 2bvx, 2bw7, 2bxt, 2bxu, 2byh, 2byi, 2bz5, 2bza, 2c57, 2c6c, 2c6g, 2c8w, 2c8x, 2c8y, 2c90, 2c93, 2cbu, 2cbv, 2cbz, 2ccs, 2cct, 2ccu, 2ce9, 2ceo, 2ceq, 2cer, 2ces, 2cet, 2cf8, 2cgf, 2chw, 2chx, 2chz, 2cji, 2cle, 2clf, 2clh, 2cli, 2clk, 2cll, 2clm, 2clo, 2cm7, 2cm8, 2cma, 2cmb, 2cmc, 2cn0, 2cne, 2cnf, 2cng, 2cnh, 2cni, 2csm, 2csn, 2d1n, 2d1o, 2doo, 2drc, 2dw7, 2e98, 2e99, 2e9a, 2e9c, 2e9d, 2eep, 2ei6, 2er0, 2er6, 2er9, 2esm, 2etk, 2etr, 2euk, 2eum, 2evl, 2ews, 2ewy, 2exg, 2f01, 2f1g, 2f3e, 2f3f, 2f4b, 2f6j, 2f6t, 2f6v, 2f6y, 2f6z, 2f70, 2f71, 2fdp, 2feq, 2fes, 2fjm, 2fjn, 2fky, 2fl2, 2fl6, 2fme, 2fpz, 2fq6, 2fqw, 2fqx, 2fqy, 2fr8, 2frd, 2fs8, 2fs9, 2fsa, 2fsv, 2fw3, 2fw6, 2fwp, 2fwy, 2fwz, 2fx6, 2fxr, 2fxs, 2fxv, 2fzz, 2g00, 2g0g, 2g0h, 2g19, 2g1q, 2g1r, 2g1y, 2g24, 2g70, 2g71, 2g72, 2g8n, 2g94, 2gde, 2gej, 2gek, 2gfd, 2gh7, 2gh9, 2gm1, 2gqn, 2gtk, 2gtv, 2gv6, 2gv7, 2gvd, 2gvz, 2h1h, 2h4g, 2h4k, 2h6t, 2h9t, 2haw, 2hb1, 2hfp, 2hh5, 2hhn, 2hiz, 2hj4, 2hjb, 2hm1, 2hmb, 2hnx, 2hny, 2hqu, 2hu6, 2hwg, 2hzy, 2i3h, 2i3i, 2i4j, 2i4p, 2i4z, 2i5j, 2i6a, 2i6b, 2i80, 2ieh, 2ig0, 2igx, 2igy, 2ihj, 2iko, 2iku, 2il2, 2iqg, 2irz, 2is0, 2iuz, 2iv9, 2iws, 2iwu, 2iwx, 2izl, 2j2u, 2j34, 2j4i, 2j4k, 2j75, 2j77, 2j78, 2j79, 2j7b, 2j7d, 2j7e, 2j7f, 2j7g, 2j7h, 2j94, 2j95, 2j9n, 2ja3, 2jal, 2jbj, 2jbk, 2jf4, 2jfh, 2jg0, 2jgs, 2jh0, 2jh5, 2jh6, 2jjb, 2jk7, 2jkh, 2jkp, 2jkr, 2jkt, 2jld, 2jle, 2jnp, 2jsd, 2jt5, 2jt6, 2jup, 2jxr, 2k0x, 2k2g, 2k4i, 2kbs, 2kce, 2khh, 2l65, 2l84, 2lbv, 2lkk, 2lko, 2m0u, 2m0v, 2m3z, 2mas, 2n7b, 2ndo, 2nnd, 2nnq, 2np9, 2nsj, 2nsl, 2nt7, 2nta, 2o3z, 2o4j, 2o4r, 2o5k, 2o7v, 2o9r, 2o9v, 2oah, 2obf, 2ohk, 2ohl, 2ohm, 2ohp, 2ohq, 2ohr, 2ohs, 2oht, 2ohu, 2olb, 2ony, 2onz, 2ooh, 2ooz, 2op3, 2opb, 2opy, 2or4, 2ov4, 2ovx, 2ovz, 2ow0, 2ow1, 2ow2, 2ow3, 2ow9, 2oyk, 2oyl, 2oym, 2oz6, 2ozr, 2p09, 2p0x, 2p16, 2p4j, 2p4y, 2p83, 2p8h, 2p8o, 2p93, 2p94, 2p95, 2pfy, 2pg2, 2ph6, 2ph8, 2phb, 2pjt, 2pks, 2pmk, 2pmn, 2pnc, 2pre, 2psj, 2psx, 2ptz, 2pu0, 2pu1, 2pvv, 2pvw, 2py4, 2pze, 2pzi, 2q11, 2q15, 2q1j, 2q2y, 2q2z, 2q6h, 2q72, 2q7m, 2q7q, 2q8s, 2qbp, 2qbq, 2qbr, 2qbs, 2qf6, 2qfo, 2qg0, 2qg2, 2qhd, 2qju, 2qk5, 2qmd, 2qmf, 2qmg, 2qmj, 2qnx, 2qnz, 2qo1, 2qp8, 2qpj, 2qpq, 2qt5, 2qtg, 2qtt, 2qu2, 2qu3, 2qwb, 2qwc, 2qwd, 2qwe, 2qwf, 2qwg, 2qzk, 2qzl, 2qzr, 2qzx, 2r0y, 2r2m, 2r2w, 2r6n, 2r9b, 2r9m, 2ra0, 2rcn, 2rf2, 2rkm, 2rkn, 2rly, 2rm0, 2sim, 2srt, 2tpi, 2usn, 2uuo, 2uup, 2uwd, 2uwl, 2uwo, 2uwp, 2uxi, 2uxu, 2uyi, 2uym, 2uyn, 2uyw, 2uzj, 2v00, 2v0z, 2v10, 2v11, 2v12, 2v13, 2v16, 2v25, 2v8w, 2v95, 2va5, 2va6, 2va7, 2vc7, 2vcg, 2vci, 2vcj, 2vd4, 2ves, 2veu, 2vev, 2vew, 2vex, 2vey, 2vfz, 2vgc, 2vh6, 2vie, 2vin, 2vio, 2vip, 2viq, 2viv, 2viw, 2viy, 2viz, 2vj6, 2vj7, 2vj9, 2vjx, 2vkm, 2vl4, 2vl8, 2vle, 2vmf, 2vnm, 2vnn, 2vnt, 2vo4, 2vo5, 2vot, 2vpn, 2vpo, 2vqt, 2vr4, 2vrj, 2vsl, 2vt3, 2vtd, 2vte, 2vuk, 2vvc, 2vvu, 2vw5, 2vwc, 2vwl, 2vwm, 2vwn, 2vwo, 2w0d, 2w0p, 2w26, 2w3i, 2w3k, 2w4i, 2w7y, 2w97, 2wap, 2wbg, 2wc3, 2wc4, 2weq, 2wer, 2wez, 2wf0, 2wf1, 2wf2, 2wf3, 2wf4, 2wi1, 2wi2, 2wi3, 2wi4, 2wi5, 2wi6, 2wi7, 2wic, 2wj1, 2wj2, 2wjg, 2wji, 2wk6, 2wks, 2wo8, 2wo9, 2woa, 2won, 2woq, 2wp1, 2wq5, 2wqp, 2wuu, 2wvt, 2wvz, 2ww0, 2wyf, 2wyg, 2wyj, 2wyn, 2wzf, 2wzs, 2x2r, 2x5o, 2x6f, 2x6i, 2x6j, 2x6k, 2x7c, 2x7d, 2xab, 2xae, 2xb8, 2xb9, 2xbv, 2xbw, 2xbx, 2xc0, 2xc4, 2xcg, 2xcs, 2xct, 2xd6, 2xd9, 2xda, 2xdk, 2xdl, 2xdw, 2xdx, 2xef, 2xeg, 2xei, 2xej, 2xfi, 2xfj, 2xfk, 2xgm, 2xgo, 2xgs, 2xhr, 2xhs, 2xht, 2xhx, 2xib, 2xii, 2xjg, 2xjj, 2xjx, 2xk3, 2xk4, 2xk6, 2xk7, 2xk8, 2xkc, 2xkd, 2xke, 2xkf, 2xn3, 2xn5, 2xn6, 2xn7, 2xnm, 2xnn, 2xno, 2xnp, 2xow, 2xpc, 2xu1, 2xu3, 2xu4, 2xu5, 2xuz, 2xv1, 2xx2, 2xx4, 2xx5, 2y1o, 2y1w, 2y1x, 2y34, 2y4s, 2y5f, 2y5g, 2y5h, 2y67, 2y68, 2y6c, 2y6d, 2y71, 2y76, 2y77, 2y7x, 2y7z, 2y80, 2y81, 2y82, 2yay, 2yaz, 2yb0, 2yb9, 2ybt, 2ybu, 2yc3, 2yc5, 2ych, 2ycm, 2ydw, 2ye9, 2yek, 2yel, 2yem, 2yfe, 2yga, 2yge, 2ygf, 2yhw, 2yhy, 2yi0, 2yi5, 2yi7, 2yig, 2yiv, 2yj2, 2yj8, 2yj9, 2yjb, 2yjc, 2yjw, 2yjx, 2yk9, 2ykb, 2ykc, 2yke, 2yki, 2ykj, 2yln, 2ymt, 2yz3, 2z1w, 2z3z, 2z5o, 2za0, 2za5, 2zc9, 2zcq, 2zcr, 2zcs, 2zda, 2zdk, 2zdl, 2zdm, 2zdn, 2zdz, 2ze1, 2zfp, 2zfs, 2zft, 2zgm, 2zgx, 2zhd, 2zif, 2zir, 2zis, 2zmj, 2zmm, 2zn7, 2zo3, 2zq1, 2zq2, 2zsc, 2zwz, 2zx5, 2zx6, 2zx7, 2zx8, 2zx9, 2zxa, 2zxb, 2zxd, 2zy1, 2zym, 2zyn, 2zz1, 2zz2, 2zz6, 3a1c, 3a1d, 3a1e, 3a9i, 3aaq, 3aau, 3aav, 3acw, 3acx, 3ads, 3adt, 3adu, 3adv, 3afk, 3ai8, 3alt, 3apc, 3aqa, 3atl, 3au6, 3az8, 3az9, 3aza, 3azb, 3b1m, 3b24, 3b25, 3b26, 3b27, 3b28, 3b2t, 3b5j, 3b95, 3b9s, 3bbb, 3bbf, 3bc3, 3bc5, 3bcn, 3bhx, 3bi0, 3bi1, 3bm9, 3bmy, 3bra, 3bu1, 3buf, 3bug, 3buh, 3bv9, 3c14, 3c1k, 3c1n, 3c39, 3c6t, 3c6u, 3c94, 3c9e, 3cbp, 3cen, 3cgy, 3ch9, 3chc, 3chd, 3che, 3chf, 3chg, 3cib, 3cic, 3cid, 3cjo, 3ckp, 3ckr, 3ckz, 3cl0, 3cl2, 3cm2, 3cm7, 3coj, 3cs7, 3cst, 3ctt, 3cwe, 3d0b, 3d0e, 3d1e, 3d1f, 3d1g, 3d67, 3d7d, 3d7f, 3d7g, 3d7h, 3d91, 3d9v, 3da9, 3dba, 3dbs, 3dct, 3ddu, 3dgl, 3dgn, 3dgo, 3dhk, 3di6, 3dm6, 3dng, 3dnj, 3dp9, 3dpc, 3dpd, 3dpe, 3dpf, 3dpo, 3drf, 3drg, 3dri, 3drp, 3drr, 3drs, 3du8, 3dux, 3duy, 3dv1, 3dv5, 3dwb, 3dxk, 3dxm, 3dy6, 3dya, 3dz2, 3dz4, 3dz5, 3dz6, 3e01, 3e37, 3e3c, 3e73, 3e7a, 3e7b, 3e85, 3eax, 3eb1, 3eeb, 3egk, 3ehw, 3ehx, 3ehy, 3eka, 3eko, 3ekr, 3elm, 3ens, 3eos, 3eou, 3eq7, 3eq8, 3eq9, 3er3, 3eu5, 3exe, 3exf, 3exh, 3exo, 3eyl, 3f15, 3f16, 3f17, 3f18, 3f19, 3f1a, 3f3a, 3f3c, 3f3d, 3f3e, 3f48, 3f5j, 3f5l, 3f68, 3f69, 3f70, 3f7h, 3f7i, 3f7z, 3f88, 3fdt, 3fed, 3fee, 3fei, 3fej, 3ff3, 3ffg, 3fgc, 3fkt, 3fmz, 3fpd, 3fq7, 3fqa, 3fr2, 3fr4, 3fr5, 3ft5, 3ft8, 3fur, 3fv3, 3fv7, 3fxb, 3fxv, 3fyj, 3fyk, 3fyz, 3fzc, 3fzy, 3g0f, 3g0i, 3g19, 3g1d, 3g1v, 3g6m, 3g6z, 3g70, 3g72, 3g76, 3g7l, 3g8i, 3g9e, 3gb2, 3gc4, 3gc5, 3ge7, 3gep, 3ggc, 3ggj, 3gjd, 3gpo, 3gqo, 3gt9, 3gta, 3guz, 3gv6, 3gw5, 3gwu, 3gwv, 3gww, 3gwx, 3gy2, 3gy3, 3gy7, 3gz9, 3h0a, 3h0b, 3h0v, 3h0w, 3h1x, 3h78, 3h85, 3h89, 3h8b, 3h8c, 3h91, 3h9k, 3hb8, 3hd3, 3hek, 3hfz, 3hhm, 3hhu, 3hk1, 3hl5, 3hl8, 3hp9, 3hpt, 3hqh, 3hqr, 3hvg, 3hw1, 3hwn, 3hww, 3hwx, 3hxi, 3hyf, 3i06, 3i0r, 3i0s, 3i25, 3i4b, 3i5r, 3i7g, 3i7i, 3i91, 3i97, 3ia6, 3iej, 3ig1, 3ig6, 3igb, 3iit, 3ijz, 3ik1, 3in3, 3in4, 3ind, 3ine, 3inf, 3inh, 3iny, 3ioi, 3irx, 3is9, 3iss, 3itc, 3ith, 3iut, 3ivh, 3ivi, 3ivq, 3ivv, 3iww, 3ixj, 3ixk, 3jrx, 3juk, 3jyr, 3jzj, 3k00, 3k02, 3k0h, 3k0k, 3k15, 3k16, 3k37, 3k39, 3k3a, 3k3b, 3k41, 3k5c, 3k5d, 3k5f, 3k5g, 3k5i, 3k5k, 3k5x, 3k7f, 3k83, 3k84, 3k97, 3k98, 3k99, 3k9x, 3kc3, 3kdt, 3kdu, 3kec, 3kej, 3kek, 3ken, 3kgp, 3khv, 3kid, 3kku, 3kl6, 3km4, 3kmx, 3kmy, 3kn0, 3kpu, 3kpv, 3kpw, 3kqa, 3kqb, 3kqc, 3kqd, 3kqe, 3kqm, 3kqo, 3kqp, 3kqs, 3kqt, 3kqw, 3kqy, 3kr0, 3kr1, 3kr2, 3kr8, 3kry, 3kw9, 3kwb, 3kwz, 3kx1, 3kyr, 3kze, 3l13, 3l16, 3l17, 3l1s, 3l38, 3l3a, 3l4t, 3l4u, 3l4v, 3l4w, 3l4x, 3l4y, 3l4z, 3l54, 3l58, 3l59, 3l5b, 3l5c, 3l5d, 3l5e, 3l5f, 3l6h, 3l81, 3l9h, 3lbz, 3lc3, 3lc5, 3lcu, 3lcv, 3lgl, 3lgs, 3lhg, 3lik, 3lil, 3lir, 3liw, 3lj3, 3lj7, 3ljg, 3ljj, 3ljo, 3ljz, 3lk8, 3lka, 3llm, 3lmp, 3lnk, 3loo, 3lp0, 3lp1, 3lp2, 3lpi, 3lpj, 3lpk, 3lpp, 3lxs, 3m1s, 3m35, 3m36, 3m37, 3m3c, 3m3e, 3m3o, 3m3r, 3m53, 3m54, 3m55, 3m56, 3m57, 3m58, 3m59, 3m5a, 3m8p, 3m8q, 3m93, 3m94, 3mag, 3mbp, 3mbz, 3mct, 3mhw, 3mi3, 3mkn, 3mks, 3mle, 3mo0, 3mo2, 3mo5, 3msj, 3msk, 3msl, 3mxf, 3n1c, 3n2u, 3n2v, 3n3g, 3n4c, 3n4l, 3n5e, 3n5u, 3n76, 3n7a, 3n86, 3n87, 3n8k, 3n8n, 3ncz, 3ndm, 3nfl, 3ng4, 3nif, 3njq, 3nkk, 3nm6, 3nmq, 3nsh, 3nth, 3nti, 3nw3, 3nx7, 3nyd, 3nzi, 3nzs, 3nzu, 3o0u, 3o1g, 3o4k, 3o6t, 3o84, 3o9l, 3o9p, 3oad, 3oag, 3oaw, 3obq, 3obu, 3obx, 3of8, 3ogm, 3ogx, 3ohf, 3ohh, 3oj8, 3oka, 3okc, 3okh, 3oki, 3okp, 3olf, 3omc, 3omg, 3omm, 3oof, 3ook, 3oot, 3ooz, 3oqf, 3oqk, 3osi, 3osw, 3otx, 3ouh, 3oui, 3ouj, 3ovx, 3ovz, 3ow6, 3owb, 3owd, 3own, 3oy8, 3oyw, 3oz1, 3ozg, 3p17, 3p1d, 3p23, 3p4q, 3p4r, 3p5o, 3p7i, 3p9h, 3pb7, 3pb8, 3pb9, 3pbb, 3peq, 3pgl, 3pi5, 3pma, 3po1, 3poa, 3ppm, 3pr0, 3prs, 3prz, 3ps6, 3pup, 3pww, 3pxe, 3pz4, 3q2a, 3q3b, 3q3k, 3q3t, 3q4b, 3q4j, 3q4k, 3q4l, 3q5h, 3q6k, 3q6z, 3q71, 3qaq, 3qar, 3qbc, 3qbh, 3qdd, 3qfv, 3qfy, 3qfz, 3qi1, 3qin, 3qio, 3qip, 3qj9, 3qk0, 3qk5, 3qkv, 3qlm, 3qmk, 3qnj, 3qo9, 3qs4, 3qs5, 3qs6, 3qsb, 3qt6, 3qt7, 3qtf, 3qto, 3qtv, 3qwc, 3qx5, 3qxc, 3qxh, 3qxt, 3qxv, 3qzt, 3qzv, 3r0i, 3r1v, 3r2f, 3r4m, 3r4n, 3r4o, 3r4p, 3r5n, 3r7q, 3r7r, 3r8i, 3r91, 3r92, 3r93, 3rbu, 3rde, 3rdv, 3rf4, 3rf5, 3rjw, 3rkz, 3rl8, 3rlp, 3rlq, 3rlr, 3rm4, 3rm8, 3rm9, 3rme, 3rr4, 3rsb, 3rse, 3rsv, 3rsx, 3rt4, 3rth, 3rtm, 3rtn, 3ru1, 3run, 3rux, 3rvi, 3rx5, 3rx7, 3rx8, 3rxe, 3s1g, 3s2a, 3s2o, 3s7b, 3s7f, 3s7l, 3s7m, 3sd5, 3sfc, 3sfg, 3sgt, 3sgv, 3sgx, 3sh0, 3sha, 3shc, 3si3, 3sjf, 3skf, 3skg, 3sm0, 3soq, 3sov, 3srg, 3stj, 3sv2, 3sw2, 3sw9, 3sxu, 3sz1, 3sz9, 3t03, 3t0w, 3t19, 3t1a, 3t2t, 3t2v, 3t3y, 3t4h, 3t4v, 3t5i, 3t6b, 3t6j, 3tam, 3tb6, 3tcg, 3tfn, 3tfp, 3tfv, 3tg5, 3th8, 3ti3, 3ti4, 3ti5, 3ti6, 3ti8, 3tif, 3tkm, 3tku, 3tl5, 3tll, 3tne, 3tpp, 3tpr, 3ts4, 3tsk, 3tsz, 3tt4, 3tu7, 3tv7, 3tvc, 3twj, 3ty0, 3u3u, 3u5j, 3u5l, 3u6a, 3u8d, 3u8h, 3u9q, 3ua9, 3ud5, 3udd, 3udh, 3udj, 3udk, 3udm, 3udn, 3udp, 3udq, 3udr, 3udv, 3udy, 3uf9, 3ufl, 3uh2, 3uh4, 3uil, 3ukr, 3umo, 3umq, 3unn, 3upf, 3upk, 3uqp, 3uqr, 3ur0, 3uri, 3usn, 3usx, 3utu, 3uvx, 3uw4, 3uw5, 3uw9, 3uwk, 3uwl, 3uwo, 3uxd, 3uxm, 3uyt, 3uz5, 3uzj, 3uzp, 3v0l, 3v0p, 3v1r, 3v2n, 3v2p, 3v2q, 3v3q, 3v4t, 3v4x, 3v7t, 3v8s, 3veu, 3vf3, 3vfq, 3vg1, 3vgc, 3vha, 3vhc, 3vhd, 3vje, 3vjs, 3vjt, 3vrt, 3vru, 3vrv, 3vrw, 3vsw, 3vsx, 3vtb, 3vtc, 3vtd, 3vuc, 3vv6, 3vv7, 3vv8, 3vvy, 3vvz, 3vw0, 3vw1, 3vw2, 3vw9, 3vx3, 3vyd, 3vye, 3vyf, 3w07, 3w0l, 3w37, 3w5t, 3wb4, 3wb5, 3wd1, 3wd2, 3wgg, 3wha, 3wjw, 3wnr, 3wpn, 3wq5, 3wq6, 3wqv, 3wqw, 3wt5, 3wt7, 3wv1, 3wv2, 3wv3, 3wvm, 3wyj, 3wz6, 3wz7, 3wz8, 3wzn, 3wzp, 3wzq, 3x00, 3zcw, 3zeb, 3zev, 3zhf, 3zi8, 3zim, 3zj6, 3zj8, 3zki, 3zmg, 3zmh, 3zmi, 3zmj, 3zmp, 3zmq, 3zot, 3zov, 3zpq, 3zpr, 3zqe, 3zrk, 3zrl, 3zrm, 3zs0, 3zs1, 3zuk, 3zvv, 3zw3, 3zxh, 3zyb, 3zyf, 3zyh, 3zyu, 456c, 4a22, 4a4e, 4a4f, 4a4g, 4a4h, 4a4v, 4a4w, 4a4x, 4a50, 4a51, 4a6l, 4a6s, 4a7b, 4a7i, 4a9i, 4a9m, 4a9n, 4ab9, 4abe, 4abf, 4abg, 4abh, 4abk, 4acc, 4acd, 4acg, 4ach, 4aci, 4acu, 4acx, 4ad2, 4ad3, 4ad6, 4afe, 4afj, 4agl, 4agm, 4agn, 4ago, 4agp, 4agq, 4aif, 4aj1, 4aj2, 4aj4, 4aje, 4aji, 4ajk, 4ajl, 4ajn, 4ajo, 4ajw, 4akn, 4al4, 4alg, 4amy, 4amz, 4an0, 4an1, 4anu, 4anv, 4anw, 4anx, 4aof, 4ap0, 4apo, 4aro, 4as9, 4au7, 4avu, 4avw, 4awf, 4awg, 4awk, 4awm, 4awo, 4awp, 4awq, 4ax9, 4axd, 4axm, 4ayv, 4ayy, 4az2, 4azp, 4azy, 4b00, 4b05, 4b0b, 4b0c, 4b0j, 4b1c, 4b1d, 4b6o, 4b6p, 4b6q, 4b6s, 4b6u, 4b70, 4b72, 4b77, 4b78, 4b7j, 4b7n, 4b7p, 4bah, 4bak, 4bam, 4ban, 4bao, 4baq, 4bb2, 4bbg, 4bc5, 4bcb, 4bcc, 4bcd, 4bcs, 4bek, 4bfd, 4bfp, 4bfr, 4bg1, 4bgk, 4bgm, 4bhf, 4bhi, 4bj8, 4bj9, 4bjb, 4bjc, 4bjx, 4bky, 4bkz, 4blb, 4bnt, 4bnu, 4bnv, 4bnx, 4bny, 4bnz, 4bo0, 4bo1, 4bo2, 4bo3, 4bo4, 4bo5, 4bo6, 4bo7, 4bo8, 4bo9, 4bqg, 4bqw, 4bqx, 4bqy, 4bs0, 4bs4, 4bs5, 4bsq, 4btb, 4bti, 4btk, 4btm, 4btt, 4btu, 4btw, 4btx, 4bty, 4bup, 4bw1, 4bw2, 4bw3, 4bw4, 4bxn, 4c1c, 4c1d, 4c1e, 4c1f, 4c1g, 4c1h, 4c1m, 4c1y, 4c5w, 4c66, 4c8r, 4c94, 4cc2, 4cc3, 4cc7, 4cd4, 4cd5, 4ce1, 4ce2, 4ce3, 4cfl, 4ch2, 4ch8, 4civ, 4ciw, 4cix, 4ciy, 4cl6, 4cl9, 4clb, 4clp, 4clz, 4cp5, 4cpy, 4cpz, 4crj, 4crl, 4cs9, 4csd, 4cu7, 4cu8, 4cwb, 4cwf, 4cwn, 4cwo, 4cwp, 4cwq, 4cwr, 4cws, 4cwt, 4cxw, 4cxx, 4cxy, 4czs, 4d1a, 4d1b, 4d1c, 4d1d, 4d2d, 4d2t, 4d83, 4d85, 4d88, 4d89, 4d8c, 4d8e, 4d8i, 4d8n, 4d8s, 4dcx, 4dcy, 4del, 4dgr, 4dh6, 4dhl, 4di2, 4dju, 4djv, 4djw, 4djx, 4djy, 4dk5, 4dmw, 4dmy, 4do3, 4dpf, 4dpi, 4dpt, 4dpu, 4dpy, 4dsy, 4dt2, 4dt6, 4du8, 4dum, 4dus, 4dv8, 4dv9, 4dvf, 4dvi, 4dx9, 4e1k, 4e28, 4e5f, 4e5g, 4e5i, 4e5j, 4e7r, 4e93, 4e96, 4e9u, 4ea1, 4ea2, 4eb9, 4ec4, 4eeh, 4ef4, 4efs, 4eft, 4efu, 4egh, 4egi, 4egk, 4emt, 4er1, 4er2, 4er4, 4est, 4ewn, 4ewo, 4exg, 4exs, 4ezj, 4ezk, 4ezl, 4ezo, 4ezw, 4ezx, 4f14, 4f1s, 4f2w, 4f3c, 4f3i, 4f3k, 4f5y, 4f6s, 4f6u, 4f6v, 4f6w, 4f6x, 4f70, 4f7j, 4f7l, 4f7n, 4f7v, 4f9g, 4f9u, 4f9v, 4fai, 4fbe, 4fcm, 4fcq, 4fcr, 4ffs, 4fgt, 4fgx, 4fhh, 4fhi, 4fht, 4fjz, 4flh, 4flp, 4fm7, 4fm8, 4fmn, 4fmo, 4fn5, 4fnn, 4fri, 4frj, 4frk, 4frs, 4fs3, 4fs4, 4fse, 4fsl, 4fxp, 4fxz, 4g0p, 4g0q, 4g0y, 4g0z, 4g11, 4g16, 4g17, 4g19, 4g8l, 4g8o, 4gb9, 4gbd, 4gdy, 4ge4, 4ge7, 4ge9, 4gid, 4gj6, 4gj7, 4gj8, 4gj9, 4gja, 4gjb, 4gjc, 4gjd, 4glx, 4gql, 4gr0, 4gr3, 4gr8, 4gs6, 4gsy, 4gtm, 4gto, 4gtp, 4gtq, 4gtr, 4gv8, 4gvu, 4gxl, 4gzp, 4gzt, 4gzw, 4gzx, 4h1e, 4h2j, 4h2m, 4h2o, 4h38, 4h3a, 4h3c, 4h3f, 4h3g, 4h3i, 4h3j, 4h42, 4h4m, 4ha5, 4hbp, 4hbv, 4hbw, 4hbx, 4hby, 4hfp, 4hgl, 4hgs, 4hgt, 4hki, 4hkk, 4hkn, 4hl5, 4hlf, 4hlg, 4hlh, 4hlk, 4hlm, 4hmh, 4hmk, 4hn2, 4hnf, 4hni, 4hod, 4hso, 4htp, 4hvb, 4hxj, 4hxl, 4hxm, 4hxr, 4hxs, 4hxz, 4hy0, 4hy1, 4hy4, 4hy5, 4hy9, 4hyb, 4hyf, 4hym, 4hzt, 4hzw, 4hzx, 4hzz, 4i0d, 4i0f, 4i0z, 4i10, 4i11, 4i12, 4i1c, 4i60, 4i7f, 4i7j, 4i7k, 4i7l, 4i7m, 4i7p, 4i8n, 4i8x, 4i9h, 4i9i, 4i9o, 4i9u, 4idz, 4ie0, 4ie4, 4ie5, 4ie6, 4ie7, 4ifi, 4igk, 4ijp, 4ijq, 4in9, 4ipi, 4ipj, 4iq6, 4iqt, 4iqu, 4ir5, 4ir6, 4iue, 4ivk, 4ivs, 4ivt, 4ixh, 4j0p, 4j0r, 4j0s, 4j0t, 4j0v, 4j0y, 4j0z, 4j17, 4j1c, 4j1e, 4j1f, 4j1h, 4j1i, 4j1k, 4j21, 4j22, 4j28, 4j3i, 4j3l, 4j3m, 4j5p, 4j6i, 4j7i, 4jal, 4jaz, 4jfs, 4jft, 4jfv, 4jfw, 4jg6, 4jg7, 4jg8, 4jgv, 4jhq, 4jht, 4jjf, 4jjg, 4jlg, 4jmx, 4joo, 4jp9, 4jpa, 4jpc, 4jpe, 4jps, 4jql, 4jv6, 4jv8, 4jvb, 4jym, 4jyt, 4jz1, 4jzi, 4jzr, 4k3k, 4k3l, 4k3m, 4k3o, 4k3p, 4k3q, 4k3r, 4k4e, 4k4f, 4k7i, 4k7n, 4k7o, 4k8o, 4k8s, 4k9g, 4k9h, 4kb8, 4kba, 4kbc, 4kbk, 4kby, 4kc1, 4kc2, 4kc4, 4kcx, 4ke0, 4ke1, 4kij, 4kil, 4kiu, 4kiw, 4klb, 4kmd, 4knr, 4knx, 4knz, 4kp4, 4kpx, 4kpz, 4kql, 4krs, 4ks1, 4ks3, 4ks4, 4ks5, 4ksy, 4kup, 4kv9, 4kva, 4kwf, 4kwg, 4kwo, 4kyh, 4kyk, 4kz0, 4kzc, 4kzl, 4kzq, 4kzu, 4l09, 4l0b, 4l0i, 4l0s, 4l0t, 4l0v, 4l10, 4l19, 4l23, 4l2f, 4l2g, 4l2k, 4l31, 4l32, 4l33, 4l34, 4l3p, 4l52, 4l53, 4l6q, 4l6t, 4l7g, 4l7h, 4l7j, 4lbu, 4lc7, 4leq, 4lge, 4lgu, 4lhm, 4li6, 4li7, 4li8, 4lil, 4lj5, 4lj8, 4ljh, 4lk6, 4lk7, 4lkd, 4lke, 4lkf, 4lkt, 4ln2, 4ln7, 4lnb, 4lng, 4loh, 4loi, 4loj, 4loy, 4lp9, 4lq3, 4lq9, 4lqg, 4lrr, 4lv4, 4lwe, 4lwh, 4lwi, 4lxa, 4lxb, 4lxk, 4lxm, 4lys, 4lyw, 4lzr, 4lzs, 4m4q, 4m5g, 4m5h, 4m5i, 4m5j, 4m5k, 4m5l, 4m5m, 4m5n, 4m5o, 4m5r, 4m5u, 4m7b, 4m7x, 4m7y, 4m8t, 4mao, 4mbp, 4mdr, 4men, 4meo, 4mep, 4meq, 4mhy, 4mhz, 4mjp, 4mjq, 4mjr, 4mk1, 4mk2, 4mk5, 4mm4, 4mm5, 4mm6, 4mm7, 4mm8, 4mm9, 4mma, 4mme, 4mmf, 4mmm, 4mn3, 4mo4, 4mr3, 4mr4, 4mr5, 4mr6, 4msg, 4msk, 4mt9, 4mti, 4mu7, 4mwq, 4mwr, 4mwu, 4mwv, 4mww, 4mwx, 4mwy, 4mx0, 4my6, 4mzo, 4mzs, 4n00, 4n3r, 4n3w, 4n4v, 4n6h, 4n7u, 4n98, 4n99, 4n9a, 4nak, 4nal, 4nan, 4ncg, 4ngm, 4ngn, 4ngp, 4ngq, 4ngr, 4ngs, 4ngt, 4nh7, 4nh8, 4nh9, 4nni, 4nq6, 4nra, 4nrb, 4nrc, 4nrt, 4nru, 4nuc, 4nud, 4nue, 4nvq, 4nw2, 4nxu, 4nxv, 4nzm, 4nzn, 4nzo, 4o04, 4o05, 4o07, 4o09, 4o0b, 4o1l, 4o3f, 4o3t, 4o42, 4o44, 4o4g, 4o4r, 4o70, 4o71, 4o72, 4o74, 4o75, 4o76, 4o77, 4o78, 4o7a, 4o7b, 4o7c, 4o7e, 4o7f, 4o91, 4o97, 4o9s, 4o9v, 4oag, 4ob0, 4ob1, 4ob2, 4obq, 4obz, 4oc0, 4oc1, 4oc2, 4oc3, 4oc4, 4oc5, 4oc6, 4od7, 4od9, 4oeu, 4ogi, 4ogj, 4oiv, 4oma, 4oru, 4orx, 4ou3, 4ovf, 4ovg, 4ovh, 4oya, 4oyb, 4oyi, 4oym, 4oyo, 4oyp, 4oz1, 4oz2, 4oz3, 4p10, 4p44, 4p45, 4p4b, 4p4d, 4p4e, 4p4f, 4p4i, 4p4j, 4p6e, 4p6g, 4pb1, 4pb2, 4pce, 4pci, 4pcs, 4pct, 4pd5, 4pd6, 4pd7, 4pd8, 4pd9, 4pda, 4pde, 4pee, 4pf5, 4pin, 4pio, 4pkb, 4pkr, 4pks, 4pkt, 4pku, 4pkv, 4pkw, 4pml, 4pnl, 4pnm, 4pnn, 4pnq, 4pnr, 4pns, 4pnt, 4pnu, 4pnw, 4prg, 4ps3, 4ps5, 4ps7, 4ps8, 4psq, 4ptc, 4pte, 4ptg, 4puj, 4puk, 4pul, 4pum, 4pv5, 4pvo, 4pvt, 4pyv, 4pzw, 4pzx, 4q0a, 4q15, 4q1n, 4q2k, 4q4o, 4q4p, 4q4q, 4q4r, 4q4s, 4q93, 4q9m, 4q9o, 4qag, 4qb3, 4qc1, 4qem, 4qer, 4qev, 4qew, 4qf7, 4qf8, 4qgd, 4qip, 4qjr, 4qk4, 4qlk, 4qll, 4qpd, 4qr3, 4qr4, 4qr5, 4qsm, 4qt0, 4qtc, 4qxo, 4qxq, 4qxr, 4qzs, 4r06, 4r07, 4r0a, 4r0i, 4r5g, 4r5n, 4r73, 4r74, 4r75, 4r8y, 4r91, 4r92, 4r93, 4r95, 4rab, 4rac, 4rad, 4ran, 4rao, 4raq, 4rcd, 4rce, 4rcf, 4re2, 4re3, 4re4, 4rfr, 4rhu, 4rhx, 4rhy, 4rkx, 4rn6, 4rpn, 4rpo, 4rqz, 4rrn, 4rro, 4rrs, 4rt0, 4rt1, 4rvr, 4rvt, 4ryc, 4ryg, 4rz1, 4s1g, 4sga, 4tju, 4tjw, 4tjy, 4tjz, 4tk0, 4tk5, 4tkb, 4tkf, 4tkg, 4tkh, 4tki, 4tkj, 4tky, 4tmk, 4tpt, 4tpw, 4tqn, 4trw, 4trz, 4tv3, 4tw9, 4twc, 4tyt, 4u0w, 4u43, 4u44, 4u45, 4u6r, 4u93, 4ua8, 4uac, 4ual, 4uc5, 4ucc, 4ucd, 4uce, 4ufd, 4ufe, 4uff, 4ufg, 4ufu, 4ufy, 4uhg, 4ui3, 4ui4, 4ui5, 4ui6, 4ui7, 4ui8, 4uiv, 4uix, 4uiy, 4uiz, 4uma, 4umb, 4umc, 4umj, 4umq, 4umr, 4umt, 4umu, 4uof, 4uoh, 4urk, 4us3, 4us4, 4usw, 4uuh, 4uvu, 4uvv, 4uvw, 4uvx, 4uvy, 4uw1, 4ux4, 4uyd, 4uye, 4uyf, 4uyg, 4uyh, 4v0i, 4v27, 4vgc, 4w4s, 4w52, 4w53, 4w54, 4w55, 4w57, 4w7p, 4w7t, 4w9s, 4waf, 4wag, 4wef, 4wf6, 4wh7, 4wh9, 4wi1, 4wiv, 4wk2, 4wkb, 4wkn, 4wko, 4wkp, 4wm9, 4wp7, 4wpn, 4wrb, 4wsj, 4wsk, 4wtu, 4wuy, 4wwn, 4wwo, 4wwp, 4wy1, 4wy6, 4wz6, 4wzv, 4x0u, 4x1n, 4x1p, 4x1r, 4x1s, 4x24, 4x2i, 4x2l, 4x3k, 4x3r, 4x3s, 4x3t, 4x3u, 4x60, 4x61, 4x63, 4x6h, 4x6i, 4x6j, 4x7i, 4xbo, 4xct, 4xe0, 4xhl, 4xip, 4xiq, 4xir, 4xit, 4xjr, 4xkx, 4xm6, 4xm7, 4xm8, 4xpj, 4xta, 4xtv, 4xtw, 4xtx, 4xty, 4xtz, 4xu0, 4xu1, 4xu2, 4xu3, 4xua, 4xub, 4xuh, 4xum, 4xwk, 4xx3, 4xx4, 4xxs, 4xy8, 4xy9, 4xya, 4y24, 4y29, 4y38, 4y3j, 4y3y, 4y4g, 4y4j, 4y59, 4y5d, 4y62, 4y63, 4y64, 4y6m, 4y79, 4y83, 4y85, 4ya8, 4yas, 4yay, 4ybi, 4yc0, 4ydq, 4yes, 4ygf, 4yh3, 4yh4, 4yha, 4yk0, 4ykn, 4ymg, 4ymh, 4yml, 4ynb, 4ynd, 4ynk, 4ynl, 4yo8, 4yp1, 4ypf, 4yrc, 4yrg, 4yrr, 4yrs, 4yrt, 4yv5, 4yv8, 4yvc, 4yve, 4yw6, 4yw7, 4ywa, 4yxd, 4yy6, 4yyi, 4yyl, 4yz9, 4yzc, 4yzu, 4z0k, 4z1q, 4z1s, 4z2g, 4z2h, 4z2i, 4z2j, 4z2k, 4z2l, 4z6h, 4z6i, 4z7h, 4z7n, 4z7o, 4z7q, 4z93, 4za0, 4zae, 4zcw, 4ze6, 4zhl, 4zhm, 4zij, 4zj8, 4zjc, 4zk5, 4zl4, 4zpe, 4zpf, 4zpg, 4zs2, 4zs3, 4zs9, 4zsm, 4zsp, 4zsq, 4zsr, 4zud, 5a5r, 5a5s, 5a5z, 5a6n, 5a7b, 5a7c, 5a83, 5a85, 5ab9, 5aba, 5acw, 5acx, 5acy, 5adq, 5adr, 5ads, 5adt, 5aeh, 5ajc, 5ajv, 5ajw, 5ajx, 5ajy, 5ajz, 5ak0, 5aku, 5akw, 5al1, 5al2, 5al3, 5al4, 5al5, 5aoi, 5aoj, 5aok, 5aol, 5aom, 5arf, 5arg, 5awj, 5ayf, 5b5b, 5b5g, 5b5o, 5b5p, 5bml, 5bnj, 5bnm, 5bnr, 5bns, 5bot, 5boy, 5bpa, 5brn, 5bsk, 5btx, 5bw4, 5c0k, 5c1m, 5c3k, 5c3p, 5c42, 5c7a, 5c7b, 5c7c, 5c7d, 5c7n, 5c83, 5c84, 5c85, 5c87, 5c91, 5ccl, 5ccm, 5cei, 5cgv, 5chk, 5cks, 5clm, 5cp5, 5cpr, 5cqj, 5cqt, 5cuh, 5cvd, 5cwa, 5cxa, 5cy9, 5czm, 5d0c, 5d0r, 5d1n, 5d1s, 5d1t, 5d1u, 5d21, 5d24, 5d25, 5d26, 5d29, 5d3c, 5d3h, 5d3j, 5d3l, 5d3n, 5d3p, 5d3s, 5d3t, 5d45, 5d47, 5d48, 5d4a, 5d7x, 5dbm, 5dcz, 5dj5, 5dk4, 5dlx, 5dlz, 5dnu, 5dqc, 5dus, 5dw1, 5dw2, 5dx4, 5dxh, 5dxt, 5dxu, 5dy7, 5dya, 5e0a, 5e1b, 5e1d, 5e1m, 5e1o, 5e2q, 5e3a, 5e3d, 5e3g, 5e73, 5e74, 5e7r, 5e80, 5e8f, 5e8r, 5eak, 5ece, 5ect, 5edb, 5edc, 5edd, 5eds, 5eg4, 5ega, 5egm, 5egs, 5egu, 5ei3, 5ei4, 5eis, 5ejw, 5ek9, 5ely, 5elz, 5em3, 5emj, 5emk, 5eml, 5emm, 5enk, 5enm, 5eom, 5epk, 5epl, 5epr, 5eps, 5eq0, 5eq1, 5er1, 5er2, 5es1, 5est, 5etb, 5etk, 5etl, 5etm, 5etn, 5eto, 5etp, 5etq, 5etr, 5ets, 5ett, 5etv, 5ety, 5eu1, 5ev8, 5eva, 5ewa, 5ewd, 5ewh, 5eyz, 5ez0, 5ezx, 5ezz, 5f00, 5f01, 5f02, 5f1h, 5f1l, 5f1v, 5f25, 5f2p, 5f2u, 5f5z, 5f60, 5f61, 5f62, 5f63, 5f94, 5f95, 5f9b, 5fb1, 5fbe, 5fbi, 5fck, 5fdd, 5fdg, 5fdz, 5fe6, 5fe7, 5fe9, 5fgk, 5fh6, 5fh7, 5fh8, 5fnc, 5fnd, 5fnf, 5fpi, 5fqb, 5fqc, 5ful, 5fus, 5fwa, 5g10, 5g11, 5g17, 5g1a, 5g1c, 5g2n, 5g3n, 5g3w, 5g4m, 5g4n, 5g4o, 5ggz, 5gic, 5gid, 5gjd, 5gjf, 5gjg, 5gmh, 5goe, 5gof, 5h21, 5h7h, 5h8x, 5h9q, 5h9s, 5hbe, 5hbh, 5hbj, 5hcl, 5hct, 5hd0, 5hdu, 5hdv, 5hdx, 5hdz, 5he4, 5he5, 5he7, 5hi7, 5hjc, 5hkh, 5hki, 5hln, 5hlp, 5hls, 5hm0, 5hrv, 5hrw, 5hrx, 5htb, 5htc, 5htz, 5hu0, 5hu1, 5hvt, 5hvy, 5hz5, 5hz6, 5hz8, 5hz9, 5i0l, 5i12, 5i13, 5i2z, 5i38, 5i3a, 5i3m, 5i3v, 5i3w, 5i3x, 5i3y, 5i40, 5i43, 5i4o, 5i5x, 5i5z, 5i7x, 5i7y, 5i80, 5i83, 5i86, 5i88, 5i89, 5i8b, 5i8g, 5icp, 5idn, 5idp, 5ie1, 5ifu, 5igk, 5igm, 5ih5, 5ih6, 5ih8, 5ih9, 5iha, 5ihc, 5ii1, 5ii2, 5im3, 5in9, 5itd, 5iu2, 5iv4, 5izk, 5izl, 5izm, 5j0d, 5j4n, 5j7q, 5j7s, 5j7w, 5j8i, 5j9l, 5jga, 5jgb, 5jgd, 5jh6, 5jha, 5jhb, 5ji8, 5jic, 5jin, 5jiy, 5jk3, 5jpt, 5jxq, 5jzi, 5k00, 5k0h, 5k5n, 5k9w, 5ka1, 5ka3, 5ka7, 5ka9, 5kab, 5kad, 5kbe, 5kbg, 5kbh, 5kbi, 5kew, 5khm, 5kj0, 5kjk, 5kjm, 5kjn, 5kns, 5knu, 5knv, 5koq, 5kos, 5kqf, 5kr8, 5ktu, 5ktw, 5ktx, 5ku3, 5kv8, 5kv9, 5kva, 5l13, 5l26, 5l2m, 5l2n, 5l6h, 5l6i, 5l6j, 5l8t, 5l96, 5l97, 5l98, 5l99, 5lca, 5lcf, 5lch, 5ldk, 5le1, 5lgo, 5lh8, 5li3, 5lj1, 5lj2, 5lm6, 5lpj, 5lpk, 5lpl, 5lpm, 5lsc, 5lsg, 5lub, 5luu, 5lvq, 5lvr, 5lwe, 5lws, 5lyr, 5m17, 5m28, 5m39, 5m3a, 5m4k, 5m51, 5m53, 5m55, 5m57, 5m5d, 5m6f, 5m6h, 5m6m, 5m6u, 5mae, 5maj, 5mek, 5mge, 5mgf, 5mgg, 5mgj, 5mgk, 5mgl, 5mgm, 5mih, 5mk9, 5ml2, 5ml3, 5ml4, 5ml6, 5ml8, 5mnc, 5mny, 5moo, 5mpz, 5mqe, 5mqv, 5mqy, 5mrm, 5mro, 5mrp, 5mt0, 5mt4, 5mw2, 5mw6, 5mwd, 5mwj, 5mxx, 5my8, 5myg, 5n1x, 5n1z, 5n20, 5n21, 5n2d, 5n49, 5n4s, 5n4t, 5n55, 5n58, 5n6s, 5n8j, 5n99, 5nai, 5nar, 5naw, 5nb6, 5nb7, 5nba, 5ncy, 5ncz, 5ndf, 5nhz, 5ni0, 5njx, 5nob, 5nsp, 5nu3, 5nu5, 5o2d, 5o83, 5oq4, 5or9, 5orb, 5org, 5ox5, 5ox6, 5q0i, 5q0j, 5q0l, 5q0m, 5q0n, 5q0o, 5q0p, 5q0q, 5q0r, 5q0s, 5q0t, 5q0u, 5q0v, 5q0w, 5q0x, 5q0y, 5q0z, 5q10, 5q11, 5q12, 5q13, 5q14, 5q15, 5q16, 5q17, 5q18, 5q19, 5q1a, 5q1b, 5q1c, 5q1d, 5q1e, 5q1f, 5q1g, 5q1h, 5q1i, 5qbv, 5qby, 5qc4, 5svk, 5svl, 5swg, 5sxk, 5sxn, 5sy2, 5sy3, 5sym, 5syn, 5sz9, 5t19, 5t1u, 5t1w, 5t23, 5t27, 5t28, 5t2b, 5t2d, 5t2g, 5t2i, 5t2l, 5t2m, 5t4u, 5t4v, 5tb6, 5tca, 5tcc, 5tdi, 5tg4, 5tg5, 5tg6, 5tg7, 5ti2, 5ti3, 5ti4, 5ti5, 5ti6, 5ti7, 5tmp, 5tnt, 5tol, 5tp0, 5tt8, 5tuo, 5tuq, 5tuy, 5tuz, 5tv3, 5tw3, 5two, 5twx, 5tzo, 5u28, 5u2c, 5u2e, 5u2f, 5u5l, 5u6v, 5ubt, 5ue4, 5ueu, 5uex, 5uey, 5uez, 5uf0, 5ufc, 5uff, 5uk8, 5ukj, 5ul1, 5ula, 5unf, 5ung, 5unh, 5uoo, 5ur9, 5ura, 5uv5, 5uwk, 5uwl, 5uwm, 5uwn, 5uyu, 5v0n, 5v1b, 5v2l, 5v4b, 5v4q, 5v5d, 5v5e, 5v5n, 5v8h, 5v8j, 5v8n, 5v8o, 5v8v, 5vad, 5vdo, 5vdp, 5vdq, 5vdr, 5vds, 5vdt, 5vdu, 5vdv, 5vdw, 5vlr, 5vom, 5vpm, 5vqq, 5vqr, 5vqs, 5vqt, 5vqu, 5vqv, 5vqw, 5vqx, 5vqy, 5vqz, 5vrp, 5vsc, 5vsd, 5vse, 5vsf, 5w3i, 5w4w, 5w7u, 5w8v, 5w94, 5w9g, 5wbk, 5wbl, 5we9, 5wef, 5wei, 5wfz, 5wuu, 5wyx, 5wyz, 5x4m, 5x4n, 5x4o, 5x4p, 5x4q, 5x72, 5x73, 5x74, 5x9o, 5x9p, 5xg4, 5xg5, 5xmp, 5xmr, 5xms, 5xmt, 5xmu, 5xmv, 5xqx, 5xs2, 5y1y, 5yas, 6alz, 6aol, 6aom, 6asz, 6at0, 6aud, 6ax1, 6b8j, 6bfd, 6bfe, 6bfw, 6bfx, 6cha, 6eo8, 6eo9, 6ez6, 6gch, 7gch, 7kme, 830c, 966c]

train2
[10gs, 11gs, 13gs, 16pk, 184l, 185l, 186l, 187l, 188l, 1a0t, 1a2c, 1a3e, 1a46, 1a4h, 1a4m, 1a4r, 1a4w, 1a50, 1a5g, 1a5h, 1a5v, 1a61, 1a7c, 1a7t, 1a85, 1a86, 1a8t, 1a9q, 1a9u, 1abt, 1ad8, 1add, 1af2, 1afk, 1afl, 1ag9, 1agm, 1agw, 1aht, 1ahx, 1ahy, 1akq, 1akr, 1akt, 1aku, 1akv, 1akw, 1al7, 1al8, 1alw, 1amw, 1anf, 1ao0, 1apv, 1apw, 1aq1, 1aq7, 1aqi, 1aqj, 1at5, 1at6, 1atl, 1au0, 1au2, 1auj, 1avd, 1awf, 1awh, 1ax0, 1ax1, 1ax2, 1axz, 1ayu, 1ayv, 1azl, 1b05, 1b0h, 1b1h, 1b2h, 1b2i, 1b2m, 1b32, 1b38, 1b39, 1b3f, 1b3g, 1b3h, 1b3l, 1b40, 1b42, 1b46, 1b4h, 1b4z, 1b51, 1b52, 1b55, 1b56, 1b57, 1b58, 1b5g, 1b5h, 1b5i, 1b5j, 1b6h, 1b7h, 1b8n, 1b8o, 1b8y, 1b9j, 1b9s, 1b9t, 1b9v, 1ba8, 1bb0, 1bbz, 1bcj, 1bcu, 1bgo, 1bgq, 1bhx, 1bil, 1bim, 1bio, 1biw, 1bji, 1bjr, 1bju, 1bjv, 1bky, 1bl6, 1bl7, 1bm6, 1bma, 1bmk, 1bmm, 1bmn, 1bp0, 1bq3, 1bq4, 1bqm, 1bqn, 1bqo, 1br8, 1bra, 1bsk, 1btn, 1bty, 1bux, 1bwn, 1bxo, 1bxq, 1bxr, 1bzc, 1bzh, 1bzj, 1bzs, 1bzy, 1c1u, 1c1v, 1c29, 1c2t, 1c3e, 1c3i, 1c3x, 1c4u, 1c4v, 1c4y, 1c5f, 1c5n, 1c5o, 1c5p, 1c5q, 1c5s, 1c5t, 1c5x, 1c5y, 1c5z, 1c7e, 1c7f, 1c83, 1c84, 1c85, 1c86, 1c87, 1c88, 1c8v, 1c9d, 1ca8, 1caq, 1cea, 1ceb, 1cet, 1cgl, 1ch8, 1ci7, 1ciz, 1cka, 1ckb, 1cqp, 1cs4, 1ctt, 1ctu, 1cw2, 1cwb, 1cwc, 1cx9, 1cyn, 1czc, 1cze, 1czk, 1czl, 1czo, 1czr, 1d04, 1d1p, 1d2e, 1d3d, 1d3p, 1d3q, 1d3v, 1d4p, 1d5j, 1d6n, 1d6w, 1d7i, 1d7j, 1d7x, 1d8e, 1d8f, 1d8m, 1d9i, 1dar, 1db1, 1db4, 1db5, 1det, 1df8, 1dfo, 1dgm, 1dhi, 1dhj, 1di8, 1di9, 1dm2, 1dmb, 1dmt, 1doj, 1drv, 1dth, 1dtq, 1dtt, 1dub, 1dud, 1dwc, 1dwd, 1dzj, 1dzk, 1dzm, 1dzp, 1e00, 1e02, 1e06, 1e1v, 1e1x, 1e2k, 1e2l, 1e34, 1e37, 1e55, 1e9h, 1eas, 1eat, 1eb1, 1eb2, 1ebg, 1ec9, 1ecq, 1ecv, 1eed, 1efy, 1ejn, 1ekb, 1ela, 1elb, 1elc, 1eld, 1ele, 1els, 1ent, 1enu, 1eoc, 1epo, 1epp, 1epq, 1erb, 1ero, 1erq, 1esz, 1ets, 1ett, 1eub, 1evh, 1ew8, 1ew9, 1ex8, 1ez9, 1ezf, 1ezq, 1f0r, 1f0s, 1f0t, 1f0u, 1f1j, 1f28, 1f3e, 1f40, 1f4e, 1f4f, 1f4g, 1f5k, 1f5l, 1f73, 1f74, 1f7b, 1f8a, 1f8b, 1f8c, 1f8d, 1f8e, 1f92, 1f9e, 1f9g, 1fao, 1fax, 1fbm, 1fcx, 1fcy, 1fcz, 1fd0, 1fdq, 1fe3, 1ff1, 1fgi, 1fh7, 1fh8, 1fh9, 1fhd, 1fhr, 1fjs, 1fkb, 1fkg, 1fkh, 1fkn, 1fkw, 1flm, 1fls, 1fm9, 1fo2, 1fo3, 1fpc, 1fpp, 1fq4, 1fq5, 1fq6, 1fq7, 1fq8, 1fsg, 1fv0, 1fv9, 1fvt, 1fvv, 1fwe, 1fzq, 1g05, 1g27, 1g2a, 1g2l, 1g2m, 1g2o, 1g30, 1g32, 1g36, 1g37, 1g3b, 1g3c, 1g3e, 1g3f, 1g42, 1g49, 1g4k, 1g5f, 1g5s, 1g6s, 1g74, 1g7f, 1g7g, 1g7v, 1g85, 1g9a, 1g9b, 1g9c, 1g9d, 1g9s, 1g9t, 1gah, 1gai, 1gar, 1gbt, 1gcz, 1gfw, 1gfy, 1ggd, 1ghv, 1ghw, 1ghy, 1ghz, 1gi4, 1gi6, 1gi7, 1gi8, 1gi9, 1gj4, 1gj5, 1gj6, 1gj7, 1gj8, 1gja, 1gjb, 1gjc, 1gjd, 1gmy, 1grp, 1gsf, 1gsz, 1gt1, 1gt3, 1gt4, 1gt5, 1gu1, 1gu3, 1gui, 1gvk, 1gvu, 1gvw, 1gvx, 1gwm, 1gwv, 1gww, 1gx0, 1gx4, 1gx8, 1gym, 1gz3, 1gz4, 1gz9, 1gzc, 1gzg, 1h00, 1h01, 1h07, 1h08, 1h0w, 1h1b, 1h1h, 1h1p, 1h1q, 1h1r, 1h1s, 1h27, 1h2k, 1h35, 1h36, 1h37, 1h39, 1h3a, 1h3b, 1h3c, 1h4w, 1h6e, 1h8l, 1h8y, 1h9l, 1hdt, 1hfs, 1hi3, 1hi4, 1hi5, 1hiy, 1hkj, 1hkk, 1hkm, 1hlk, 1hmr, 1hms, 1hmt, 1hn2, 1hn4, 1hnn, 1hq5, 1hqf, 1hqg, 1hqh, 1hrn, 1hsl, 1hty, 1hv5, 1hvy, 1hww, 1hxk, 1hy7, 1hyo, 1i00, 1i1e, 1i32, 1i33, 1i41, 1i43, 1i48, 1i5d, 1i5r, 1i7g, 1i7i, 1i80, 1i8j, 1iau, 1ibc, 1ie9, 1iep, 1iew, 1ihy, 1ii5, 1ikt, 1ikv, 1ikw, 1ikx, 1iky, 1inc, 1inf, 1ing, 1inh, 1iq1, 1it6, 1iup, 1j01, 1j15, 1j16, 1j17, 1j1a, 1j36, 1j37, 1j4k, 1j4r, 1j5i, 1jao, 1jaq, 1jcx, 1jd5, 1jd6, 1jet, 1jeu, 1jev, 1jg0, 1jh1, 1jiz, 1jj9, 1jje, 1jjt, 1jk7, 1jlq, 1jlr, 1jmf, 1jmg, 1jmi, 1jn2, 1jn4, 1joc, 1joj, 1jpl, 1jq3, 1jq8, 1jq9, 1jqd, 1jqe, 1jrs, 1jsv, 1jt1, 1jtq, 1juj, 1juq, 1jut, 1juy, 1jvp, 1jvu, 1jwt, 1jys, 1k03, 1k1i, 1k1j, 1k1l, 1k1m, 1k1n, 1k1o, 1k1p, 1k1y, 1k21, 1k22, 1k27, 1k2i, 1k2v, 1k3t, 1k4g, 1k4h, 1kak, 1kav, 1kdv, 1kdy, 1kdz, 1ke1, 1ke2, 1ke5, 1ke6, 1ke7, 1ke8, 1ke9, 1kf0, 1kf6, 1kfy, 1kkq, 1kl3, 1kl5, 1kll, 1km3, 1kmv, 1kmy, 1kna, 1kne, 1kpm, 1kr3, 1ksn, 1ktt, 1kv1, 1kv2, 1kvo, 1kyn, 1l6s, 1l6y, 1l83, 1l8g, 1lan, 1lb6, 1lbf, 1lbk, 1lcp, 1ld7, 1ld8, 1lee, 1lf2, 1lf3, 1lf8, 1lf9, 1lgt, 1lgw, 1lhc, 1lhd, 1lhe, 1lhf, 1lhg, 1li2, 1li3, 1li6, 1ljt, 1lke, 1ll4, 1lnm, 1lol, 1loq, 1lor, 1los, 1lpg, 1lpk, 1lpz, 1lq2, 1lqd, 1lqe, 1lrh, 1lv8, 1lvu, 1lyb, 1m0n, 1m0o, 1m0q, 1m1b, 1m2x, 1m48, 1m4h, 1m5w, 1m6p, 1m74, 1m7q, 1m83, 1m9n, 1mai, 1mau, 1maw, 1mdl, 1me3, 1me4, 1mem, 1mf4, 1mfi, 1mhw, 1mik, 1mmp, 1mmq, 1mmr, 1mn9, 1mnc, 1mns, 1moq, 1mq5, 1mq6, 1mrn, 1mrs, 1ms0, 1ms6, 1mto, 1mu6, 1mu8, 1mue, 1mzc, 1mzs, 1n0s, 1n1m, 1n1t, 1n1v, 1n2v, 1n3i, 1n3w, 1n3z, 1n43, 1n4k, 1n51, 1n7i, 1n7j, 1n8u, 1n8v, 1n94, 1n95, 1n9a, 1n9m, 1nc1, 1nc3, 1nc6, 1ndj, 1ndv, 1ndw, 1ndy, 1ndz, 1nf8, 1nfs, 1nfu, 1nfw, 1nfy, 1ni1, 1nja, 1njb, 1njc, 1njd, 1nje, 1njt, 1nju, 1nki, 1nkm, 1nl4, 1nl6, 1nl9, 1nlj, 1nlo, 1nlp, 1nm6, 1nmk, 1nms, 1nny, 1no6, 1no9, 1nox, 1np0, 1npz, 1nqc, 1nt1, 1nu8, 1nvq, 1nvr, 1nvs, 1nw4, 1nw5, 1nw7, 1nwl, 1nxy, 1ny0, 1ny2, 1nym, 1nyx, 1nyy, 1nz7, 1nzq, 1o0d, 1o0f, 1o0h, 1o0m, 1o0n, 1o0o, 1o1s, 1o2g, 1o2h, 1o2j, 1o2k, 1o2n, 1o2o, 1o2p, 1o2r, 1o2s, 1o2t, 1o2u, 1o2v, 1o2w, 1o2x, 1o2y, 1o2z, 1o30, 1o32, 1o33, 1o34, 1o35, 1o36, 1o37, 1o38, 1o39, 1o3b, 1o3c, 1o3d, 1o3e, 1o3f, 1o3g, 1o3h, 1o3i, 1o3j, 1o3k, 1o3l, 1o3p, 1o5a, 1o5b, 1o5c, 1o5e, 1o5f, 1o5g, 1o5m, 1o5p, 1o5r, 1o6h, 1o6i, 1o6q, 1o6r, 1o79, 1o7o, 1o86, 1oai, 1oba, 1ocn, 1od8, 1oe0, 1oe7, 1oe8, 1ofz, 1ogg, 1ogu, 1oi9, 1oif, 1oim, 1oiq, 1oir, 1oit, 1oiu, 1oiy, 1ok7, 1oko, 1okv, 1okw, 1okx, 1oky, 1okz, 1ol1, 1ol2, 1ols, 1olu, 1olx, 1ong, 1onp, 1ony, 1onz, 1ork, 1orw, 1os0, 1oss, 1oth, 1ouk, 1ouy, 1ove, 1ow4, 1owd, 1owe, 1owh, 1owi, 1owj, 1owk, 1ox9, 1oxr, 1oy7, 1oyq, 1oz0, 1ozv, 1p01, 1p02, 1p03, 1p04, 1p05, 1p06, 1p0y, 1p10, 1p17, 1p19, 1p28, 1p2a, 1p4r, 1p57, 1p5e, 1p6d, 1p6e, 1pau, 1pdq, 1pdz, 1pf7, 1pf8, 1pfu, 1pfy, 1pgp, 1ph0, 1phw, 1pip, 1pk0, 1pkx, 1pl0, 1pme, 1pmn, 1pmu, 1pmv, 1pop, 1pot, 1pph, 1ppk, 1ppl, 1ppm, 1ppw, 1ppx, 1pq3, 1pq6, 1pqc, 1prl, 1prm, 1ps3, 1pun, 1puq, 1pus, 1pw6, 1pwp, 1pwq, 1pwu, 1pwy, 1pxh, 1pxi, 1pxj, 1pxk, 1pxl, 1pxm, 1pxn, 1pxo, 1pxp, 1py1, 1py2, 1py5, 1pye, 1pyn, 1pzo, 1pzp, 1q0b, 1q1g, 1q1m, 1q1y, 1q3d, 1q3w, 1q41, 1q4k, 1q4l, 1q4w, 1q54, 1q5k, 1q5l, 1q63, 1q65, 1q66, 1q6j, 1q6k, 1q6m, 1q6n, 1q6p, 1q6s, 1q6t, 1q7a, 1q8t, 1q8u, 1q8w, 1q91, 1qan, 1qaq, 1qb1, 1qb6, 1qb9, 1qbn, 1qbo, 1qbq, 1qbv, 1qca, 1qcp, 1qf0, 1qf1, 1qf2, 1qf4, 1qf5, 1qfs, 1qft, 1qhc, 1qhr, 1qin, 1qj1, 1qj6, 1qj7, 1qk3, 1qk4, 1qka, 1qkb, 1ql9, 1qm4, 1qng, 1qnh, 1qon, 1qr3, 1qsc, 1qtn, 1qvt, 1qvu, 1qw7, 1qwu, 1qx1, 1qxk, 1qxl, 1qy1, 1qy2, 1qy5, 1r0p, 1r1h, 1r1i, 1r1j, 1r5n, 1r5y, 1r6n, 1r78, 1r9l, 1rbp, 1rd4, 1rdi, 1rdj, 1rdl, 1rdn, 1rdt, 1re1, 1re8, 1rej, 1rek, 1rev, 1rgk, 1rgl, 1rhj, 1rhk, 1rhm, 1rhq, 1rhr, 1rhu, 1rin, 1riw, 1rjk, 1rlp, 1rlq, 1rm8, 1rmz, 1rne, 1rnm, 1rnt, 1ros, 1rpf, 1rq2, 1rr6, 1rry, 1rst, 1rt1, 1rt2, 1rt9, 1rtf, 1rth, 1rti, 1rtl, 1ru1, 1ru2, 1rv1, 1rw8, 1rwq, 1rww, 1rwx, 1rxp, 1ryf, 1ryh, 1rzx, 1s17, 1s19, 1s38, 1s39, 1s4d, 1s5z, 1s63, 1s64, 1sb1, 1sc8, 1sl3, 1sld, 1sle, 1slg, 1sln, 1sm2, 1sme, 1snk, 1sqa, 1sqc, 1sqi, 1sqo, 1sqt, 1sre, 1srg, 1sri, 1ssq, 1stc, 1stp, 1str, 1sts, 1sv3, 1sve, 1svg, 1svh, 1swg, 1swi, 1swk, 1swn, 1swp, 1swr, 1syo, 1sz0, 1szm, 1t1r, 1t1s, 1t31, 1t32, 1t37, 1t3t, 1t46, 1t48, 1t49, 1t4e, 1t4j, 1t4s, 1t4v, 1t5f, 1t7d, 1ta2, 1ta6, 1tbz, 1tc1, 1td7, 1tfq, 1tft, 1tfz, 1tg5, 1thl, 1ths, 1thz, 1tjp, 1tkt, 1tkx, 1tkz, 1tl1, 1tl3, 1tl7, 1tl9, 1tlo, 1tlp, 1tmb, 1tmm, 1tmn, 1tng, 1tnh, 1tni, 1tog, 1toi, 1toj, 1tok, 1tom, 1tou, 1tow, 1tps, 1tpz, 1tq4, 1tqf, 1tsl, 1tsm, 1tsv, 1tsy, 1ttv, 1tu6, 1tv6, 1tve, 1tvo, 1tvr, 1tx7, 1tyn, 1tys, 1u0h, 1u1b, 1u1w, 1u32, 1u59, 1u6q, 1u71, 1u9l, 1u9q, 1u9v, 1u9w, 1u9x, 1ua4, 1ucn, 1ugp, 1ugw, 1ugx, 1ugy, 1uh1, 1uj0, 1ujj, 1ujk, 1uk0, 1uk1, 1ule, 1ulg, 1uml, 1umw, 1ung, 1unh, 1unl, 1uou, 1upf, 1upk, 1ur9, 1urc, 1urg, 1urw, 1usi, 1usn, 1utl, 1utm, 1utn, 1uto, 1utr, 1utt, 1utz, 1uu3, 1uu7, 1uu8, 1uu9, 1uv5, 1uv6, 1uvr, 1uvs, 1uvt, 1uvu, 1uw6, 1uwb, 1uwh, 1ux7, 1uxa, 1uxb, 1uy6, 1uy7, 1uy8, 1uy9, 1uyc, 1uyd, 1uye, 1uyf, 1uyg, 1uyh, 1uyi, 1uyk, 1uym, 1uys, 1uz1, 1uze, 1v0k, 1v0l, 1v0m, 1v0n, 1v0o, 1v0p, 1v11, 1v16, 1v1j, 1v1k, 1v1m, 1v2h, 1v2j, 1v2k, 1v2l, 1v2m, 1v2n, 1v2o, 1v2p, 1v2s, 1v2t, 1v2u, 1v2w, 1v3x, 1v41, 1v48, 1v79, 1v7a, 1vcj, 1vea, 1veb, 1vfn, 1vgc, 1vj9, 1vja, 1vjc, 1vjd, 1vjy, 1vkj, 1vrt, 1vru, 1vsn, 1vwf, 1vwl, 1vwn, 1vyf, 1vyg, 1vyw, 1vyz, 1vzq, 1w0x, 1w0y, 1w0z, 1w10, 1w11, 1w12, 1w13, 1w14, 1w1d, 1w1g, 1w1p, 1w1t, 1w1v, 1w1y, 1w2g, 1w2h, 1w2k, 1w2x, 1w31, 1w3j, 1w4o, 1w4p, 1w4q, 1w51, 1w6h, 1w6j, 1w7g, 1w7h, 1w7x, 1w82, 1w83, 1w84, 1w8l, 1w8m, 1w96, 1w9u, 1w9v, 1waw, 1wax, 1way, 1wb0, 1wbg, 1wbn, 1wbo, 1wbs, 1wbt, 1wbv, 1wbw, 1wc1, 1wc6, 1wcc, 1wdq, 1wdr, 1wdy, 1wht, 1wm1, 1wok, 1wqv, 1ws1, 1ws4, 1ws5, 1wss, 1wtg, 1wu1, 1wug, 1wum, 1wun, 1wur, 1wv7, 1wva, 1wvc, 1wxz, 1wzy, 1x07, 1x1z, 1x38, 1x39, 1x6u, 1x70, 1x7a, 1x81, 1x8b, 1x8j, 1x8r, 1x8s, 1x8t, 1x9d, 1xap, 1xbb, 1xbc, 1xbo, 1xdd, 1xdg, 1xff, 1xh4, 1xh5, 1xh6, 1xh7, 1xh8, 1xh9, 1xjd, 1xk9, 1xka, 1xkk, 1xoe, 1xog, 1xs7, 1xsc, 1xt8, 1xuc, 1xud, 1xuo, 1xur, 1xws, 1xxe, 1y2f, 1y2g, 1y3g, 1y3n, 1y3p, 1y3v, 1y3w, 1y3x, 1y3y, 1y4z, 1y57, 1y6a, 1y6b, 1y6q, 1y6r, 1y91, 1ybg, 1ybo, 1yc1, 1yc4, 1yc5, 1yci, 1ycm, 1ydk, 1ydr, 1yds, 1ydt, 1yet, 1yfz, 1yhm, 1yhs, 1yi3, 1yid, 1yk7, 1ykp, 1ykr, 1ylv, 1yly, 1ym1, 1ym2, 1ym4, 1yms, 1ymx, 1ynd, 1you, 1ype, 1ypg, 1ypj, 1yq7, 1yqj, 1yqy, 1yrs, 1ysg, 1ysi, 1yt7, 1yw2, 1ywi, 1ywr, 1yxd, 1yyy, 1yz3, 1z3j, 1z5m, 1z6d, 1z6e, 1z6f, 1z6j, 1z6s, 1z71, 1z9g, 1z9h, 1zdp, 1zeo, 1zgi, 1zgv, 1zhy, 1zm6, 1zm7, 1zp5, 1zrz, 1zs0, 1zsh, 1ztq, 1zvx, 1zxv, 1zyj, 1zz2, 1zzl, 1zzz, 220l, 223l, 2a0c, 2a25, 2a29, 2a2x, 2a3a, 2a3b, 2a3c, 2a4g, 2a4l, 2a4m, 2a4q, 2a4r, 2a4z, 2a5b, 2a5c, 2a5u, 2a8g, 2aa9, 2aac, 2aay, 2ada, 2adm, 2aeb, 2aei, 2aez, 2afw, 2afx, 2ai7, 2ai8, 2aia, 2aie, 2aig, 2aj8, 2ajb, 2ajd, 2ajl, 2alv, 2am1, 2am2, 2an5, 2ank, 2anl, 2anm, 2aou, 2aov, 2aow, 2aox, 2arm, 2asu, 2ate, 2ath, 2aux, 2auz, 2avi, 2axi, 2ayp, 2azm, 2azr, 2b07, 2b17, 2b1g, 2b1i, 2b1p, 2b2v, 2b4l, 2b4m, 2b52, 2b53, 2b54, 2b55, 2b5j, 2b7a, 2b7d, 2b8l, 2b8v, 2baj, 2bak, 2bal, 2ban, 2bcd, 2bdf, 2bdj, 2bdl, 2bdy, 2be2, 2bed, 2bes, 2bet, 2bfq, 2bfr, 2bgd, 2bge, 2bgn, 2bgr, 2bjm, 2bks, 2bkt, 2bkz, 2bmc, 2bmg, 2bmv, 2bo4, 2boh, 2boi, 2boj, 2bok, 2bow, 2bpm, 2bq6, 2bq7, 2bqw, 2br1, 2brb, 2brc, 2brg, 2brh, 2brm, 2brn, 2bro, 2brp, 2bt9, 2btr, 2bts, 2bua, 2bub, 2buc, 2buv, 2bv4, 2bvd, 2bve, 2bvr, 2bvs, 2bvx, 2bw7, 2bxt, 2bxu, 2byh, 2byi, 2byr, 2bys, 2bz5, 2bz6, 2bza, 2bzz, 2c02, 2c0o, 2c1a, 2c1b, 2c3i, 2c3j, 2c3k, 2c3l, 2c4f, 2c4g, 2c4v, 2c4w, 2c57, 2c5n, 2c5o, 2c5x, 2c5y, 2c68, 2c69, 2c6c, 2c6e, 2c6g, 2c6i, 2c6k, 2c6l, 2c6m, 2c6n, 2c6o, 2c80, 2c8w, 2c8x, 2c8y, 2c90, 2c92, 2c93, 2c94, 2c97, 2c9b, 2c9d, 2ca8, 2cbu, 2cbv, 2cbz, 2cc7, 2ccb, 2ccc, 2ccs, 2cct, 2ccu, 2ce9, 2ceo, 2ceq, 2cer, 2ces, 2cet, 2cf8, 2cgf, 2cgu, 2cgv, 2cgw, 2cgx, 2cht, 2chw, 2chx, 2chz, 2cji, 2cle, 2clf, 2clh, 2cli, 2clk, 2cll, 2clm, 2clo, 2clx, 2cm7, 2cm8, 2cma, 2cmb, 2cmc, 2cn0, 2cne, 2cnf, 2cng, 2cnh, 2cni, 2co0, 2csm, 2csn, 2cvd, 2d1n, 2d1o, 2doo, 2dq7, 2drc, 2ds1, 2dua, 2duv, 2dw7, 2e1w, 2e2b, 2e5y, 2e7f, 2e98, 2e99, 2e9a, 2e9c, 2e9d, 2e9n, 2e9o, 2e9u, 2e9v, 2eep, 2ei6, 2er0, 2er6, 2er9, 2erz, 2esm, 2etk, 2etm, 2etr, 2euk, 2eum, 2evl, 2ew5, 2ew6, 2ewa, 2ewb, 2ews, 2ewy, 2exc, 2exg, 2exm, 2f01, 2f18, 2f1a, 2f1b, 2f1g, 2f3e, 2f3f, 2f4b, 2f4j, 2f5t, 2f6j, 2f6t, 2f6v, 2f6y, 2f6z, 2f70, 2f71, 2f7o, 2f89, 2f94, 2f9b, 2f9k, 2f9u, 2f9v, 2fb8, 2fdp, 2feq, 2fes, 2fgi, 2fjm, 2fjn, 2fjp, 2fky, 2fl2, 2fl6, 2flb, 2fm2, 2fme, 2fpz, 2fq6, 2fqw, 2fqx, 2fqy, 2fr8, 2frd, 2fs8, 2fs9, 2fsa, 2fsv, 2fu8, 2fum, 2fvd, 2fw3, 2fw6, 2fwp, 2fwy, 2fwz, 2fx6, 2fxr, 2fxs, 2fxv, 2fyv, 2fzz, 2g00, 2g01, 2g0g, 2g0h, 2g19, 2g1q, 2g1r, 2g1y, 2g24, 2g5p, 2g5t, 2g63, 2g6q, 2g70, 2g71, 2g72, 2g8n, 2g8r, 2g94, 2g9x, 2gcd, 2gde, 2gdo, 2gej, 2gek, 2gfd, 2gfj, 2gfk, 2gfs, 2gga, 2ggd, 2gh7, 2gh9, 2ghg, 2gj5, 2gkl, 2glm, 2glp, 2gm1, 2gmk, 2gmx, 2gnf, 2gnh, 2gni, 2gnj, 2gnl, 2go4, 2gqn, 2gss, 2gst, 2gsu, 2gtk, 2gtv, 2gu8, 2gv2, 2gv6, 2gv7, 2gvd, 2gvf, 2gvz, 2gyi, 2gz7, 2gz8, 2h02, 2h03, 2h13, 2h1h, 2h21, 2h23, 2h2e, 2h2g, 2h2h, 2h2j, 2h4g, 2h4k, 2h5d, 2h5i, 2h5j, 2h65, 2h6b, 2h6q, 2h6t, 2h8h, 2h96, 2h9m, 2h9n, 2h9p, 2h9t, 2haw, 2hb1, 2hb9, 2hf8, 2hfp, 2hh5, 2hha, 2hhn, 2hiw, 2hiz, 2hj4, 2hjb, 2hk5, 2hm1, 2hmb, 2hmu, 2hmv, 2hmw, 2hnx, 2hny, 2hob, 2hog, 2hqu, 2hr6, 2hrm, 2hu6, 2hvx, 2hw2, 2hwg, 2hwo, 2hwp, 2hxl, 2hxm, 2hxq, 2hy0, 2hyy, 2hz0, 2hz4, 2hzi, 2hzy, 2i03, 2i0e, 2i0h, 2i0v, 2i0y, 2i19, 2i1m, 2i3h, 2i3i, 2i40, 2i47, 2i4j, 2i4p, 2i4z, 2i5f, 2i5j, 2i6a, 2i6b, 2i7c, 2i80, 2ica, 2ie4, 2ieh, 2ig0, 2igv, 2igw, 2igx, 2igy, 2ihj, 2iit, 2iiv, 2iko, 2iku, 2il2, 2ilp, 2ima, 2imb, 2in6, 2io6, 2ioa, 2iqg, 2irz, 2is0, 2isv, 2isw, 2itk, 2ito, 2itp, 2itt, 2ity, 2itz, 2iu0, 2iuz, 2iv9, 2ivu, 2iw6, 2iw8, 2iw9, 2iws, 2iwu, 2iwx, 2izl, 2izx, 2j2i, 2j2u, 2j34, 2j4i, 2j4k, 2j4z, 2j50, 2j6m, 2j75, 2j77, 2j78, 2j79, 2j7b, 2j7d, 2j7e, 2j7f, 2j7g, 2j7h, 2j94, 2j95, 2j9a, 2j9h, 2j9l, 2j9n, 2ja3, 2jal, 2jbj, 2jbk, 2jbl, 2jbu, 2jdh, 2jdk, 2jdm, 2jdn, 2jdo, 2jdp, 2jds, 2jdt, 2jdu, 2jdv, 2jdy, 2jf4, 2jfh, 2jg0, 2jg8, 2jgs, 2jh0, 2jh5, 2jh6, 2jiu, 2jjb, 2jk7, 2jk9, 2jke, 2jkh, 2jkp, 2jkr, 2jkt, 2jld, 2jle, 2jnp, 2jsd, 2jst, 2jt5, 2jt6, 2jup, 2jxr, 2k0x, 2k1q, 2k2g, 2k31, 2k46, 2k4i, 2kaw, 2kbs, 2kce, 2khh, 2ko7, 2l65, 2l7u, 2l84, 2lbv, 2lha, 2liq, 2lkk, 2lko, 2lnw, 2lpr, 2lzg, 2m0u, 2m0v, 2m3z, 2mas, 2mlm, 2mov, 2ms4, 2n06, 2n0u, 2n0w, 2n14, 2n7b, 2ndo, 2nmb, 2nnd, 2nnq, 2no3, 2np8, 2np9, 2nqg, 2nqi, 2nsj, 2nsl, 2nt7, 2nta, 2o0u, 2o1v, 2o22, 2o2u, 2o3p, 2o3z, 2o48, 2o4j, 2o4r, 2o5k, 2o63, 2o64, 2o65, 2o7e, 2o7n, 2o7v, 2o9k, 2o9r, 2o9v, 2oag, 2oah, 2obf, 2obj, 2obo, 2oc0, 2oc1, 2oc2, 2oc4, 2oc7, 2oc9, 2ofu, 2ogy, 2ogz, 2oh0, 2oh4, 2ohk, 2ohl, 2ohm, 2ohp, 2ohq, 2ohr, 2ohs, 2oht, 2ohu, 2oi2, 2oic, 2oiq, 2oj9, 2ojf, 2ojg, 2oji, 2ojj, 2ok1, 2olb, 2ole, 2on6, 2onc, 2ony, 2onz, 2oo8, 2ooh, 2ooz, 2op3, 2op9, 2opb, 2oph, 2opy, 2oq6, 2oqi, 2oqv, 2or4, 2osc, 2ou7, 2ov4, 2ovx, 2ovz, 2ow0, 2ow1, 2ow2, 2ow3, 2ow6, 2ow7, 2ow9, 2owb, 2oyk, 2oyl, 2oym, 2oz5, 2oz6, 2ozr, 2p09, 2p0d, 2p0x, 2p16, 2p1c, 2p2h, 2p2i, 2p33, 2p3i, 2p3o, 2p4i, 2p4j, 2p4s, 2p4y, 2p59, 2p83, 2p8h, 2p8o, 2p8s, 2p93, 2p94, 2p95, 2pax, 2pe0, 2pe1, 2pe2, 2pem, 2pfy, 2pg2, 2pgj, 2pgl, 2pgz, 2ph6, 2ph8, 2ph9, 2phb, 2pjt, 2pks, 2pll, 2pmk, 2pmn, 2pnc, 2poq, 2pq9, 2pqb, 2pqc, 2pql, 2pre, 2psj, 2psx, 2pt9, 2ptz, 2pu0, 2pu1, 2pvv, 2pvw, 2pwd, 2pwg, 2py4, 2pyy, 2pze, 2pzi, 2q11, 2q15, 2q1j, 2q2y, 2q2z, 2q3z, 2q6f, 2q6h, 2q72, 2q7m, 2q7o, 2q7q, 2q88, 2q89, 2q8s, 2q8z, 2qaf, 2qbp, 2qbq, 2qbr, 2qbs, 2qbu, 2qd9, 2qdt, 2qf6, 2qfo, 2qft, 2qfu, 2qg0, 2qg2, 2qhd, 2qhm, 2qhn, 2qic, 2qiq, 2qju, 2qk5, 2qk8, 2qky, 2ql5, 2ql7, 2ql9, 2qlb, 2qlf, 2qlj, 2qlq, 2qmd, 2qmf, 2qmg, 2qmj, 2qnx, 2qnz, 2qo1, 2qoe, 2qoh, 2qp8, 2qpj, 2qpq, 2qq7, 2qry, 2qt5, 2qt9, 2qtb, 2qtg, 2qtt, 2qu2, 2qu3, 2qu5, 2qu6, 2qwb, 2qwc, 2qwd, 2qwe, 2qwf, 2qwg, 2qx0, 2qzk, 2qzl, 2qzr, 2qzx, 2r03, 2r0u, 2r0y, 2r2m, 2r2w, 2r3f, 2r3g, 2r3h, 2r3i, 2r3j, 2r3k, 2r3l, 2r3m, 2r3n, 2r3o, 2r3p, 2r4b, 2r58, 2r5a, 2r64, 2r6n, 2r7b, 2r9b, 2r9m, 2r9s, 2ra0, 2ra6, 2rcn, 2rcw, 2rd6, 2rf2, 2rfn, 2rg5, 2rg6, 2rgp, 2rgu, 2ri9, 2rip, 2rjp, 2rkm, 2rkn, 2rku, 2rl5, 2rly, 2rm0, 2rok, 2sfp, 2sim, 2srt, 2tmn, 2tpi, 2usn, 2uue, 2uuo, 2uup, 2uvm, 2uw0, 2uw3, 2uw4, 2uw5, 2uw6, 2uw7, 2uw8, 2uwd, 2uwl, 2uwo, 2uwp, 2uxi, 2uxu, 2uyi, 2uym, 2uyn, 2uyw, 2uz9, 2uzb, 2uzd, 2uze, 2uzj, 2uzl, 2uzn, 2uzo, 2v00, 2v0c, 2v0z, 2v10, 2v11, 2v12, 2v13, 2v16, 2v22, 2v25, 2v54, 2v6n, 2v7a, 2v86, 2v87, 2v88, 2v8w, 2v95, 2va5, 2va6, 2va7, 2vaq, 2vc7, 2vcg, 2vci, 2vcj, 2vcq, 2vcw, 2vcx, 2vd0, 2vd1, 2vd4, 2vd7, 2ves, 2veu, 2vev, 2vew, 2vex, 2vey, 2vf6, 2vfz, 2vgc, 2vgo, 2vgp, 2vh6, 2vhj, 2vhq, 2vi5, 2vie, 2vin, 2vio, 2vip, 2viq, 2viv, 2viw, 2viy, 2viz, 2vj1, 2vj6, 2vj7, 2vj9, 2vjx, 2vkm, 2vl1, 2vl4, 2vl8, 2vle, 2vmf, 2vnf, 2vnm, 2vnn, 2vnp, 2vnt, 2vo4, 2vo5, 2vo7, 2vot, 2vpn, 2vpo, 2vpp, 2vqt, 2vr3, 2vr4, 2vrj, 2vrx, 2vsl, 2vt3, 2vta, 2vtd, 2vte, 2vth, 2vti, 2vtj, 2vtl, 2vtm, 2vtn, 2vto, 2vtp, 2vtq, 2vtr, 2vts, 2vtt, 2vu3, 2vuk, 2vv9, 2vvc, 2vvo, 2vvu, 2vw5, 2vwc, 2vwl, 2vwm, 2vwn, 2vwo, 2vwu, 2vwv, 2vww, 2vwx, 2vwy, 2vwz, 2vx0, 2vx1, 2vx9, 2vxa, 2vyt, 2w05, 2w06, 2w08, 2w0d, 2w0p, 2w0s, 2w0x, 2w0z, 2w17, 2w1c, 2w1d, 2w1e, 2w1f, 2w1g, 2w1h, 2w1i, 2w26, 2w3i, 2w3k, 2w3l, 2w47, 2w4i, 2w5g, 2w5i, 2w7y, 2w87, 2w8f, 2w8g, 2w8j, 2w8w, 2w97, 2w9h, 2wa3, 2wa4, 2waj, 2wap, 2wbg, 2wc3, 2wc4, 2wd1, 2wd7, 2we3, 2web, 2wec, 2wed, 2weq, 2wer, 2wev, 2wez, 2wf0, 2wf1, 2wf2, 2wf3, 2wf4, 2wfj, 2wgi, 2wgj, 2wi1, 2wi2, 2wi3, 2wi4, 2wi5, 2wi6, 2wi7, 2wic, 2wih, 2wj1, 2wj2, 2wjg, 2wji, 2wk6, 2wks, 2wmr, 2wmu, 2wmv, 2wmw, 2wmx, 2wn9, 2wnc, 2wnj, 2wnl, 2wo8, 2wo9, 2woa, 2won, 2woq, 2wor, 2wos, 2wot, 2wou, 2wp1, 2wpa, 2wq4, 2wq5, 2wqb, 2wqp, 2wr8, 2wtv, 2wtw, 2wtx, 2wu6, 2wu7, 2wuf, 2wuu, 2wva, 2wvt, 2wvz, 2ww0, 2wwj, 2wxv, 2wyf, 2wyg, 2wyi, 2wyj, 2wyn, 2wzf, 2wzs, 2wzy, 2x00, 2x24, 2x2c, 2x2i, 2x2k, 2x2l, 2x2m, 2x2r, 2x39, 2x4z, 2x5o, 2x6d, 2x6e, 2x6f, 2x6i, 2x6j, 2x6k, 2x7c, 2x7d, 2x7o, 2x7x, 2x81, 2x8d, 2x8e, 2x8i, 2x8z, 2x91, 2x95, 2x96, 2x97, 2x9e, 2x9f, 2xa4, 2xab, 2xae, 2xb7, 2xb8, 2xb9, 2xba, 2xbv, 2xbw, 2xbx, 2xc0, 2xc4, 2xcg, 2xch, 2xck, 2xcn, 2xcs, 2xct, 2xd6, 2xd9, 2xda, 2xdk, 2xdl, 2xdm, 2xdw, 2xdx, 2xef, 2xeg, 2xei, 2xej, 2xey, 2xez, 2xf0, 2xfi, 2xfj, 2xfk, 2xg5, 2xg9, 2xgm, 2xgo, 2xgs, 2xh5, 2xhm, 2xhr, 2xhs, 2xht, 2xhx, 2xib, 2xii, 2xix, 2xiy, 2xiz, 2xj0, 2xj1, 2xj2, 2xjg, 2xjj, 2xjx, 2xk1, 2xk3, 2xk4, 2xk6, 2xk7, 2xk8, 2xkc, 2xkd, 2xke, 2xkf, 2xln, 2xml, 2xmy, 2xn3, 2xn5, 2xn6, 2xn7, 2xnb, 2xne, 2xng, 2xni, 2xnm, 2xnn, 2xno, 2xnp, 2xog, 2xoi, 2xow, 2xp2, 2xp3, 2xp4, 2xp5, 2xp6, 2xp7, 2xp8, 2xpa, 2xpb, 2xpc, 2xqq, 2xru, 2xs8, 2xtn, 2xto, 2xu1, 2xu3, 2xu4, 2xu5, 2xuz, 2xv1, 2xvd, 2xx2, 2xx4, 2xx5, 2xy9, 2xyd, 2xyn, 2xyr, 2xys, 2xyt, 2xyu, 2xz5, 2xzg, 2y1o, 2y1w, 2y1x, 2y34, 2y3p, 2y4a, 2y4s, 2y54, 2y55, 2y56, 2y57, 2y58, 2y59, 2y5f, 2y5g, 2y5h, 2y67, 2y68, 2y6c, 2y6d, 2y6o, 2y71, 2y76, 2y77, 2y7x, 2y7z, 2y80, 2y81, 2y82, 2y8o, 2y9g, 2yac, 2yak, 2yay, 2yaz, 2yb0, 2yb9, 2ybk, 2ybp, 2ybs, 2ybt, 2ybu, 2yc0, 2yc3, 2yc5, 2ych, 2ycm, 2yde, 2ydi, 2ydj, 2ydk, 2ydm, 2ydo, 2ydt, 2ydv, 2ydw, 2ye9, 2yek, 2yel, 2yem, 2yer, 2yex, 2yfe, 2yfx, 2yg2, 2yga, 2yge, 2ygf, 2yhw, 2yhy, 2yi0, 2yi5, 2yi7, 2yig, 2yis, 2yiu, 2yiv, 2yiw, 2yix, 2yj2, 2yj8, 2yj9, 2yjb, 2yjc, 2yjw, 2yjx, 2yk9, 2ykb, 2ykc, 2yke, 2yki, 2ykj, 2ylc, 2yln, 2ym3, 2ym4, 2ym5, 2ym6, 2ym7, 2ym8, 2ymd, 2yme, 2ymt, 2ynd, 2yne, 2ynn, 2ynr, 2yof, 2yog, 2yoh, 2ywp, 2yxj, 2yz3, 2z1w, 2z3z, 2z4r, 2z5o, 2z60, 2z6w, 2z7g, 2z7r, 2z94, 2z97, 2z9g, 2za0, 2za3, 2za5, 2zaz, 2zb0, 2zb1, 2zbk, 2zc9, 2zcq, 2zcr, 2zcs, 2zda, 2zdk, 2zdl, 2zdm, 2zdn, 2zdt, 2zdz, 2ze1, 2zfp, 2zfs, 2zft, 2zg1, 2zg3, 2zgm, 2zgx, 2zhd, 2zif, 2zir, 2zis, 2zjf, 2zju, 2zjv, 2zm3, 2zmd, 2zmj, 2zmm, 2zn7, 2zo3, 2zoq, 2zp0, 2zq0, 2zq1, 2zq2, 2zsc, 2zu3, 2zu4, 2zu5, 2zv9, 2zva, 2zwz, 2zx5, 2zx6, 2zx7, 2zx8, 2zx9, 2zxa, 2zxb, 2zxd, 2zxg, 2zy1, 2zym, 2zyn, 2zz1, 2zz2, 2zz6, 2zzu, 3a1c, 3a1d, 3a1e, 3a4o, 3a4p, 3a5y, 3a6t, 3a9i, 3aaq, 3aau, 3aav, 3acw, 3acx, 3ads, 3adt, 3adu, 3adv, 3afk, 3ag9, 3agl, 3ah8, 3ahn, 3aho, 3ai8, 3aig, 3aje, 3alt, 3ama, 3amb, 3anq, 3anr, 3aox, 3apc, 3aqa, 3asx, 3atl, 3atp, 3atw, 3au6, 3avz, 3aw0, 3axz, 3az8, 3az9, 3aza, 3azb, 3b1m, 3b1t, 3b1u, 3b24, 3b25, 3b26, 3b27, 3b28, 3b2q, 3b2t, 3b2w, 3b5j, 3b7j, 3b8q, 3b8r, 3b8z, 3b95, 3b9s, 3bar, 3bbb, 3bbf, 3bbt, 3bc3, 3bc5, 3bcn, 3be2, 3bea, 3bel, 3bgp, 3bgq, 3bgs, 3bgz, 3bho, 3bhx, 3bi0, 3bi1, 3bi6, 3biz, 3bjm, 3bkk, 3bkl, 3blr, 3bm9, 3bmn, 3bmo, 3bmq, 3bmy, 3bpr, 3bqn, 3bra, 3brn, 3bt9, 3btc, 3bti, 3btj, 3btl, 3bu1, 3buf, 3bug, 3buh, 3bv2, 3bv3, 3bv9, 3bwf, 3bwj, 3bx5, 3bxe, 3bxf, 3bxg, 3bxh, 3bxz, 3bz3, 3bzi, 3c14, 3c1k, 3c1n, 3c1x, 3c2f, 3c2o, 3c2r, 3c39, 3c43, 3c45, 3c49, 3c4c, 3c4e, 3c4f, 3c4h, 3c52, 3c56, 3c5u, 3c6t, 3c6u, 3c6w, 3c72, 3c79, 3c7q, 3c84, 3c88, 3c89, 3c8a, 3c8b, 3c8e, 3c94, 3c9e, 3cbp, 3ccb, 3ccc, 3ccn, 3cd8, 3ce0, 3ce3, 3cen, 3cf8, 3cf9, 3cgf, 3cgo, 3cgy, 3ch9, 3chc, 3chd, 3che, 3chf, 3chg, 3cib, 3cic, 3cid, 3cjf, 3cjo, 3ck7, 3ck8, 3ckb, 3ckp, 3ckr, 3ckz, 3cl0, 3cl2, 3cm2, 3cm7, 3coh, 3coj, 3cp9, 3cpb, 3cpc, 3cph, 3cpj, 3cqu, 3cqw, 3cr4, 3cr5, 3cs7, 3csl, 3cst, 3cth, 3ctj, 3ctq, 3ctr, 3ctt, 3cwe, 3cy2, 3d04, 3d0b, 3d0e, 3d14, 3d1e, 3d1f, 3d1g, 3d1v, 3d45, 3d4f, 3d4l, 3d4q, 3d4y, 3d4z, 3d50, 3d51, 3d52, 3d62, 3d67, 3d6o, 3d6p, 3d6q, 3d7b, 3d7d, 3d7f, 3d7g, 3d7h, 3d7z, 3d83, 3d8y, 3d8z, 3d91, 3d94, 3d9v, 3da6, 3da9, 3daj, 3dba, 3dbs, 3dcq, 3dct, 3dcv, 3dda, 3ddb, 3ddf, 3ddg, 3ddp, 3ddq, 3ddu, 3deh, 3dei, 3dej, 3dek, 3dgl, 3dgn, 3dgo, 3dgq, 3dhk, 3di6, 3djf, 3djo, 3djp, 3djq, 3djv, 3djx, 3dkf, 3dkg, 3dla, 3dm6, 3dnd, 3dne, 3dng, 3dnj, 3dnt, 3dog, 3doy, 3doz, 3dp0, 3dp1, 3dp2, 3dp3, 3dp9, 3dpc, 3dpd, 3dpe, 3dpf, 3dpk, 3dpo, 3drf, 3drg, 3dri, 3drp, 3drr, 3drs, 3ds6, 3ds9, 3dst, 3dsu, 3dt1, 3du8, 3dux, 3duy, 3dv1, 3dv5, 3dvp, 3dwb, 3dx0, 3dx1, 3dx2, 3dx3, 3dx4, 3dxg, 3dxh, 3dxk, 3dxm, 3dy6, 3dya, 3dz2, 3dz4, 3dz5, 3dz6, 3dzt, 3e01, 3e0q, 3e12, 3e2m, 3e37, 3e3c, 3e4a, 3e5a, 3e5u, 3e62, 3e63, 3e64, 3e6v, 3e73, 3e7a, 3e7b, 3e7o, 3e85, 3e92, 3e93, 3e9b, 3eax, 3eb1, 3ebb, 3ebh, 3ebi, 3ebl, 3ed0, 3ee2, 3eeb, 3efj, 3efk, 3efr, 3efs, 3efw, 3eg6, 3egk, 3egt, 3ehw, 3ehx, 3ehy, 3eid, 3eig, 3eio, 3ej1, 3ejp, 3ejq, 3ejr, 3ejs, 3ejt, 3eju, 3eka, 3ekn, 3eko, 3ekr, 3el7, 3el8, 3elj, 3elm, 3emg, 3emh, 3eml, 3ens, 3eoc, 3eos, 3eou, 3eov, 3eq7, 3eq8, 3eq9, 3eqr, 3er3, 3erk, 3et7, 3eta, 3eu5, 3evc, 3evd, 3evf, 3ew2, 3ewc, 3ewh, 3exe, 3exf, 3exh, 3exo, 3eyd, 3eyg, 3eyh, 3eyl, 3ezr, 3ezv, 3f15, 3f16, 3f17, 3f18, 3f19, 3f1a, 3f2a, 3f3a, 3f3c, 3f3d, 3f3e, 3f3t, 3f3u, 3f3v, 3f3w, 3f48, 3f5j, 3f5l, 3f5p, 3f66, 3f68, 3f69, 3f70, 3f78, 3f7h, 3f7i, 3f7z, 3f80, 3f82, 3f88, 3f8c, 3f8f, 3f8s, 3f8w, 3f9n, 3f9y, 3faa, 3fal, 3fbr, 3fc1, 3fc2, 3fcf, 3fci, 3fck, 3fcl, 3fcq, 3fdn, 3fdt, 3fe7, 3fea, 3fed, 3fee, 3feg, 3fei, 3fej, 3ff3, 3ff6, 3ffg, 3fgc, 3fhb, 3fi2, 3fi3, 3fj7, 3fjg, 3fjz, 3fk1, 3fkt, 3fl8, 3fl9, 3fmz, 3fnu, 3fpd, 3fq7, 3fqa, 3fqe, 3fqh, 3fqs, 3fr2, 3fr4, 3fr5, 3ft5, 3ft8, 3fuc, 3fup, 3fur, 3fv3, 3fv7, 3fv8, 3fvh, 3fxb, 3fxv, 3fxz, 3fy0, 3fyj, 3fyk, 3fyz, 3fz1, 3fzc, 3fzr, 3fzs, 3fzt, 3fzy, 3g0b, 3g0c, 3g0d, 3g0e, 3g0f, 3g0g, 3g0i, 3g15, 3g19, 3g1d, 3g1m, 3g1v, 3g2s, 3g2t, 3g2u, 3g2v, 3g2w, 3g2y, 3g2z, 3g30, 3g31, 3g32, 3g34, 3g35, 3g4f, 3g5d, 3g6g, 3g6h, 3g6m, 3g6z, 3g70, 3g72, 3g76, 3g7l, 3g8i, 3g90, 3g9e, 3g9l, 3g9n, 3gb2, 3gbe, 3gc4, 3gc5, 3gc7, 3gcp, 3gcq, 3gcs, 3gcu, 3gcv, 3ge7, 3gen, 3gep, 3gf2, 3gfe, 3gfw, 3ggc, 3ggj, 3gjd, 3gjq, 3gjs, 3gjt, 3gjw, 3gk1, 3gk2, 3gk4, 3gn7, 3gp0, 3gpe, 3gpo, 3gqo, 3gss, 3gst, 3gt9, 3gta, 3gur, 3gus, 3guz, 3gv6, 3gvu, 3gw5, 3gwu, 3gwv, 3gww, 3gwx, 3gx0, 3gxl, 3gxt, 3gy2, 3gy3, 3gy7, 3gz9, 3gzn, 3h0a, 3h0b, 3h0e, 3h0j, 3h0q, 3h0s, 3h0v, 3h0w, 3h0y, 3h0z, 3h1x, 3h3c, 3h78, 3h85, 3h89, 3h8b, 3h8c, 3h91, 3h9k, 3h9o, 3ha6, 3hab, 3hac, 3hb4, 3hb8, 3hcm, 3hd3, 3hdm, 3hdn, 3hec, 3heg, 3hek, 3hfv, 3hfz, 3hhm, 3hhu, 3hig, 3hii, 3hik, 3hjo, 3hk1, 3hl5, 3hl7, 3hl8, 3hll, 3hmm, 3hmo, 3hmp, 3hnb, 3hng, 3hp2, 3hp5, 3hp9, 3hpt, 3hqh, 3hqr, 3hrb, 3hrf, 3hu1, 3hu2, 3hu3, 3hub, 3huc, 3hv3, 3hv4, 3hv5, 3hv6, 3hv7, 3hv8, 3hvc, 3hvg, 3hw1, 3hwn, 3hww, 3hwx, 3hx3, 3hxb, 3hxc, 3hxd, 3hxe, 3hxf, 3hxi, 3hy5, 3hy7, 3hy9, 3hyf, 3hyg, 3i06, 3i0r, 3i0s, 3i25, 3i4b, 3i5n, 3i5r, 3i5z, 3i60, 3i6c, 3i7g, 3i7i, 3i81, 3i8t, 3i91, 3i97, 3ia6, 3ibc, 3idp, 3ie3, 3iej, 3ig1, 3ig6, 3ig7, 3igb, 3igg, 3ihz, 3ii5, 3iit, 3ijz, 3ik1, 3ik3, 3ika, 3ikd, 3ikg, 3il5, 3il6, 3in3, 3in4, 3ind, 3ine, 3inf, 3inh, 3iny, 3io7, 3iof, 3iog, 3ioi, 3iok, 3ion, 3iop, 3iph, 3ipq, 3ips, 3ipu, 3iqq, 3irx, 3is9, 3iss, 3itc, 3ith, 3itz, 3iut, 3ivh, 3ivi, 3ivq, 3ivv, 3iw4, 3iw5, 3iw6, 3iw7, 3iw8, 3iww, 3ixj, 3ixk, 3jdw, 3jpv, 3jq7, 3jq8, 3jq9, 3jqa, 3jqb, 3jqf, 3jqg, 3jrx, 3juk, 3jvr, 3jvs, 3jxw, 3jy0, 3jy9, 3jya, 3jyj, 3jyr, 3jzj, 3jzk, 3k00, 3k02, 3k05, 3k0h, 3k0k, 3k15, 3k16, 3k37, 3k39, 3k3a, 3k3b, 3k3i, 3k3j, 3k41, 3k4d, 3k4q, 3k5c, 3k5d, 3k5f, 3k5g, 3k5i, 3k5k, 3k5u, 3k5v, 3k5x, 3k7f, 3k83, 3k84, 3k8o, 3k8q, 3k97, 3k98, 3k99, 3k9x, 3kab, 3kac, 3kad, 3kaf, 3kag, 3kah, 3kai, 3kb7, 3kc3, 3kce, 3kcf, 3kck, 3kd7, 3kdt, 3kdu, 3kec, 3ked, 3kej, 3kek, 3ken, 3kf4, 3kf7, 3kfa, 3kfc, 3kgp, 3khv, 3kid, 3kiv, 3kjd, 3kjf, 3kjn, 3kjq, 3kku, 3kl6, 3km4, 3kmx, 3kmy, 3kn0, 3kpu, 3kpv, 3kpw, 3kqa, 3kqb, 3kqc, 3kqd, 3kqe, 3kqm, 3kqo, 3kqp, 3kqr, 3kqs, 3kqt, 3kqw, 3kqy, 3kr0, 3kr1, 3kr2, 3kr8, 3krd, 3krj, 3krl, 3krr, 3krw, 3krx, 3kry, 3kv2, 3kvw, 3kvx, 3kw9, 3kwb, 3kwf, 3kwj, 3kwz, 3kx1, 3kyq, 3kyr, 3kze, 3l0e, 3l13, 3l16, 3l17, 3l1n, 3l1s, 3l2y, 3l38, 3l3a, 3l3l, 3l3m, 3l3n, 3l4t, 3l4u, 3l4v, 3l4w, 3l4x, 3l4y, 3l4z, 3l54, 3l58, 3l59, 3l5b, 3l5c, 3l5d, 3l5e, 3l5f, 3l6h, 3l81, 3l8s, 3l8v, 3l8x, 3l9h, 3l9l, 3l9m, 3l9n, 3lau, 3lbj, 3lbk, 3lbl, 3lbz, 3lc3, 3lc5, 3lcd, 3lce, 3lco, 3lcu, 3lcv, 3le6, 3lfn, 3lfs, 3lgl, 3lgs, 3lhg, 3lhj, 3lik, 3lil, 3lir, 3liw, 3lj3, 3lj7, 3ljg, 3ljj, 3ljo, 3ljt, 3ljz, 3lk0, 3lk1, 3lk8, 3lka, 3lkz, 3ll8, 3lle, 3llm, 3lm1, 3lmp, 3lnk, 3lok, 3loo, 3lox, 3lp0, 3lp1, 3lp2, 3lp4, 3lp7, 3lpb, 3lpf, 3lpg, 3lpi, 3lpj, 3lpk, 3lpp, 3lpr, 3lq5, 3lq8, 3lqj, 3lvp, 3lw0, 3lxk, 3lxl, 3lxo, 3lxs, 3lzb, 3lzz, 3m11, 3m1s, 3m35, 3m36, 3m37, 3m3c, 3m3e, 3m3o, 3m3r, 3m53, 3m54, 3m55, 3m56, 3m57, 3m58, 3m59, 3m5a, 3m6f, 3m6p, 3m6q, 3m6r, 3m8p, 3m8q, 3m8u, 3m93, 3m94, 3ma3, 3mag, 3mbp, 3mbz, 3mct, 3mfv, 3mfw, 3mhw, 3mi3, 3miy, 3mj1, 3mj2, 3mjl, 3mke, 3mkf, 3mkn, 3mks, 3mle, 3mmr, 3mn8, 3mo0, 3mo2, 3mo5, 3mpt, 3ms9, 3msj, 3msk, 3msl, 3mss, 3mtw, 3muf, 3mv5, 3mvh, 3mvj, 3mvl, 3mvm, 3mw1, 3mxf, 3mxr, 3mxs, 3my1, 3my5, 3myg, 3n0h, 3n1c, 3n1v, 3n1w, 3n2e, 3n2u, 3n2v, 3n35, 3n3g, 3n3l, 3n45, 3n46, 3n49, 3n4c, 3n4l, 3n5e, 3n5h, 3n5j, 3n5u, 3n6k, 3n76, 3n7a, 3n7o, 3n86, 3n87, 3n8k, 3n8n, 3n9r, 3n9s, 3nba, 3ncz, 3ndm, 3new, 3nf3, 3nfl, 3ng4, 3nhi, 3nht, 3nif, 3nii, 3nij, 3nin, 3njq, 3njy, 3nkk, 3nlb, 3nm6, 3nmq, 3nnu, 3nnv, 3nnw, 3nnx, 3nox, 3npc, 3nq3, 3nq9, 3nrm, 3nrz, 3ns9, 3nsh, 3nsn, 3nsq, 3nth, 3nti, 3ntp, 3nw3, 3nw5, 3nw6, 3nw7, 3nww, 3nx7, 3nxq, 3nyd, 3nyx, 3nzc, 3nzi, 3nzk, 3nzs, 3nzu, 3o0g, 3o0u, 3o1g, 3o23, 3o2m, 3o3j, 3o4k, 3o5n, 3o5x, 3o6t, 3o7u, 3o84, 3o8g, 3o8h, 3o8p, 3o95, 3o96, 3o9l, 3o9p, 3o9v, 3oad, 3oaf, 3oag, 3oaw, 3obq, 3obu, 3obx, 3oc0, 3ocb, 3ocg, 3ocp, 3od0, 3odi, 3odk, 3odl, 3odu, 3oe6, 3oe8, 3oe9, 3of8, 3ogm, 3ogx, 3ohf, 3ohh, 3ohi, 3oj8, 3oka, 3okc, 3okh, 3oki, 3okp, 3olf, 3omc, 3omg, 3omm, 3oob, 3oof, 3ook, 3oot, 3ooz, 3opm, 3opp, 3opr, 3oqf, 3oqk, 3osi, 3osw, 3ot3, 3ot8, 3otx, 3ouh, 3oui, 3ouj, 3ovx, 3ovz, 3ow3, 3ow4, 3ow6, 3owb, 3owd, 3own, 3oxi, 3oxz, 3oy1, 3oy3, 3oy8, 3oyp, 3oyw, 3oz1, 3ozg, 3ozp, 3p0g, 3p17, 3p1d, 3p23, 3p2e, 3p2h, 3p2k, 3p3g, 3p4f, 3p4q, 3p4r, 3p5k, 3p5o, 3p76, 3p78, 3p79, 3p7a, 3p7b, 3p7c, 3p7i, 3p8n, 3p8o, 3p8z, 3p9h, 3p9j, 3pa3, 3pa4, 3pa5, 3pa8, 3pax, 3pb3, 3pb7, 3pb8, 3pb9, 3pbb, 3pcb, 3pcc, 3pce, 3pcf, 3pcg, 3pch, 3pcj, 3pck, 3pcn, 3pd2, 3pd3, 3pd4, 3pdq, 3peq, 3pgl, 3pi5, 3piy, 3piz, 3pj8, 3pjc, 3pjg, 3pjt, 3pju, 3pm1, 3pma, 3pn3, 3pn4, 3po1, 3poa, 3poz, 3pp0, 3ppj, 3ppk, 3ppm, 3pr0, 3prf, 3prs, 3prz, 3ps1, 3ps6, 3psb, 3psd, 3psl, 3ptg, 3pup, 3pvu, 3pvw, 3pwh, 3pww, 3pxe, 3pxf, 3pxq, 3pxy, 3pxz, 3py0, 3py1, 3pyy, 3pz1, 3pz2, 3pz3, 3pz4, 3q1x, 3q2a, 3q2g, 3q2h, 3q2m, 3q32, 3q3b, 3q3k, 3q3t, 3q43, 3q44, 3q4b, 3q4c, 3q4j, 3q4k, 3q4l, 3q5h, 3q5u, 3q6k, 3q6w, 3q6z, 3q71, 3q96, 3qak, 3qaq, 3qar, 3qbc, 3qbh, 3qbn, 3qc4, 3qc9, 3qce, 3qcf, 3qch, 3qci, 3qcj, 3qck, 3qcl, 3qcq, 3qcs, 3qcx, 3qcy, 3qd0, 3qd3, 3qd4, 3qdd, 3qfv, 3qfy, 3qfz, 3qgw, 3qgy, 3qi1, 3qin, 3qio, 3qip, 3qiy, 3qiz, 3qj0, 3qj9, 3qk0, 3qk5, 3qkd, 3qkk, 3qkl, 3qkm, 3qkv, 3qlb, 3qlc, 3qlm, 3qmk, 3qnd, 3qnj, 3qo3, 3qo9, 3qox, 3qqk, 3qqu, 3qri, 3qrj, 3qrk, 3qs4, 3qs5, 3qs6, 3qsb, 3qt6, 3qt7, 3qtf, 3qti, 3qto, 3qtq, 3qtr, 3qts, 3qtu, 3qtv, 3qtw, 3qtx, 3qtz, 3qu0, 3que, 3qup, 3qw5, 3qw6, 3qw7, 3qw8, 3qwc, 3qx5, 3qx8, 3qx9, 3qxc, 3qxh, 3qxp, 3qxt, 3qxv, 3qyy, 3qzq, 3qzt, 3qzv, 3r00, 3r01, 3r02, 3r04, 3r0i, 3r1v, 3r21, 3r22, 3r24, 3r2a, 3r2f, 3r4m, 3r4n, 3r4o, 3r4p, 3r5n, 3r5t, 3r7o, 3r7q, 3r7r, 3r8i, 3r8u, 3r8v, 3r8z, 3r91, 3r92, 3r93, 3r9d, 3r9h, 3r9n, 3r9o, 3rah, 3rak, 3ral, 3rbu, 3rcd, 3rcj, 3rde, 3rdv, 3re4, 3rey, 3rf4, 3rf5, 3rhk, 3rhx, 3ri1, 3ril, 3rin, 3rjc, 3rjw, 3rk5, 3rk7, 3rk9, 3rkb, 3rkz, 3rl8, 3rlb, 3rlp, 3rlq, 3rlr, 3rm4, 3rm8, 3rm9, 3rme, 3rmf, 3rni, 3roc, 3rpr, 3rpv, 3rpy, 3rq7, 3rqe, 3rqw, 3rr4, 3rsb, 3rse, 3rsv, 3rsx, 3rt4, 3rth, 3rtm, 3rtn, 3rtp, 3ru1, 3run, 3rux, 3rvg, 3rvi, 3rw9, 3rwp, 3rwq, 3rx5, 3rx7, 3rx8, 3rxe, 3rz3, 3rzb, 3s00, 3s0n, 3s0o, 3s1g, 3s1h, 3s2a, 3s2o, 3s2p, 3s3i, 3s3k, 3s3v, 3s4q, 3s5y, 3s6t, 3s7a, 3s7b, 3s7f, 3s7l, 3s7m, 3s9y, 3sc1, 3sd5, 3sdg, 3sfc, 3sfg, 3sfi, 3sgt, 3sgv, 3sgx, 3sh0, 3sh1, 3sha, 3shb, 3shc, 3shv, 3si3, 3sio, 3sjf, 3sji, 3sjo, 3sjt, 3skc, 3skf, 3skg, 3skk, 3sl0, 3sl1, 3sm0, 3smq, 3sn8, 3sna, 3snb, 3snc, 3snd, 3soq, 3sou, 3sov, 3sow, 3spf, 3sqq, 3sr4, 3srb, 3src, 3srg, 3srv, 3stj, 3str, 3su0, 3su1, 3su2, 3su3, 3su4, 3su5, 3su6, 3sud, 3sue, 3suf, 3sug, 3sv2, 3sv6, 3sv7, 3sv8, 3sv9, 3svj, 3svv, 3sw2, 3sw8, 3sw9, 3sww, 3sx4, 3sxu, 3sz1, 3sz9, 3szm, 3t03, 3t0w, 3t19, 3t1a, 3t1n, 3t2t, 3t2v, 3t2w, 3t3y, 3t4h, 3t4v, 3t5i, 3t6b, 3t6j, 3t6r, 3t7g, 3t8s, 3t8v, 3t9t, 3tam, 3tay, 3tb6, 3tc5, 3tcg, 3tcp, 3tdc, 3tfn, 3tfp, 3tfu, 3tfv, 3tg5, 3th8, 3thb, 3ti1, 3ti3, 3ti4, 3ti5, 3ti6, 3ti8, 3tif, 3tiy, 3tiz, 3tjc, 3tjd, 3tkh, 3tki, 3tkm, 3tku, 3tl5, 3tll, 3tn8, 3tne, 3tnh, 3tpp, 3tpr, 3ts4, 3tsd, 3tsk, 3tsz, 3tt0, 3tt4, 3tti, 3ttj, 3ttm, 3ttn, 3tu1, 3tu7, 3tv4, 3tv5, 3tv6, 3tv7, 3tv8, 3tvc, 3tvw, 3twj, 3txo, 3ty0, 3tz0, 3tz2, 3tz4, 3tzm, 3u15, 3u1y, 3u2q, 3u3u, 3u3z, 3u4h, 3u4i, 3u4w, 3u51, 3u5j, 3u5l, 3u6a, 3u6h, 3u6i, 3u6j, 3u7k, 3u7l, 3u7m, 3u7n, 3u8d, 3u8h, 3u8j, 3u8k, 3u8l, 3u8m, 3u8n, 3u8w, 3u9n, 3u9q, 3ua9, 3ubd, 3ucj, 3ud5, 3udd, 3udh, 3udj, 3udk, 3udm, 3udn, 3udp, 3udq, 3udr, 3udv, 3udy, 3ue4, 3ueu, 3uev, 3uew, 3uex, 3uf9, 3ufl, 3ug2, 3ugc, 3uh2, 3uh4, 3uhm, 3uib, 3uil, 3uix, 3uj9, 3ujb, 3ujc, 3ujd, 3ukr, 3uli, 3umo, 3umq, 3umw, 3umx, 3unj, 3unk, 3unn, 3unz, 3uo4, 3uo5, 3uo6, 3uod, 3uoh, 3uoj, 3uok, 3uol, 3up2, 3up7, 3upf, 3upk, 3upy, 3uqf, 3uqg, 3uqp, 3uqr, 3ur0, 3uri, 3usn, 3usx, 3utu, 3uvl, 3uvn, 3uvo, 3uvp, 3uvq, 3uvx, 3uw4, 3uw5, 3uw9, 3uwk, 3uwl, 3uwo, 3uxd, 3uxm, 3uyt, 3uz5, 3uza, 3uzc, 3uzj, 3uzp, 3v0l, 3v0p, 3v1r, 3v2n, 3v2o, 3v2p, 3v2q, 3v2w, 3v2x, 3v3m, 3v3q, 3v3v, 3v43, 3v4j, 3v4t, 3v4x, 3v5j, 3v5l, 3v5q, 3v66, 3v6r, 3v6s, 3v7t, 3v8s, 3v8t, 3v8w, 3vap, 3vb4, 3vb5, 3vb6, 3vb7, 3vbg, 3vbq, 3vbt, 3vbv, 3vbw, 3vbx, 3vby, 3vc4, 3veu, 3vf3, 3vf8, 3vf9, 3vfq, 3vg1, 3vgc, 3vha, 3vhc, 3vhd, 3vhe, 3vhk, 3vi2, 3vi5, 3vi7, 3vid, 3vjc, 3vje, 3vjk, 3vjl, 3vjm, 3vjs, 3vjt, 3vnt, 3vo3, 3vqh, 3vqu, 3vrt, 3vru, 3vrv, 3vrw, 3vry, 3vs3, 3vsw, 3vsx, 3vtb, 3vtc, 3vtd, 3vtr, 3vuc, 3vv6, 3vv7, 3vv8, 3vvy, 3vvz, 3vw0, 3vw1, 3vw2, 3vw6, 3vw7, 3vw9, 3vx3, 3vyd, 3vye, 3vyf, 3vzg, 3vzv, 3w07, 3w0l, 3w1f, 3w2o, 3w2p, 3w2q, 3w2r, 3w2s, 3w2t, 3w32, 3w33, 3w37, 3w55, 3w5n, 3w5t, 3w69, 3w9k, 3wav, 3waw, 3wax, 3way, 3wb4, 3wb5, 3wbl, 3wcb, 3wcf, 3wcg, 3wch, 3wci, 3wcl, 3wd1, 3wd2, 3wdc, 3wdd, 3wde, 3we4, 3wf5, 3wf6, 3wf7, 3wf8, 3wf9, 3wgg, 3wgw, 3wha, 3whw, 3wiz, 3wjw, 3wmb, 3wmc, 3wnr, 3wpn, 3wq5, 3wq6, 3wqh, 3wqv, 3wqw, 3wt5, 3wt7, 3wth, 3wti, 3wtj, 3wtk, 3wtl, 3wtm, 3wtn, 3wto, 3wv1, 3wv2, 3wv3, 3wvm, 3wyj, 3wyx, 3wyy, 3wz6, 3wz7, 3wz8, 3wzj, 3wzk, 3wzn, 3wzp, 3wzq, 3wzu, 3x00, 3x1k, 3zbf, 3zbx, 3zc5, 3zc6, 3zcl, 3zcw, 3zcz, 3zdg, 3zdh, 3zdv, 3zeb, 3zep, 3zev, 3zh8, 3zhf, 3zi8, 3zim, 3zj6, 3zj8, 3zjc, 3zjt, 3zju, 3zjv, 3zk6, 3zke, 3zkf, 3zki, 3zlk, 3zll, 3zln, 3zlo, 3zlr, 3zm5, 3zm6, 3zm9, 3zmg, 3zmh, 3zmi, 3zmj, 3zmm, 3zmp, 3zmq, 3znc, 3zo1, 3zo2, 3zo4, 3zos, 3zot, 3zov, 3zpq, 3zpr, 3zqe, 3zrc, 3zrk, 3zrl, 3zrm, 3zs0, 3zs1, 3zst, 3ztc, 3ztd, 3ztx, 3zuk, 3zvt, 3zvv, 3zvw, 3zvy, 3zw3, 3zxh, 3zxz, 3zya, 3zyb, 3zyf, 3zyh, 3zyu, 3zze, 456c, 4a22, 4a4e, 4a4f, 4a4g, 4a4h, 4a4l, 4a4o, 4a4v, 4a4w, 4a4x, 4a50, 4a51, 4a6l, 4a6s, 4a7b, 4a7c, 4a7i, 4a7j, 4a95, 4a9c, 4a9i, 4a9m, 4a9n, 4aa0, 4aa1, 4aa2, 4aa4, 4aa5, 4aa7, 4aac, 4ab9, 4abe, 4abf, 4abg, 4abh, 4abk, 4acc, 4acd, 4acg, 4ach, 4aci, 4acm, 4acu, 4acx, 4ad2, 4ad3, 4ad6, 4af3, 4afe, 4afg, 4afh, 4afj, 4aft, 4ag8, 4agc, 4agd, 4agl, 4agm, 4agn, 4ago, 4agp, 4agq, 4ai5, 4ai8, 4aia, 4aif, 4aig, 4aj1, 4aj2, 4aj4, 4aje, 4aji, 4ajk, 4ajl, 4ajn, 4ajo, 4ajw, 4akn, 4al4, 4alg, 4alu, 4alv, 4alw, 4alx, 4amw, 4amx, 4amy, 4amz, 4an0, 4an1, 4anq, 4anu, 4anv, 4anw, 4anx, 4aoc, 4aof, 4aoi, 4ap0, 4ap7, 4aph, 4apo, 4app, 4aq3, 4aq6, 4aqc, 4aqh, 4aro, 4arw, 4as9, 4asd, 4ase, 4asj, 4asy, 4at3, 4at4, 4at5, 4au7, 4au8, 4aua, 4avs, 4avt, 4avu, 4avw, 4aw5, 4aw8, 4awf, 4awg, 4awi, 4awj, 4awk, 4awm, 4awo, 4awp, 4awq, 4ax9, 4axa, 4axd, 4axm, 4ayp, 4ayq, 4ayr, 4ayu, 4ayv, 4ayy, 4az0, 4az2, 4az3, 4aze, 4azf, 4azp, 4azy, 4b00, 4b05, 4b0b, 4b0c, 4b0g, 4b0j, 4b11, 4b12, 4b13, 4b14, 4b1c, 4b1d, 4b2i, 4b2l, 4b32, 4b33, 4b34, 4b35, 4b3b, 4b3c, 4b3d, 4b3u, 4b4g, 4b4m, 4b4q, 4b5b, 4b5d, 4b5s, 4b5t, 4b5w, 4b6o, 4b6p, 4b6q, 4b6r, 4b6s, 4b6u, 4b70, 4b72, 4b77, 4b78, 4b7j, 4b7n, 4b7p, 4b8p, 4b8y, 4b95, 4b9k, 4ba3, 4bae, 4bah, 4bak, 4bam, 4ban, 4bao, 4baq, 4bb2, 4bb4, 4bbe, 4bbf, 4bbg, 4bbh, 4bc5, 4bcb, 4bcc, 4bcd, 4bcf, 4bcg, 4bch, 4bci, 4bcj, 4bck, 4bcm, 4bcn, 4bco, 4bcp, 4bcq, 4bcs, 4bek, 4bfd, 4bfp, 4bfr, 4bg1, 4bgg, 4bgh, 4bgk, 4bgm, 4bhf, 4bhi, 4bhn, 4bhz, 4bi0, 4bi1, 4bi2, 4bib, 4bic, 4bid, 4bie, 4bio, 4bis, 4bj8, 4bj9, 4bjb, 4bjc, 4bjx, 4bkj, 4bks, 4bkt, 4bky, 4bkz, 4blb, 4bnt, 4bnu, 4bnv, 4bnx, 4bny, 4bnz, 4bo0, 4bo1, 4bo2, 4bo3, 4bo4, 4bo5, 4bo6, 4bo7, 4bo8, 4bo9, 4bqg, 4bqt, 4bqw, 4bqx, 4bqy, 4br3, 4bs0, 4bs4, 4bs5, 4bsq, 4bt9, 4btb, 4bti, 4btk, 4btm, 4btt, 4btu, 4btw, 4btx, 4bty, 4bup, 4bv2, 4bw1, 4bw2, 4bw3, 4bw4, 4bxk, 4bxn, 4byi, 4byj, 4bzn, 4bzo, 4bzr, 4bzs, 4c1c, 4c1d, 4c1e, 4c1f, 4c1g, 4c1h, 4c1m, 4c1t, 4c1u, 4c1w, 4c1y, 4c2v, 4c35, 4c36, 4c37, 4c38, 4c4e, 4c4f, 4c4g, 4c4h, 4c4i, 4c4j, 4c52, 4c5d, 4c5w, 4c61, 4c66, 4c68, 4c8r, 4c94, 4c9w, 4c9x, 4ca5, 4ca6, 4ca7, 4ca8, 4cae, 4caf, 4cc2, 4cc3, 4cc7, 4cd0, 4cd4, 4cd5, 4ce1, 4ce2, 4ce3, 4cfl, 4cfm, 4cft, 4cfu, 4cfv, 4cfw, 4cfx, 4cg8, 4cg9, 4cga, 4ch2, 4ch8, 4cik, 4civ, 4ciw, 4cix, 4ciy, 4ciz, 4cjn, 4cki, 4ckj, 4ckr, 4cl6, 4cl9, 4clb, 4cli, 4clj, 4clp, 4clz, 4cmo, 4cmt, 4cmu, 4cnh, 4cp5, 4cpy, 4cpz, 4cr9, 4crd, 4crj, 4crl, 4cs9, 4csd, 4ctj, 4ctk, 4cu1, 4cu7, 4cu8, 4cwb, 4cwf, 4cwn, 4cwo, 4cwp, 4cwq, 4cwr, 4cws, 4cwt, 4cxw, 4cxx, 4cxy, 4czs, 4d0w, 4d0x, 4d1a, 4d1b, 4d1c, 4d1d, 4d1s, 4d1y, 4d2d, 4d2p, 4d2r, 4d2s, 4d2t, 4d2v, 4d2w, 4d83, 4d85, 4d88, 4d89, 4d8c, 4d8e, 4d8i, 4d8n, 4d8s, 4da5, 4daw, 4dbm, 4dbn, 4dcd, 4dce, 4dcs, 4dcv, 4dcx, 4dcy, 4dds, 4ddy, 4de0, 4de1, 4de2, 4de3, 4de7, 4dea, 4deb, 4ded, 4deg, 4deh, 4dei, 4del, 4dem, 4dfl, 4dfn, 4dfw, 4dgb, 4dgg, 4dgr, 4dh6, 4dhf, 4dhl, 4di2, 4dij, 4djh, 4dju, 4djv, 4djw, 4djx, 4djy, 4dk5, 4dk7, 4dk8, 4dko, 4dkp, 4dkq, 4dkr, 4dkt, 4dli, 4dlj, 4dmw, 4dmy, 4dn0, 4do3, 4do4, 4do5, 4dpf, 4dpi, 4dpt, 4dpu, 4dpy, 4dr9, 4drk, 4drm, 4drn, 4dro, 4drp, 4ds1, 4dsy, 4dt2, 4dt6, 4dtk, 4dtt, 4du8, 4dum, 4dus, 4dv8, 4dv9, 4dve, 4dvf, 4dvi, 4dwb, 4dwg, 4dwk, 4dx9, 4dxj, 4dzw, 4dzy, 4e1e, 4e1k, 4e1z, 4e20, 4e26, 4e28, 4e4l, 4e4n, 4e4x, 4e5f, 4e5g, 4e5i, 4e5j, 4e5w, 4e67, 4e6c, 4e6d, 4e6q, 4e70, 4e7r, 4e8w, 4e8y, 4e8z, 4e93, 4e96, 4e9c, 4e9d, 4e9u, 4ea1, 4ea2, 4ear, 4eb8, 4eb9, 4ebv, 4ebw, 4ec0, 4ec4, 4edu, 4edy, 4edz, 4ee0, 4eeh, 4eev, 4ef4, 4efs, 4eft, 4efu, 4egh, 4egi, 4egk, 4eh2, 4eh3, 4eh4, 4eh5, 4eh6, 4eh7, 4eh8, 4eh9, 4ehe, 4ehg, 4ehm, 4ehr, 4ehv, 4ehz, 4ei4, 4ejn, 4ek9, 4ekg, 4eki, 4el9, 4elb, 4ele, 4elf, 4elg, 4elh, 4emt, 4enx, 4eny, 4eoi, 4eok, 4eol, 4eon, 4eop, 4eor, 4eos, 4eox, 4eqc, 4er1, 4er2, 4er4, 4ere, 4erf, 4erk, 4erw, 4es0, 4est, 4etz, 4eu0, 4eu3, 4euc, 4euo, 4euv, 4ewh, 4ewn, 4ewo, 4ewr, 4exg, 4exs, 4eyj, 4eym, 4ez3, 4ez5, 4ezj, 4ezk, 4ezl, 4ezo, 4ezw, 4ezx, 4f08, 4f09, 4f0c, 4f14, 4f1l, 4f1q, 4f1s, 4f2w, 4f3c, 4f3h, 4f3i, 4f3k, 4f49, 4f4p, 4f5y, 4f63, 4f64, 4f65, 4f6s, 4f6u, 4f6v, 4f6w, 4f6x, 4f70, 4f7j, 4f7l, 4f7n, 4f7v, 4f9g, 4f9u, 4f9v, 4f9w, 4f9y, 4fai, 4fak, 4fbe, 4fc0, 4fcf, 4fci, 4fck, 4fcm, 4fcq, 4fcr, 4fea, 4fem, 4feq, 4ff8, 4ffs, 4fgt, 4fgx, 4fgz, 4fhh, 4fhi, 4fht, 4fic, 4fil, 4fjz, 4fk6, 4fkk, 4fl1, 4fl2, 4fl3, 4flh, 4flp, 4fm7, 4fm8, 4fmn, 4fmo, 4fn5, 4fnn, 4fns, 4fny, 4fnz, 4fob, 4foc, 4fod, 4fp1, 4fqo, 4fri, 4frj, 4frk, 4frs, 4fs3, 4fs4, 4fse, 4fsl, 4fut, 4fvq, 4fvr, 4fxp, 4fxz, 4fyo, 4fys, 4fz6, 4g0a, 4g0p, 4g0q, 4g0y, 4g0z, 4g11, 4g16, 4g17, 4g19, 4g1f, 4g2f, 4g31, 4g34, 4g55, 4g8l, 4g8o, 4g8r, 4g8v, 4g8y, 4g90, 4g95, 4g9c, 4ga3, 4gah, 4gao, 4gb9, 4gbd, 4gcj, 4gd6, 4gdy, 4ge4, 4ge7, 4ge9, 4gfm, 4gfo, 4gg5, 4gg7, 4gid, 4gih, 4gii, 4gj2, 4gj3, 4gj6, 4gj7, 4gj8, 4gj9, 4gja, 4gjb, 4gjc, 4gjd, 4gk2, 4gk3, 4gk4, 4glw, 4glx, 4gm3, 4gm8, 4gmy, 4gny, 4gpk, 4gq4, 4gql, 4gr0, 4gr3, 4gr8, 4gs6, 4gs8, 4gsc, 4gsy, 4gtm, 4gto, 4gtp, 4gtq, 4gtr, 4gts, 4gtt, 4gtv, 4gu6, 4gu9, 4gue, 4gv1, 4gv8, 4gvu, 4gw8, 4gwk, 4gxl, 4gzp, 4gzt, 4gzw, 4gzx, 4h1e, 4h1j, 4h1m, 4h2j, 4h2m, 4h2o, 4h36, 4h38, 4h39, 4h3a, 4h3b, 4h3c, 4h3f, 4h3g, 4h3i, 4h3j, 4h42, 4h4m, 4h58, 4h5c, 4h5d, 4h5e, 4h71, 4h75, 4h7q, 4h81, 4h85, 4ha5, 4hbm, 4hbp, 4hbv, 4hbw, 4hbx, 4hby, 4hco, 4hct, 4hcu, 4hcv, 4hcz, 4hev, 4hfp, 4hg7, 4hge, 4hgl, 4hgs, 4hgt, 4hhy, 4hhz, 4hj2, 4hki, 4hkk, 4hkn, 4hl5, 4hlf, 4hlg, 4hlh, 4hlk, 4hlm, 4hmh, 4hmk, 4hn2, 4hnf, 4hni, 4hnn, 4hod, 4hp0, 4hpi, 4hra, 4hso, 4htp, 4hva, 4hvb, 4hvd, 4hvg, 4hvh, 4hvi, 4hvs, 4hw7, 4hww, 4hxj, 4hxl, 4hxm, 4hxq, 4hxr, 4hxs, 4hxz, 4hy0, 4hy1, 4hy4, 4hy5, 4hy9, 4hyb, 4hyf, 4hyh, 4hyi, 4hym, 4hze, 4hzt, 4hzw, 4hzx, 4hzz, 4i06, 4i0d, 4i0f, 4i0r, 4i0s, 4i0t, 4i0z, 4i10, 4i11, 4i12, 4i1c, 4i3z, 4i4e, 4i4f, 4i54, 4i5c, 4i5h, 4i5m, 4i5p, 4i60, 4i6b, 4i6f, 4i6h, 4i6q, 4i7f, 4i7j, 4i7k, 4i7l, 4i7m, 4i7p, 4i80, 4i8n, 4i8x, 4i9c, 4i9h, 4i9i, 4i9o, 4i9u, 4ibm, 4idn, 4ido, 4idv, 4idz, 4ie0, 4ie2, 4ie3, 4ie4, 4ie5, 4ie6, 4ie7, 4ieh, 4ifh, 4ifi, 4igk, 4igq, 4ih3, 4ijp, 4ijq, 4in9, 4inb, 4ipf, 4ipi, 4ipj, 4ipn, 4iq6, 4iqt, 4iqu, 4ir5, 4ir6, 4ish, 4isi, 4iu0, 4iu1, 4iu4, 4iue, 4iva, 4ivb, 4ivc, 4ivd, 4ivk, 4ivs, 4ivt, 4iwd, 4ixh, 4ixv, 4j09, 4j0p, 4j0r, 4j0s, 4j0t, 4j0v, 4j0y, 4j0z, 4j17, 4j1c, 4j1e, 4j1f, 4j1h, 4j1i, 4j1k, 4j21, 4j22, 4j28, 4j3d, 4j3e, 4j3i, 4j3j, 4j3l, 4j3m, 4j44, 4j45, 4j46, 4j47, 4j48, 4j4o, 4j51, 4j52, 4j53, 4j58, 4j59, 4j5b, 4j5c, 4j5d, 4j5e, 4j5p, 4j6i, 4j73, 4j74, 4j77, 4j78, 4j79, 4j7d, 4j7e, 4j7i, 4j81, 4j82, 4j84, 4j86, 4j8b, 4j8m, 4j8t, 4j9a, 4jai, 4jaj, 4jal, 4jaz, 4jbo, 4jbp, 4jbs, 4jdf, 4jfi, 4jfj, 4jfk, 4jfl, 4jfm, 4jfs, 4jft, 4jfv, 4jfw, 4jg6, 4jg7, 4jg8, 4jgv, 4jh0, 4jhq, 4jht, 4jia, 4jib, 4jik, 4jin, 4jiz, 4jj7, 4jj8, 4jje, 4jjf, 4jjg, 4jjm, 4jlg, 4jmx, 4joa, 4joo, 4jp9, 4jpa, 4jpc, 4jpe, 4jps, 4jq7, 4jq8, 4jql, 4jr0, 4jr3, 4jrg, 4jrv, 4jsc, 4jv6, 4jv7, 4jv8, 4jv9, 4jvb, 4jve, 4jvj, 4jwk, 4jwr, 4jx7, 4jx9, 4jym, 4jyt, 4jyu, 4jyv, 4jz1, 4jzb, 4jzd, 4jze, 4jzf, 4jzi, 4jzr, 4k0o, 4k0y, 4k10, 4k18, 4k1b, 4k2f, 4k2g, 4k2y, 4k3k, 4k3l, 4k3m, 4k3o, 4k3p, 4k3q, 4k3r, 4k4e, 4k4f, 4k5l, 4k5m, 4k5n, 4k5o, 4k5p, 4k5y, 4k5z, 4k60, 4k63, 4k64, 4k66, 4k67, 4k69, 4k6z, 4k77, 4k7i, 4k7n, 4k7o, 4k8a, 4k8o, 4k8s, 4k9g, 4k9h, 4k9y, 4kab, 4kao, 4kb8, 4kba, 4kbc, 4kbk, 4kby, 4kc1, 4kc2, 4kc4, 4kcx, 4ke0, 4ke1, 4kif, 4kii, 4kij, 4kil, 4kin, 4kio, 4kip, 4kiq, 4kiu, 4kiw, 4kju, 4kjv, 4klb, 4kln, 4klv, 4km0, 4km2, 4kmd, 4kmz, 4kn0, 4kn1, 4kn2, 4knb, 4kne, 4knr, 4knx, 4knz, 4ko8, 4kod, 4kot, 4kov, 4kow, 4kox, 4kp0, 4kp4, 4kpx, 4kpz, 4kql, 4krs, 4ks1, 4ks3, 4ks4, 4ks5, 4ksp, 4ksq, 4ksy, 4ktc, 4kup, 4kv9, 4kva, 4kwf, 4kwg, 4kwo, 4kww, 4kx8, 4kxb, 4kyh, 4kyk, 4kz0, 4kzc, 4kzl, 4kzq, 4kzu, 4l02, 4l09, 4l0b, 4l0i, 4l0s, 4l0t, 4l0v, 4l10, 4l19, 4l1u, 4l23, 4l2f, 4l2g, 4l2k, 4l2x, 4l31, 4l32, 4l33, 4l34, 4l3p, 4l52, 4l53, 4l58, 4l6q, 4l6s, 4l6t, 4l70, 4l7b, 4l7c, 4l7d, 4l7f, 4l7g, 4l7h, 4l7j, 4l7l, 4l7n, 4l7o, 4l7r, 4l7u, 4l8m, 4l9i, 4lbu, 4lc7, 4lch, 4led, 4len, 4leq, 4lg6, 4lge, 4lgg, 4lgh, 4lgu, 4lhm, 4li5, 4li6, 4li7, 4li8, 4lil, 4lj3, 4lj5, 4lj8, 4ljh, 4lk6, 4lk7, 4lkd, 4lke, 4lkf, 4lkl, 4lkm, 4lko, 4lkt, 4lm5, 4lmu, 4ln2, 4ln7, 4lnb, 4lng, 4lnp, 4loh, 4loi, 4loj, 4loo, 4lop, 4loq, 4loy, 4lp9, 4lpg, 4lph, 4lq3, 4lq9, 4lqg, 4lqy, 4lrh, 4lrr, 4lte, 4lv4, 4lvt, 4lwe, 4lwh, 4lwi, 4lwt, 4lwu, 4lwv, 4lxa, 4lxb, 4lxd, 4lxk, 4lxm, 4lyn, 4lys, 4lyw, 4lzr, 4lzs, 4m0y, 4m0z, 4m12, 4m13, 4m14, 4m1j, 4m3b, 4m3d, 4m3e, 4m3f, 4m3g, 4m3p, 4m3q, 4m4q, 4m5g, 4m5h, 4m5i, 4m5j, 4m5k, 4m5l, 4m5m, 4m5n, 4m5o, 4m5r, 4m5u, 4m6u, 4m7b, 4m7x, 4m7y, 4m8t, 4man, 4mao, 4mbf, 4mbi, 4mbj, 4mbl, 4mbp, 4mcb, 4mcc, 4mcd, 4mcv, 4mdn, 4mdq, 4mdr, 4mds, 4mdt, 4men, 4meo, 4mep, 4meq, 4mex, 4mf0, 4mf1, 4mgv, 4mh7, 4mha, 4mhy, 4mhz, 4mjp, 4mjq, 4mjr, 4mk0, 4mk1, 4mk2, 4mk5, 4mm4, 4mm5, 4mm6, 4mm7, 4mm8, 4mm9, 4mma, 4mme, 4mmf, 4mmm, 4mn3, 4mo4, 4mq1, 4mq2, 4mqp, 4mr3, 4mr4, 4mr5, 4mr6, 4msg, 4msk, 4mt9, 4mti, 4mu7, 4mwq, 4mwr, 4mwu, 4mwv, 4mww, 4mwx, 4mwy, 4mx0, 4mxc, 4my6, 4myh, 4mz5, 4mz6, 4mzh, 4mzo, 4mzs, 4n00, 4n1b, 4n1t, 4n1u, 4n1z, 4n3r, 4n3w, 4n4s, 4n4v, 4n5d, 4n5g, 4n6g, 4n6h, 4n6y, 4n6z, 4n70, 4n7j, 4n7m, 4n7u, 4n8d, 4n8e, 4n8r, 4n98, 4n99, 4n9a, 4na9, 4nah, 4nak, 4nal, 4nan, 4nbk, 4nbl, 4nbn, 4ncg, 4nct, 4ndu, 4ng9, 4nga, 4ngm, 4ngn, 4ngp, 4ngq, 4ngr, 4ngs, 4ngt, 4nh7, 4nh8, 4nh9, 4nj3, 4njd, 4nk9, 4nka, 4nks, 4nkt, 4nku, 4nni, 4nnr, 4np9, 4nq6, 4nra, 4nrb, 4nrc, 4nrm, 4nro, 4nrp, 4nrq, 4nrt, 4nru, 4ntj, 4nuc, 4nud, 4nue, 4nus, 4nvq, 4nw2, 4nw5, 4nw6, 4nwk, 4nxo, 4nxs, 4nxu, 4nxv, 4nyi, 4nyj, 4nym, 4nyt, 4nzb, 4nzm, 4nzn, 4nzo, 4o04, 4o05, 4o07, 4o09, 4o0b, 4o0r, 4o0t, 4o0v, 4o0x, 4o0y, 4o1l, 4o2p, 4o3f, 4o3t, 4o42, 4o44, 4o45, 4o4g, 4o4r, 4o61, 4o6e, 4o6w, 4o70, 4o71, 4o72, 4o74, 4o75, 4o76, 4o77, 4o78, 4o7a, 4o7b, 4o7c, 4o7e, 4o7f, 4o91, 4o97, 4o9s, 4o9v, 4o9w, 4oag, 4oas, 4ob0, 4ob1, 4ob2, 4oba, 4obo, 4obp, 4obq, 4obv, 4obz, 4oc0, 4oc1, 4oc2, 4oc3, 4oc4, 4oc5, 4oc6, 4occ, 4ock, 4ocp, 4ocq, 4oct, 4od7, 4od9, 4ode, 4odf, 4oeu, 4og3, 4og4, 4og5, 4og6, 4og7, 4og8, 4ogi, 4ogj, 4ogn, 4ogt, 4ogv, 4oi6, 4oiv, 4okg, 4oma, 4omj, 4omk, 4oo9, 4oq3, 4oru, 4orx, 4ory, 4otg, 4oth, 4oti, 4ou3, 4ouj, 4ovf, 4ovg, 4ovh, 4oya, 4oyb, 4oyi, 4oym, 4oyo, 4oyp, 4oys, 4oz1, 4oz2, 4oz3, 4p0a, 4p0b, 4p0v, 4p0w, 4p0x, 4p10, 4p44, 4p45, 4p4b, 4p4d, 4p4e, 4p4f, 4p4i, 4p4j, 4p5z, 4p6c, 4p6e, 4p6g, 4p7e, 4p90, 4pax, 4pb1, 4pb2, 4pce, 4pci, 4pcs, 4pct, 4pd5, 4pd6, 4pd7, 4pd8, 4pd9, 4pda, 4pde, 4pee, 4pf5, 4pft, 4ph4, 4phu, 4pin, 4pio, 4pjt, 4pkb, 4pkr, 4pks, 4pkt, 4pku, 4pkv, 4pkw, 4pml, 4pmm, 4pmp, 4pms, 4pmt, 4pni, 4pnk, 4pnl, 4pnm, 4pnn, 4pnq, 4pnr, 4pns, 4pnt, 4pnu, 4pnw, 4pop, 4pov, 4pp7, 4pp9, 4ppa, 4ppb, 4ppc, 4pqn, 4prg, 4prj, 4pry, 4ps0, 4ps1, 4ps3, 4ps5, 4ps7, 4ps8, 4psq, 4ptc, 4pte, 4ptg, 4puj, 4puk, 4pul, 4pum, 4puz, 4pv0, 4pv5, 4pv7, 4pvo, 4pvt, 4pvx, 4pvy, 4px6, 4py1, 4pyv, 4pzv, 4pzw, 4pzx, 4q0a, 4q15, 4q1n, 4q2k, 4q3s, 4q3t, 4q3u, 4q4e, 4q4i, 4q4o, 4q4p, 4q4q, 4q4r, 4q4s, 4q6f, 4q93, 4q9m, 4q9o, 4q9s, 4q9z, 4qaa, 4qab, 4qac, 4qag, 4qb3, 4qc1, 4qd6, 4qem, 4qer, 4qev, 4qew, 4qf7, 4qf8, 4qfl, 4qfn, 4qfo, 4qfp, 4qgd, 4qh8, 4qhc, 4qhp, 4qip, 4qir, 4qjr, 4qk4, 4qkx, 4ql1, 4qlk, 4qll, 4qme, 4qmm, 4qmn, 4qmo, 4qmp, 4qmq, 4qms, 4qmt, 4qmu, 4qmv, 4qmw, 4qmx, 4qmy, 4qmz, 4qn9, 4qna, 4qo4, 4qo9, 4qoc, 4qp1, 4qp2, 4qp6, 4qp7, 4qp8, 4qp9, 4qpa, 4qpd, 4qps, 4qq5, 4qqc, 4qr3, 4qr4, 4qr5, 4qrc, 4qrh, 4qsm, 4qsu, 4qsv, 4qsw, 4qsx, 4qt0, 4qt1, 4qta, 4qtb, 4qtc, 4qtd, 4quo, 4qvx, 4qxo, 4qxq, 4qxr, 4qxs, 4qye, 4qyg, 4qyh, 4qyy, 4qzs, 4r06, 4r07, 4r0a, 4r0i, 4r1v, 4r1y, 4r3b, 4r3c, 4r5g, 4r5n, 4r5t, 4r5v, 4r5w, 4r5x, 4r5y, 4r6e, 4r6v, 4r6w, 4r6x, 4r73, 4r74, 4r75, 4r8y, 4r91, 4r92, 4r93, 4r95, 4ra1, 4ra5, 4rab, 4rac, 4rad, 4rak, 4ran, 4rao, 4raq, 4rcd, 4rce, 4rcf, 4rcp, 4rd0, 4rd3, 4rd6, 4re2, 4re3, 4re4, 4re9, 4rfm, 4rfr, 4rgd, 4rhu, 4rhx, 4rhy, 4rio, 4rj3, 4rj4, 4rj5, 4rj6, 4rj7, 4rj8, 4rkx, 4rlp, 4rn6, 4rpn, 4rpo, 4rpv, 4rqk, 4rqv, 4rqz, 4rr6, 4rra, 4rrf, 4rrg, 4rrn, 4rro, 4rrq, 4rrr, 4rrs, 4rrv, 4rsk, 4rsp, 4rss, 4rt0, 4rt1, 4rvk, 4rvl, 4rvm, 4rvr, 4rvt, 4rwj, 4rwk, 4rwl, 4rx7, 4rx8, 4rx9, 4rxa, 4rxc, 4rxd, 4rxe, 4ryc, 4ryg, 4rz1, 4s1g, 4s2i, 4sga, 4tju, 4tjw, 4tjy, 4tjz, 4tk0, 4tk5, 4tkb, 4tkf, 4tkg, 4tkh, 4tki, 4tkj, 4tky, 4tln, 4tmf, 4tmk, 4tmn, 4tnw, 4tpt, 4tpw, 4tqn, 4trw, 4trz, 4tt2, 4tte, 4tu4, 4tuh, 4tun, 4tv3, 4tvj, 4tw6, 4tw7, 4tw9, 4twc, 4twp, 4tww, 4twy, 4txc, 4ty1, 4tyl, 4tyo, 4tyt, 4tz2, 4tz8, 4u01, 4u0i, 4u0w, 4u2y, 4u43, 4u44, 4u45, 4u54, 4u58, 4u5j, 4u5l, 4u5n, 4u5o, 4u5s, 4u5u, 4u5v, 4u68, 4u6r, 4u79, 4u93, 4ua8, 4uac, 4ual, 4uc5, 4ucc, 4ucd, 4uce, 4ufd, 4ufe, 4uff, 4ufg, 4ufu, 4ufy, 4uhg, 4ui3, 4ui4, 4ui5, 4ui6, 4ui7, 4ui8, 4uiv, 4uix, 4uiy, 4uiz, 4uj1, 4uj2, 4uj9, 4uja, 4ujb, 4um1, 4um3, 4uma, 4umb, 4umc, 4umj, 4umq, 4umr, 4umt, 4umu, 4und, 4uof, 4uoh, 4ura, 4urk, 4uru, 4urv, 4urw, 4urx, 4ury, 4urz, 4us3, 4us4, 4usw, 4uuh, 4uuq, 4uvu, 4uvv, 4uvw, 4uvx, 4uvy, 4uw1, 4uwf, 4uwg, 4uwh, 4uwk, 4uwl, 4ux4, 4ux9, 4uxb, 4uxl, 4uxq, 4uyd, 4uye, 4uyf, 4uyg, 4uyh, 4uyn, 4uzd, 4uzh, 4v01, 4v04, 4v05, 4v0i, 4v11, 4v24, 4v27, 4vgc, 4w4s, 4w4v, 4w4w, 4w4x, 4w4y, 4w52, 4w53, 4w54, 4w55, 4w57, 4w5j, 4w7p, 4w7t, 4w9c, 4w9d, 4w9e, 4w9f, 4w9g, 4w9h, 4w9i, 4w9j, 4w9k, 4w9l, 4w9n, 4w9o, 4w9p, 4w9q, 4w9s, 4w9w, 4w9x, 4wa9, 4waf, 4wag, 4wbo, 4wcf, 4wef, 4wf6, 4wh7, 4wh9, 4whh, 4whl, 4whq, 4whr, 4whs, 4whz, 4wi1, 4wiv, 4wk2, 4wk7, 4wkb, 4wke, 4wki, 4wkn, 4wko, 4wkp, 4wks, 4wkt, 4wku, 4wkv, 4wm9, 4wnm, 4wno, 4wnp, 4wop, 4wov, 4wp7, 4wpn, 4wq2, 4wq3, 4wrb, 4wrs, 4wsj, 4wsk, 4wsy, 4wt2, 4wt6, 4wtu, 4wuy, 4wvl, 4wvs, 4wvt, 4wvu, 4wwn, 4wwo, 4wwp, 4wy1, 4wy3, 4wy6, 4wyo, 4wyp, 4wyz, 4wz5, 4wz6, 4wz8, 4wzv, 4x0u, 4x1n, 4x1p, 4x1r, 4x1s, 4x21, 4x24, 4x2i, 4x2l, 4x3k, 4x3r, 4x3s, 4x3t, 4x3u, 4x5y, 4x5z, 4x60, 4x61, 4x63, 4x69, 4x6h, 4x6i, 4x6j, 4x7h, 4x7i, 4x7j, 4x7k, 4x7l, 4x7n, 4x7o, 4x7q, 4x8g, 4x8o, 4x8s, 4x8t, 4x8u, 4x8v, 4x9r, 4x9v, 4x9w, 4xaq, 4xar, 4xas, 4xbo, 4xct, 4xcu, 4xdo, 4xe0, 4xg3, 4xg4, 4xg6, 4xg7, 4xg8, 4xg9, 4xh6, 4xhk, 4xhl, 4xip, 4xiq, 4xir, 4xit, 4xj0, 4xjr, 4xjs, 4xjt, 4xkx, 4xm6, 4xm7, 4xm8, 4xmb, 4xmo, 4xmr, 4xnv, 4xnw, 4xpj, 4xrq, 4xs2, 4xta, 4xtv, 4xtw, 4xtx, 4xty, 4xtz, 4xu0, 4xu1, 4xu2, 4xu3, 4xua, 4xub, 4xuh, 4xum, 4xuz, 4xv1, 4xv2, 4xv3, 4xv9, 4xwk, 4xx3, 4xx4, 4xx9, 4xxs, 4xy8, 4xy9, 4xya, 4xyf, 4xyn, 4y0a, 4y24, 4y29, 4y38, 4y3j, 4y3y, 4y46, 4y4g, 4y4j, 4y59, 4y5d, 4y5h, 4y62, 4y63, 4y64, 4y67, 4y6m, 4y6p, 4y6r, 4y6s, 4y73, 4y79, 4y7r, 4y83, 4y85, 4ya8, 4yas, 4yay, 4ybi, 4ybj, 4ybk, 4yc0, 4yc8, 4ydq, 4yes, 4ygf, 4yh3, 4yh4, 4yha, 4yht, 4yih, 4yik, 4yje, 4yk0, 4ykn, 4ylj, 4ylk, 4yll, 4ylu, 4ymg, 4ymh, 4ymj, 4yml, 4ynb, 4ynd, 4yne, 4ynk, 4ynl, 4yo6, 4yo8, 4yp1, 4yp8, 4ypf, 4yps, 4yqm, 4yqu, 4yqv, 4yrc, 4yrg, 4yrr, 4yrs, 4yrt, 4yt6, 4yt7, 4ytc, 4ytf, 4yth, 4yti, 4yur, 4yuw, 4yux, 4yuy, 4yuz, 4yv0, 4yv1, 4yv2, 4yv5, 4yv8, 4yvc, 4yve, 4yw6, 4yw7, 4ywa, 4yxd, 4yy6, 4yyi, 4yyl, 4yz9, 4yzc, 4yzm, 4yzn, 4yzu, 4z0k, 4z16, 4z1q, 4z1s, 4z2b, 4z2g, 4z2h, 4z2i, 4z2j, 4z2k, 4z2l, 4z2o, 4z2p, 4z46, 4z6h, 4z6i, 4z7h, 4z7n, 4z7o, 4z7q, 4z83, 4z84, 4z8m, 4z90, 4z93, 4z9l, 4za0, 4zae, 4zam, 4zb6, 4zb8, 4zba, 4zcw, 4ze6, 4zeb, 4zec, 4zed, 4zei, 4zek, 4zfi, 4zg6, 4zg7, 4zg9, 4zga, 4zgk, 4zh2, 4zh3, 4zh4, 4zhl, 4zhm, 4zij, 4zim, 4zj8, 4zjc, 4zji, 4zjj, 4zk5, 4zl4, 4zlo, 4zpe, 4zpf, 4zpg, 4zqt, 4zro, 4zs0, 4zs2, 4zs3, 4zs9, 4zsa, 4zsg, 4zsj, 4zsl, 4zsm, 4zsp, 4zsq, 4zsr, 4ztl, 4ztm, 4ztn, 4ztq, 4ztr, 4zts, 4zud, 4zw3, 4zw5, 4zw6, 4zw7, 4zw8, 4zx3, 4zx4, 4zx5, 4zx6, 4zx9, 4zxx, 4zxy, 4zy4, 4zy5, 4zy6, 4zyc, 4zyf, 4zyi, 4zzd, 4zzx, 4zzy, 4zzz, 5a00, 5a14, 5a1f, 5a3n, 5a3o, 5a3t, 5a3u, 5a3w, 5a3x, 5a46, 5a4c, 5a4e, 5a4l, 5a4q, 5a4t, 5a54, 5a5o, 5a5p, 5a5q, 5a5r, 5a5s, 5a5z, 5a6n, 5a6x, 5a7b, 5a7c, 5a81, 5a82, 5a83, 5a85, 5a9u, 5aa8, 5aa9, 5aaa, 5aab, 5aac, 5aad, 5aae, 5aaf, 5aag, 5ab9, 5aba, 5acb, 5acw, 5acx, 5acy, 5adq, 5adr, 5ads, 5adt, 5aeh, 5ael, 5aep, 5afv, 5afx, 5ah2, 5ahw, 5ais, 5aiv, 5aix, 5ajc, 5ajv, 5ajw, 5ajx, 5ajy, 5ajz, 5ak0, 5aku, 5akw, 5al1, 5al2, 5al3, 5al4, 5al5, 5am6, 5am7, 5amn, 5anq, 5ans, 5ant, 5anu, 5anv, 5anw, 5aoi, 5aoj, 5aok, 5aol, 5aom, 5ap0, 5ap1, 5ap2, 5ap3, 5ap4, 5ap5, 5ap6, 5ap7, 5arf, 5arg, 5aut, 5auu, 5auv, 5auw, 5aux, 5auy, 5auz, 5av0, 5ave, 5avf, 5avi, 5awj, 5ax3, 5ax9, 5ayf, 5ayy, 5b1s, 5b2d, 5b5b, 5b5g, 5b5o, 5b5p, 5bml, 5bmm, 5bms, 5bnj, 5bnm, 5bnr, 5bns, 5bot, 5boy, 5bpa, 5bpe, 5brn, 5bsk, 5btx, 5bue, 5bui, 5buj, 5bvd, 5bve, 5bvf, 5bvk, 5bvn, 5bvo, 5bvw, 5bw4, 5byy, 5byz, 5c0k, 5c1m, 5c26, 5c2o, 5c3k, 5c3p, 5c42, 5c5t, 5c7a, 5c7b, 5c7c, 5c7d, 5c7n, 5c83, 5c84, 5c85, 5c87, 5c8k, 5c8m, 5c8n, 5c91, 5cal, 5can, 5cao, 5cap, 5caq, 5cas, 5cau, 5cav, 5cbm, 5ccl, 5ccm, 5cei, 5ceo, 5cep, 5ceq, 5cf4, 5cf5, 5cf6, 5cf8, 5cfb, 5cgc, 5cgd, 5cgv, 5chk, 5ci7, 5cks, 5clm, 5cnj, 5cnm, 5cp5, 5cpr, 5cqj, 5cqt, 5cr7, 5csw, 5csx, 5ct7, 5ctb, 5ctc, 5cte, 5cuh, 5cvd, 5cwa, 5cxa, 5cxh, 5cxz, 5cy3, 5cy9, 5cyi, 5czm, 5d0c, 5d0j, 5d0r, 5d10, 5d11, 5d12, 5d1j, 5d1n, 5d1s, 5d1t, 5d1u, 5d21, 5d24, 5d25, 5d26, 5d29, 5d3c, 5d3h, 5d3j, 5d3l, 5d3n, 5d3p, 5d3s, 5d3t, 5d45, 5d47, 5d48, 5d4a, 5d7a, 5d7x, 5d9k, 5d9l, 5da3, 5db0, 5db1, 5db2, 5db3, 5dbm, 5dcz, 5dd9, 5dda, 5ddb, 5ddc, 5ddd, 5dde, 5ddf, 5dey, 5dfp, 5dgm, 5dgz, 5dhj, 5di1, 5dia, 5diq, 5dit, 5diu, 5div, 5dj5, 5djp, 5djr, 5djv, 5dk4, 5dkn, 5dkr, 5dl1, 5dls, 5dlv, 5dlx, 5dlz, 5dnu, 5dpx, 5dqc, 5dro, 5drq, 5drr, 5drt, 5dry, 5dsx, 5dt2, 5dtm, 5dtq, 5dtr, 5dus, 5dv2, 5dv4, 5dw1, 5dw2, 5dwr, 5dx4, 5dxh, 5dxt, 5dxu, 5dy7, 5dya, 5e0a, 5e0m, 5e13, 5e1b, 5e1d, 5e1e, 5e1m, 5e1o, 5e1s, 5e2q, 5e3a, 5e3d, 5e3g, 5e73, 5e74, 5e7r, 5e80, 5e8f, 5e8r, 5e8w, 5e8z, 5e90, 5ea3, 5ea4, 5ea5, 5ea6, 5ea7, 5eak, 5ece, 5ect, 5edb, 5edc, 5edd, 5edq, 5edr, 5eds, 5ee7, 5ee8, 5eel, 5eg4, 5ega, 5egm, 5egs, 5egu, 5eh0, 5ehp, 5ehr, 5ehy, 5ei2, 5ei3, 5ei4, 5ei6, 5ei8, 5eis, 5eje, 5ejw, 5ek0, 5ek9, 5ekg, 5ekn, 5eko, 5ely, 5elz, 5em3, 5em5, 5em6, 5em7, 5em8, 5emj, 5emk, 5eml, 5emm, 5enb, 5enc, 5ene, 5enf, 5enh, 5eni, 5enj, 5enk, 5enm, 5eob, 5eok, 5eol, 5eom, 5epk, 5epl, 5epn, 5epr, 5eps, 5epy, 5eq0, 5eq1, 5eqe, 5eqp, 5eqq, 5eqy, 5er1, 5er2, 5er4, 5er5, 5es1, 5est, 5etb, 5etf, 5etj, 5etk, 5etl, 5etm, 5etn, 5eto, 5etp, 5etq, 5etr, 5ets, 5ett, 5etv, 5etx, 5ety, 5eu1, 5ev8, 5eva, 5evb, 5evd, 5evk, 5ew3, 5ew9, 5ewa, 5ewd, 5ewh, 5ewk, 5ewy, 5eyc, 5eyd, 5eyk, 5eyz, 5ez0, 5ezg, 5ezh, 5ezx, 5ezz, 5f00, 5f01, 5f02, 5f04, 5f08, 5f0c, 5f0f, 5f0h, 5f1h, 5f1j, 5f1l, 5f1u, 5f1v, 5f1z, 5f20, 5f25, 5f27, 5f2p, 5f2s, 5f2u, 5f2w, 5f32, 5f37, 5f39, 5f3c, 5f3e, 5f3g, 5f3i, 5f4l, 5f4n, 5f4p, 5f4r, 5f4u, 5f5i, 5f5z, 5f60, 5f61, 5f62, 5f63, 5f6d, 5f6u, 5f6v, 5f91, 5f94, 5f95, 5f9b, 5f9e, 5fa7, 5fao, 5fap, 5fb1, 5fbe, 5fbi, 5fck, 5fd2, 5fdd, 5fdg, 5fdp, 5fdz, 5fe6, 5fe7, 5fe9, 5fgk, 5fh6, 5fh7, 5fh8, 5fnc, 5fnd, 5fnf, 5foo, 5fot, 5fou, 5fov, 5fow, 5fox, 5fpi, 5fpk, 5fpu, 5fq9, 5fqb, 5fqc, 5fsl, 5fsm, 5fsn, 5fso, 5ftg, 5fto, 5ftq, 5ful, 5fun, 5fus, 5fut, 5fwa, 5fwg, 5g0q, 5g10, 5g11, 5g17, 5g1a, 5g1c, 5g1z, 5g22, 5g2n, 5g3n, 5g3w, 5g4m, 5g4n, 5g4o, 5g53, 5g60, 5g61, 5ggj, 5ggk, 5ggl, 5ggn, 5ggo, 5ggp, 5ggz, 5ghv, 5gic, 5gid, 5gjd, 5gjf, 5gjg, 5gmh, 5gmp, 5gnk, 5goe, 5gof, 5gso, 5gsw, 5gty, 5gwz, 5h08, 5h09, 5h0b, 5h0e, 5h0g, 5h0h, 5h21, 5h2u, 5h3q, 5h5f, 5h7h, 5h8x, 5h9q, 5h9s, 5ha9, 5hbe, 5hbh, 5hbj, 5hbn, 5hcl, 5hct, 5hcx, 5hcy, 5hd0, 5hdu, 5hdv, 5hdx, 5hdz, 5he0, 5he1, 5he2, 5he4, 5he5, 5he7, 5hex, 5hfu, 5hg1, 5hg5, 5hg7, 5hg8, 5hg9, 5hi7, 5hj9, 5hja, 5hjc, 5hjq, 5hkh, 5hki, 5hkm, 5hln, 5hlp, 5hls, 5hlw, 5hm0, 5hmh, 5hmi, 5hmk, 5hng, 5ho6, 5ho7, 5ho8, 5hoa, 5hor, 5hrv, 5hrw, 5hrx, 5htb, 5htc, 5htl, 5htz, 5hu0, 5hu1, 5hu9, 5hva, 5hvt, 5hvy, 5hwu, 5hwv, 5hx8, 5hz5, 5hz6, 5hz8, 5hz9, 5hzn, 5hzx, 5i0b, 5i0l, 5i12, 5i13, 5i25, 5i2z, 5i38, 5i3a, 5i3m, 5i3v, 5i3w, 5i3x, 5i3y, 5i40, 5i43, 5i4o, 5i4v, 5i5x, 5i5z, 5i7u, 5i7x, 5i7y, 5i80, 5i83, 5i86, 5i88, 5i89, 5i8b, 5i8g, 5icp, 5idn, 5idp, 5ie1, 5ifu, 5igk, 5igm, 5ih5, 5ih6, 5ih8, 5ih9, 5iha, 5ihc, 5ii1, 5ii2, 5iis, 5il1, 5im3, 5ime, 5in9, 5inh, 5ipj, 5ism, 5itd, 5iu2, 5iu4, 5iu7, 5iu8, 5iua, 5iub, 5iug, 5iuh, 5iui, 5iv4, 5izc, 5izf, 5izj, 5izk, 5izl, 5izm, 5izq, 5j0d, 5j19, 5j1r, 5j1v, 5j1w, 5j3l, 5j3s, 5j41, 5j47, 5j4n, 5j4v, 5j4y, 5j6s, 5j7f, 5j7g, 5j7h, 5j7q, 5j7s, 5j7w, 5j8i, 5j8x, 5j9l, 5j9y, 5j9z, 5ja0, 5jaz, 5jbi, 5jc1, 5jcj, 5jdc, 5jdi, 5jf1, 5jf2, 5jf3, 5jf4, 5jf5, 5jf6, 5jf7, 5jf8, 5jga, 5jgb, 5jgd, 5jh6, 5jha, 5jhb, 5ji8, 5jic, 5jin, 5jiy, 5jk3, 5jmp, 5jmw, 5jnl, 5jo0, 5jox, 5jpt, 5jq5, 5jq8, 5jrq, 5js3, 5jsg, 5jsj, 5jsm, 5jss, 5jt2, 5jt9, 5juz, 5jv0, 5jv1, 5jv2, 5jvi, 5jxn, 5jxq, 5jy3, 5jyo, 5jz9, 5jzb, 5jzi, 5jzs, 5k00, 5k0h, 5k0s, 5k0t, 5k0x, 5k13, 5k1v, 5k4i, 5k4j, 5k5n, 5k6a, 5k76, 5k9w, 5ka1, 5ka3, 5ka7, 5ka9, 5kab, 5kad, 5kax, 5kbe, 5kbg, 5kbh, 5kbi, 5kbq, 5kbr, 5kby, 5kcv, 5kcx, 5ke0, 5kew, 5khd, 5khm, 5khx, 5kj0, 5kjk, 5kjm, 5kjn, 5kls, 5kmf, 5kmh, 5knj, 5kns, 5knu, 5knv, 5ko1, 5koq, 5kos, 5kq5, 5kqf, 5kr8, 5ksx, 5ktu, 5ktw, 5ktx, 5ku3, 5kup, 5kv8, 5kv9, 5kva, 5kx7, 5kx8, 5kxc, 5kya, 5kyj, 5kz0, 5kzi, 5kzq, 5l13, 5l26, 5l2i, 5l2m, 5l2n, 5l2s, 5l2t, 5l2w, 5l2y, 5l2z, 5l30, 5l3a, 5l6h, 5l6i, 5l6j, 5l6o, 5l6p, 5l8t, 5l96, 5l97, 5l98, 5l99, 5l9g, 5l9i, 5l9l, 5lav, 5law, 5lay, 5laz, 5lc0, 5lca, 5lcf, 5lch, 5lcj, 5lck, 5ldk, 5le1, 5lgo, 5lh8, 5lhu, 5li3, 5lif, 5lj0, 5lj1, 5lj2, 5ljj, 5lli, 5lm6, 5lma, 5lmb, 5lmk, 5loh, 5lp6, 5lpj, 5lpk, 5lpl, 5lpm, 5lpr, 5lqf, 5lqq, 5lsc, 5lsg, 5lsh, 5lso, 5lub, 5luu, 5lvd, 5lvl, 5lvn, 5lvq, 5lvr, 5lwd, 5lwe, 5lwm, 5lwn, 5lws, 5lxc, 5lxd, 5lxp, 5lyr, 5m04, 5m0d, 5m0m, 5m0s, 5m17, 5m1z, 5m23, 5m25, 5m28, 5m39, 5m3a, 5m4k, 5m51, 5m53, 5m55, 5m57, 5m5d, 5m6f, 5m6h, 5m6m, 5m6u, 5m7m, 5m9w, 5ma7, 5mae, 5maj, 5meh, 5mek, 5mfr, 5mfs, 5mft, 5mge, 5mgf, 5mgg, 5mgj, 5mgk, 5mgl, 5mgm, 5mhp, 5mih, 5mk9, 5ml2, 5ml3, 5ml4, 5ml5, 5ml6, 5ml8, 5mnc, 5mnr, 5mny, 5moo, 5mpz, 5mqe, 5mqv, 5mqy, 5mrb, 5mrd, 5mrm, 5mro, 5mrp, 5mt0, 5mt4, 5mte, 5mtx, 5mty, 5mw2, 5mw3, 5mw4, 5mw6, 5mwd, 5mwj, 5mxx, 5my8, 5myg, 5mz3, 5n18, 5n1x, 5n1z, 5n20, 5n21, 5n2d, 5n2t, 5n2x, 5n2z, 5n31, 5n34, 5n3v, 5n3y, 5n49, 5n4s, 5n4t, 5n55, 5n58, 5n6s, 5n7v, 5n84, 5n87, 5n8j, 5n93, 5n99, 5n9r, 5n9s, 5n9t, 5na0, 5nad, 5nai, 5nar, 5naw, 5nb6, 5nb7, 5nba, 5ncy, 5ncz, 5ndd, 5ndf, 5ne5, 5nev, 5nge, 5ngf, 5ngr, 5ngs, 5ngt, 5ngu, 5ngz, 5nhf, 5nhh, 5nhj, 5nhl, 5nho, 5nhp, 5nhv, 5nhy, 5nhz, 5ni0, 5njx, 5nob, 5nqe, 5nsp, 5ntt, 5nu3, 5nu5, 5nvv, 5nvw, 5nvx, 5nvy, 5nvz, 5nw0, 5nw1, 5nw2, 5o11, 5o2d, 5o83, 5o91, 5obj, 5obr, 5ogk, 5one, 5oot, 5op2, 5op4, 5op5, 5op6, 5op8, 5opb, 5opc, 5opr, 5ops, 5opu, 5opv, 5oq4, 5oq5, 5oq6, 5oq7, 5oq8, 5or9, 5orb, 5org, 5orl, 5orr, 5ort, 5orv, 5orw, 5orx, 5ory, 5orz, 5os0, 5os1, 5os2, 5os3, 5os4, 5os5, 5osd, 5ose, 5osk, 5oug, 5ouh, 5ox5, 5ox6, 5oxg, 5prc, 5q0i, 5q0j, 5q0l, 5q0m, 5q0n, 5q0o, 5q0p, 5q0q, 5q0r, 5q0s, 5q0t, 5q0u, 5q0v, 5q0w, 5q0x, 5q0y, 5q0z, 5q10, 5q11, 5q12, 5q13, 5q14, 5q15, 5q16, 5q17, 5q18, 5q19, 5q1a, 5q1b, 5q1c, 5q1d, 5q1e, 5q1f, 5q1g, 5q1h, 5q1i, 5qbv, 5qby, 5qc4, 5svk, 5svl, 5swg, 5sxk, 5sxm, 5sxn, 5sy2, 5sy3, 5sym, 5syn, 5sz9, 5t19, 5t1a, 5t1s, 5t1t, 5t1u, 5t1w, 5t23, 5t27, 5t28, 5t2b, 5t2d, 5t2g, 5t2i, 5t2l, 5t2m, 5t2y, 5t35, 5t4b, 5t4e, 5t4f, 5t4h, 5t4u, 5t4v, 5t66, 5t68, 5t8r, 5t9u, 5t9w, 5t9z, 5ta2, 5ta4, 5ta6, 5tb6, 5tbe, 5tbp, 5tc0, 5tca, 5tcc, 5tco, 5td2, 5tdi, 5tex, 5tg4, 5tg5, 5tg6, 5tg7, 5tgy, 5ti2, 5ti3, 5ti4, 5ti5, 5ti6, 5ti7, 5tiu, 5tkd, 5tln, 5tmn, 5tmp, 5tnt, 5to8, 5tob, 5toe, 5tol, 5toz, 5tp0, 5tq1, 5tq3, 5tq4, 5tq5, 5tq6, 5tq7, 5tq8, 5tqe, 5tqf, 5tqg, 5tqs, 5tr6, 5trf, 5trr, 5tt7, 5tt8, 5tts, 5ttu, 5ttv, 5tuo, 5tuq, 5tur, 5tuy, 5tuz, 5tv3, 5tw3, 5twg, 5twh, 5two, 5twx, 5tyh, 5tzd, 5tzf, 5tzg, 5tzo, 5tzy, 5u28, 5u2c, 5u2e, 5u2f, 5u3b, 5u5l, 5u6c, 5u6j, 5u6v, 5u7m, 5u7o, 5uac, 5uah, 5ual, 5ubt, 5ue4, 5ueu, 5uex, 5uey, 5uez, 5uf0, 5ufc, 5uff, 5ufi, 5ug8, 5ug9, 5uga, 5ugb, 5ugc, 5uig, 5uiq, 5uir, 5uis, 5uit, 5uiu, 5uk8, 5ukj, 5ukk, 5ukl, 5ul1, 5ula, 5unf, 5ung, 5unh, 5uoo, 5uor, 5uox, 5up3, 5uqv, 5uqx, 5ur1, 5ur9, 5ura, 5usf, 5usq, 5usy, 5usz, 5ut0, 5ut4, 5ut6, 5uuu, 5uv1, 5uv2, 5uv5, 5uvc, 5uwk, 5uwl, 5uwm, 5uwn, 5uyu, 5v0n, 5v19, 5v1b, 5v24, 5v2l, 5v4b, 5v4q, 5v5d, 5v5e, 5v5n, 5v5y, 5v6u, 5v79, 5v7a, 5v7t, 5v7w, 5v82, 5v83, 5v86, 5v88, 5v8h, 5v8j, 5v8n, 5v8o, 5v8p, 5v8v, 5vad, 5vc3, 5vc4, 5vc5, 5vc6, 5vd2, 5vdk, 5vdo, 5vdp, 5vdq, 5vdr, 5vds, 5vdt, 5vdu, 5vdv, 5vdw, 5vee, 5vfc, 5vgi, 5vgo, 5vlr, 5vo1, 5vo2, 5vo6, 5voj, 5vom, 5vp9, 5vpm, 5vqq, 5vqr, 5vqs, 5vqt, 5vqu, 5vqv, 5vqw, 5vqx, 5vqy, 5vqz, 5vrp, 5vs6, 5vsb, 5vsc, 5vsd, 5vse, 5vsf, 5vsj, 5vsk, 5vwi, 5w3i, 5w4w, 5w7u, 5w84, 5w85, 5w86, 5w8v, 5w94, 5w9g, 5wal, 5wbk, 5wbl, 5we9, 5wef, 5wei, 5wev, 5wfj, 5wfz, 5wg3, 5wg4, 5wg5, 5whc, 5wo4, 5wuu, 5wyx, 5wyz, 5x13, 5x4m, 5x4n, 5x4o, 5x4p, 5x4q, 5x54, 5x72, 5x73, 5x74, 5x79, 5x8i, 5x9o, 5x9p, 5xaf, 5xg4, 5xg5, 5xmp, 5xmr, 5xms, 5xmt, 5xmu, 5xmv, 5xn3, 5xqx, 5xs2, 5xzr, 5y1y, 5yas, 5yc1, 5yco, 5yjm, 5yjp, 5yu9, 6alz, 6aol, 6aom, 6asz, 6at0, 6aud, 6ax1, 6ayd, 6ayi, 6b16, 6b27, 6b4w, 6b7a, 6b7b, 6b7c, 6b7d, 6b7e, 6b7f, 6b8j, 6b8u, 6bfd, 6bfe, 6bfw, 6bfx, 6cha, 6en5, 6eo8, 6eo9, 6ez6, 6gch, 6lpr, 6prc, 6rnt, 7gch, 7kme, 7lpr, 7prc, 830c, 8lpr, 966c, 9icd, 9lpr]

test2
[1a07, 1a08, 1a09, 1a0q, 1a1b, 1a1c, 1a1e, 1a28, 1a30, 1a37, 1a42, 1a4k, 1a69, 1a7x, 1a8i, 1a94, 1a99, 1a9m, 1aaq, 1acj, 1adl, 1ado, 1aid, 1aj6, 1aj7, 1ajv, 1ajx, 1amk, 1amn, 1ao8, 1atr, 1avn, 1aw1, 1awi, 1axr, 1axs, 1azm, 1b0f, 1b11, 1b4d, 1b6j, 1b6k, 1b6l, 1b6m, 1b6p, 1b74, 1bai, 1bcd, 1bdl, 1bdq, 1bdr, 1bhf, 1bkj, 1bl4, 1bm2, 1bm7, 1bmq, 1bn1, 1bn3, 1bn4, 1bnm, 1bnn, 1bnq, 1bnt, 1bnu, 1bnv, 1bnw, 1br5, 1br6, 1bv7, 1bv9, 1bwa, 1bzf, 1c12, 1c3b, 1c3r, 1c50, 1c5c, 1c8k, 1c8l, 1cbr, 1cbx, 1cil, 1cim, 1cin, 1cj1, 1clu, 1cnw, 1cnx, 1cny, 1cp6, 1cpi, 1cps, 1cr6, 1ct8, 1ctr, 1d09, 1d2s, 1d4h, 1d4i, 1d4j, 1d4k, 1d4l, 1d4y, 1d5r, 1d6s, 1d6v, 1dbb, 1dbj, 1dbk, 1dg9, 1dif, 1dis, 1dl7, 1dmp, 1dqn, 1dqx, 1drj, 1drk, 1duv, 1dx6, 1dy4, 1e1y, 1e3g, 1e3v, 1e4h, 1e5a, 1e5j, 1e66, 1e6q, 1e6s, 1e72, 1ebw, 1eby, 1ebz, 1ec0, 1ec1, 1ec2, 1ec3, 1eef, 1efi, 1egh, 1eix, 1ek1, 1ek2, 1elr, 1em6, 1eou, 1err, 1etz, 1eve, 1exv, 1exw, 1f0q, 1f2o, 1f2p, 1f4x, 1f57, 1f90, 1fch, 1fd7, 1fig, 1fiv, 1fj4, 1fkf, 1fki, 1fl3, 1fl6, 1flr, 1fmb, 1fo0, 1fpi, 1fsw, 1fsy, 1ft4, 1ft7, 1fta, 1ftj, 1ftk, 1ftl, 1ftm, 1fw0, 1fyr, 1fzj, 1fzk, 1fzm, 1fzo, 1g1d, 1g2k, 1g35, 1g3m, 1g45, 1g46, 1g48, 1g4j, 1g4o, 1g50, 1g52, 1g53, 1g54, 1g6r, 1g7p, 1g7q, 1g98, 1g9r, 1ga8, 1ga9, 1gaf, 1gca, 1gfz, 1ggn, 1gni, 1gnj, 1gnm, 1gnn, 1gno, 1gny, 1gpk, 1gpn, 1gpy, 1gqs, 1gux, 1gwq, 1gwr, 1gyx, 1gyy, 1gzv, 1h0a, 1h1d, 1h22, 1h23, 1h2t, 1h2u, 1h46, 1h4n, 1h5u, 1h5v, 1h6h, 1h8s, 1h9z, 1ha2, 1hbj, 1hbv, 1hdq, 1hee, 1hef, 1heg, 1hge, 1hgi, 1hgj, 1hih, 1hii, 1him, 1hk1, 1hk2, 1hk3, 1hk4, 1hk5, 1hlf, 1hos, 1hp0, 1hp5, 1hpo, 1hps, 1hpv, 1hpx, 1hs6, 1hsg, 1hsh, 1hte, 1htf, 1htg, 1hti, 1hvh, 1hvi, 1hvj, 1hvk, 1hvl, 1hvr, 1hvs, 1hwr, 1hxb, 1hxw, 1hyv, 1hyz, 1i2s, 1i37, 1i72, 1i7c, 1i7m, 1i7z, 1i8i, 1i8z, 1i90, 1i91, 1i9l, 1i9m, 1i9n, 1i9o, 1i9p, 1i9q, 1ibg, 1icj, 1ida, 1idb, 1iem, 1if7, 1if8, 1igb, 1igj, 1ih0, 1iig, 1iih, 1iiq, 1ijr, 1ik4, 1il3, 1il4, 1il5, 1il9, 1ilh, 1imx, 1inq, 1ivp, 1iy7, 1izh, 1izi, 1j07, 1jak, 1jd0, 1jdj, 1jfh, 1jgl, 1jii, 1jij, 1jik, 1jil, 1jjk, 1jld, 1jlx, 1jmq, 1jqy, 1juf, 1jyq, 1jzs, 1k06, 1k08, 1k6c, 1k6p, 1k6t, 1k6v, 1k9q, 1k9r, 1k9s, 1kc5, 1kcs, 1kdk, 1kds, 1kdw, 1ke0, 1ke3, 1kel, 1kjr, 1koj, 1kqb, 1kti, 1kug, 1kui, 1kuk, 1kv5, 1kwq, 1kwr, 1kyv, 1kz8, 1kzk, 1kzn, 1l2s, 1l5q, 1l5r, 1l5s, 1l6m, 1l7x, 1laf, 1lag, 1lah, 1leg, 1lek, 1lev, 1lhu, 1lhv, 1lhw, 1lkk, 1lkl, 1lkx, 1llb, 1lqf, 1lrt, 1lst, 1lt5, 1lt6, 1lvc, 1lvk, 1lxf, 1lyx, 1lzo, 1lzq, 1m0b, 1m13, 1m21, 1m2p, 1m2q, 1m2r, 1m51, 1m5b, 1m5c, 1m5d, 1m5e, 1m5f, 1m7d, 1m7i, 1m7y, 1mcz, 1me7, 1me8, 1mes, 1met, 1meu, 1mfa, 1mfd, 1mfg, 1mh5, 1mj7, 1mjj, 1mkd, 1ml1, 1mm6, 1mm7, 1mpl, 1mqd, 1mqg, 1mqh, 1mqi, 1mqj, 1mrw, 1mrx, 1ms7, 1msm, 1msn, 1mtr, 1mx1, 1mxo, 1mxu, 1my2, 1my3, 1my4, 1my8, 1n0t, 1n1g, 1n46, 1n4h, 1n5r, 1n7m, 1n7t, 1nax, 1nd5, 1nde, 1ngw, 1nh0, 1nhg, 1nhu, 1nhv, 1nhw, 1nhx, 1nhz, 1njf, 1njj, 1njs, 1nli, 1nlt, 1nnk, 1nnu, 1noi, 1noj, 1nok, 1npa, 1npv, 1npw, 1nq0, 1nq7, 1nu3, 1o41, 1o42, 1o43, 1o44, 1o45, 1o46, 1o47, 1o48, 1o49, 1o4a, 1o4b, 1o4d, 1o4e, 1o4f, 1o4g, 1o4h, 1o4i, 1o4j, 1o4k, 1o4l, 1o4m, 1o4n, 1o4o, 1o4p, 1o4q, 1o4r, 1o9d, 1o9e, 1oar, 1oau, 1oay, 1obx, 1ocq, 1odi, 1odj, 1ogd, 1ogx, 1ogz, 1ohr, 1okl, 1om1, 1onh, 1oq5, 1os5, 1ov3, 1oxn, 1oxq, 1oyn, 1p1n, 1p1o, 1p1q, 1p7m, 1p93, 1pa9, 1pb8, 1pb9, 1pbq, 1pcg, 1pi4, 1pi5, 1pig, 1ppi, 1pr1, 1pr5, 1pro, 1pu7, 1pu8, 1pum, 1pvn, 1pyw, 1pz5, 1pzi, 1q4x, 1q72, 1q83, 1q84, 1q95, 1q9d, 1q9m, 1qaw, 1qbr, 1qbt, 1qbu, 1qi0, 1qiw, 1qja, 1qjb, 1qji, 1qkn, 1qkt, 1qku, 1qm5, 1qpb, 1qpf, 1qpl, 1qq9, 1qs4, 1qti, 1qxw, 1qxy, 1qxz, 1qyg, 1r4w, 1r58, 1r5g, 1r5h, 1r6g, 1r6z, 1ro6, 1rp7, 1rpa, 1rpj, 1rql, 1s26, 1s3k, 1s50, 1s89, 1s9t, 1s9v, 1sbg, 1sbr, 1sdt, 1sdu, 1sdv, 1sgu, 1sh9, 1shd, 1siv, 1sj0, 1so2, 1soj, 1sqn, 1sr7, 1std, 1sw1, 1sw2, 1syh, 1syi, 1szd, 1t13, 1t5a, 1t69, 1t7j, 1tcw, 1tcx, 1tka, 1tkb, 1tkc, 1tpw, 1tr7, 1trd, 1tsi, 1tt1, 1ttm, 1tuf, 1txr, 1tyr, 1tze, 1u0g, 1u2r, 1u2y, 1u33, 1u3q, 1u3r, 1u3s, 1u65, 1u9e, 1udt, 1udu, 1uho, 1ui0, 1uj5, 1uj6, 1uod, 1uom, 1usk, 1uwf, 1uwt, 1uwu, 1uz4, 1uz8, 1vcu, 1vij, 1vik, 1vj5, 1vj6, 1vot, 1vso, 1vyq, 1w22, 1w25, 1w3k, 1w3l, 1w4l, 1w5v, 1w5w, 1w5x, 1w5y, 1w6r, 1w6y, 1w76, 1w80, 1wdn, 1we2, 1wvj, 1x0n, 1x76, 1x78, 1x7b, 1x7e, 1x7q, 1x7r, 1x8d, 1xa5, 1xb7, 1xd0, 1xfv, 1xge, 1xgi, 1xgj, 1xhy, 1xk5, 1xlx, 1xlz, 1xm4, 1xm6, 1xmu, 1xmy, 1xn0, 1xnx, 1xnz, 1xom, 1xon, 1xoq, 1xor, 1xos, 1xot, 1xow, 1xoz, 1xp0, 1xp1, 1xp6, 1xp9, 1xpc, 1xpz, 1xq0, 1xqc, 1xr8, 1xr9, 1xxh, 1xxi, 1xz8, 1xzx, 1y0l, 1y0x, 1y1m, 1y1z, 1y20, 1y2b, 1y2c, 1y2d, 1y2e, 1y2h, 1y2j, 1y2k, 1y8o, 1y8p, 1ya4, 1yda, 1ydb, 1ydd, 1yei, 1yej, 1yon, 1yt9, 1yvf, 1yvm, 1yvx, 1yvz, 1yw7, 1yw8, 1yy4, 1yye, 1yyr, 1yys, 1z1h, 1z1r, 1z2b, 1z34, 1z3t, 1z3v, 1z4n, 1z4o, 1z4u, 1z6p, 1z6q, 1z95, 1z9y, 1zaf, 1zaj, 1zc9, 1zd2, 1zd3, 1zd4, 1zd5, 1ze8, 1zea, 1zfk, 1zfp, 1zfq, 1zgb, 1zge, 1zkl, 1zkn, 1zky, 1zls, 1zlu, 1zlv, 1zlw, 1zoe, 1zog, 1zoh, 1zom, 1zp8, 1zpa, 1zpb, 1zpc, 1zsb, 1zsf, 1zsr, 1zub, 1zuc, 1zxc, 1zz1, 1zz3, 2a14, 2a2g, 2a3w, 2a3x, 2a58, 2a5s, 2a8h, 2aa6, 2adu, 2ael, 2al5, 2am4, 2am9, 2ama, 2amt, 2amv, 2ans, 2ao6, 2aoc, 2aod, 2aoe, 2aog, 2aoh, 2aq7, 2aqb, 2aqu, 2avm, 2avo, 2avq, 2avs, 2avv, 2aw1, 2ax6, 2ax9, 2ayr, 2az5, 2az8, 2az9, 2azb, 2azc, 2b1v, 2b1z, 2b9a, 2bb7, 2bmk, 2bmz, 2bpv, 2bpx, 2bpy, 2bqv, 2br6, 2bu5, 2c1n, 2c1p, 2cbj, 2cbr, 2cbs, 2cej, 2cem, 2cen, 2cex, 2cgr, 2chm, 2ci9, 2cia, 2ckm, 2clv, 2cmf, 2cmo, 2cn8, 2ctc, 2d06, 2d0k, 2d1x, 2d3u, 2d3z, 2d41, 2dbl, 2ddf, 2dri, 2dxs, 2e27, 2e2p, 2e2r, 2e91, 2e92, 2e93, 2e94, 2e95, 2ea2, 2ea4, 2eg7, 2eg8, 2epn, 2evc, 2evm, 2evo, 2ewp, 2ez7, 2f0z, 2f10, 2f14, 2f34, 2f35, 2f3k, 2f3r, 2f7i, 2f80, 2f81, 2f8g, 2f8i, 2fah, 2fai, 2fda, 2fdd, 2fde, 2ff1, 2ff2, 2fgh, 2fgu, 2fgv, 2fhy, 2fie, 2fix, 2fkf, 2fl5, 2fle, 2flh, 2fm0, 2fm5, 2fmb, 2fo4, 2fou, 2fov, 2foy, 2fqo, 2fqt, 2fr3, 2fv5, 2fv9, 2fvc, 2fxu, 2fzc, 2fzg, 2fzk, 2g2r, 2g5u, 2g6p, 2g78, 2g79, 2g83, 2g96, 2g97, 2g9q, 2g9r, 2g9u, 2g9v, 2ga2, 2gc8, 2gd8, 2gg0, 2gg2, 2gg3, 2gg5, 2gg7, 2gg8, 2gg9, 2ggb, 2ggu, 2ggx, 2gh6, 2giu, 2gj4, 2gl0, 2gm9, 2gmv, 2gpp, 2gvj, 2gvv, 2gz2, 2gzl, 2h15, 2h3e, 2h42, 2h44, 2h4n, 2h5a, 2h5e, 2ha0, 2ha2, 2ha3, 2ha4, 2ha5, 2ha6, 2ha7, 2hah, 2hai, 2hb3, 2hd1, 2hd6, 2hdq, 2hdr, 2hds, 2hdu, 2hdx, 2hkf, 2hl4, 2hnc, 2hoc, 2hpa, 2hrp, 2hs1, 2hs2, 2hvc, 2hwh, 2hwi, 2hzl, 2i0a, 2i0d, 2i0g, 2i0j, 2i1r, 2i2b, 2i2c, 2i3v, 2i4d, 2i4t, 2i4u, 2i4v, 2i4w, 2i4x, 2i72, 2idk, 2idw, 2ien, 2ieo, 2ihq, 2imd, 2iog, 2iok, 2ipo, 2isc, 2it4, 2iyf, 2j27, 2j3q, 2j47, 2j4a, 2j4g, 2j4q, 2j62, 2j7w, 2j7x, 2j87, 2jaj, 2jb5, 2jb6, 2jbo, 2jbp, 2jbv, 2jdl, 2jew, 2jfz, 2jiw, 2jj3, 2jjk, 2jjr, 2jnw, 2jo9, 2k2r, 2k62, 2kdh, 2kfx, 2kmx, 2l0i, 2l1r, 2l6j, 2l8r, 2l98, 2lh8, 2lsv, 2lwi, 2ly0, 2m3o, 2mip, 2mji, 2n27, 2nmx, 2nmy, 2nmz, 2nn1, 2nn7, 2nn8, 2nng, 2nnk, 2nno, 2nnp, 2nns, 2nnv, 2nq6, 2nq7, 2nsx, 2ntf, 2nv7, 2nw4, 2nwl, 2nww, 2nxd, 2nxl, 2nxm, 2nyr, 2o1c, 2o4h, 2o4k, 2o4l, 2o4n, 2o4p, 2o4s, 2o4z, 2o5d, 2o8h, 2o9a, 2o9i, 2oax, 2oaz, 2oei, 2off, 2ohv, 2oi0, 2on3, 2oqs, 2ork, 2os9, 2osf, 2osm, 2ot1, 2ovv, 2ovy, 2oxd, 2oxn, 2oxx, 2oxy, 2oz2, 2oz7, 2p15, 2p2a, 2p3a, 2p3b, 2p3c, 2p3d, 2p3g, 2p53, 2p7a, 2p7g, 2p7z, 2p8n, 2p98, 2p99, 2p9a, 2pbw, 2pcp, 2pcu, 2pix, 2piy, 2piz, 2pj0, 2pj1, 2pj2, 2pj3, 2pj4, 2pj5, 2pj6, 2pj7, 2pj8, 2pj9, 2pja, 2pjb, 2pjc, 2pjl, 2pk5, 2pk6, 2pmc, 2pog, 2pou, 2pov, 2pow, 2pqj, 2pqz, 2pri, 2prj, 2psu, 2psv, 2pu2, 2pv1, 2pvh, 2pvj, 2pvk, 2pvl, 2pvm, 2pvn, 2pvu, 2pwc, 2pwr, 2pyi, 2pym, 2pyn, 2pzy, 2q1l, 2q1q, 2q2a, 2q2c, 2q2n, 2q38, 2q54, 2q55, 2q5k, 2q63, 2q64, 2q6b, 2q6c, 2q70, 2q7y, 2q80, 2q8g, 2q8h, 2q8i, 2q92, 2q93, 2q94, 2q95, 2q96, 2q9m, 2q9n, 2q9y, 2qa8, 2qbw, 2qc6, 2qcd, 2qcf, 2qcg, 2qch, 2qci, 2qcm, 2qcn, 2qd6, 2qd7, 2qd8, 2qe2, 2qe4, 2qe5, 2qh6, 2qhc, 2qhy, 2qhz, 2qi0, 2qi1, 2qi3, 2qi4, 2qi5, 2qi6, 2qi7, 2qlm, 2qln, 2qm7, 2qm9, 2qn1, 2qn2, 2qn3, 2qnb, 2qnn, 2qnp, 2qnq, 2qo8, 2qoa, 2qp6, 2qpu, 2qrg, 2qrh, 2qrk, 2qrl, 2qrm, 2qrp, 2qrq, 2qta, 2qtn, 2qtr, 2qtu, 2qv7, 2qw1, 2qyk, 2qyn, 2r0z, 2r1w, 2r1x, 2r1y, 2r23, 2r2b, 2r38, 2r3t, 2r3w, 2r43, 2r4f, 2r59, 2r5p, 2r5q, 2r6w, 2r6y, 2r75, 2r7g, 2r8q, 2r9w, 2r9x, 2rc8, 2rc9, 2rcb, 2rcu, 2rcx, 2reg, 2rfh, 2rfy, 2ria, 2rib, 2rin, 2rk7, 2rk8, 2rka, 2rkd, 2rke, 2rkf, 2rkg, 2rox, 2rt5, 2std, 2toh, 2upj, 2uxx, 2uxz, 2uy0, 2uy3, 2uy4, 2uy5, 2uyq, 2v0n, 2v2c, 2v2h, 2v2q, 2v2v, 2v3d, 2v3e, 2v3u, 2v57, 2v58, 2v59, 2v5a, 2v5x, 2v77, 2v7d, 2v96, 2vb8, 2vba, 2vc9, 2vcb, 2vfk, 2vj8, 2vk2, 2vk6, 2vmc, 2vmd, 2vpe, 2vpg, 2vqj, 2vqm, 2vr0, 2vur, 2vvn, 2vvs, 2vvt, 2vw1, 2vw2, 2vxj, 2vxn, 2w0j, 2w12, 2w3o, 2w4x, 2w66, 2w67, 2w6c, 2w6m, 2w6n, 2w6o, 2w6p, 2w6q, 2w6z, 2w70, 2w71, 2w7x, 2w8y, 2w92, 2wb5, 2wbb, 2wbd, 2wca, 2wcx, 2wd3, 2weg, 2weh, 2wei, 2wej, 2weo, 2wey, 2wf5, 2wgs, 2who, 2whp, 2wib, 2wk2, 2wkt, 2wky, 2wkz, 2wl0, 2wl4, 2wl5, 2wly, 2wlz, 2wm0, 2wpb, 2wsx, 2wtc, 2wtd, 2wti, 2wtj, 2ww2, 2wxd, 2wzm, 2wzx, 2wzz, 2x09, 2x0y, 2x3t, 2x4o, 2x4r, 2x4s, 2x4t, 2x4u, 2x52, 2x6w, 2x6x, 2x6y, 2x7s, 2x7t, 2x7u, 2x85, 2xaf, 2xag, 2xah, 2xaj, 2xaq, 2xas, 2xbj, 2xbp, 2xde, 2xe4, 2xel, 2xg3, 2xj7, 2xm1, 2xm2, 2xm8, 2xm9, 2xo8, 2xpk, 2xsb, 2xtk, 2xuc, 2xuf, 2xui, 2xup, 2xvn, 2xwd, 2xwe, 2xwy, 2xxr, 2xxt, 2xxw, 2xxx, 2xxy, 2xye, 2xyf, 2xzc, 2xzq, 2xzw, 2y07, 2y0j, 2y1d, 2y1g, 2y2h, 2y2i, 2y2j, 2y2k, 2y2n, 2y2p, 2y36, 2y4k, 2y4l, 2y5k, 2y5l, 2y7i, 2y7k, 2y7p, 2y7w, 2y8c, 2y8i, 2y8l, 2y8q, 2ya6, 2ya7, 2ya8, 2ycf, 2ycq, 2ycr, 2ycs, 2ydf, 2yfa, 2yhd, 2yiq, 2yir, 2yit, 2yjq, 2yk1, 2ylo, 2ylp, 2ylq, 2yoj, 2yol, 2ypi, 2z3h, 2z4b, 2z4o, 2z4w, 2z4y, 2z4z, 2z50, 2z52, 2z78, 2z7h, 2z7i, 2z8e, 2z92, 2zas, 2zdx, 2zga, 2zit, 2zjw, 2zkj, 2zlf, 2zlg, 2zns, 2znt, 2znu, 2zpk, 2zv2, 2zvj, 3a1s, 3a1t, 3a29, 3a2o, 3a3y, 3a73, 3abt, 3abu, 3acl, 3ad7, 3ad8, 3aid, 3amv, 3ans, 3ant, 3ao1, 3ao2, 3ao4, 3ao5, 3ap4, 3ap7, 3aqt, 3arb, 3ard, 3are, 3arf, 3arg, 3arp, 3arq, 3arr, 3art, 3aru, 3arv, 3arw, 3arx, 3ary, 3arz, 3as0, 3as1, 3as2, 3as3, 3at1, 3at3, 3at4, 3atu, 3atv, 3ay0, 3ay9, 3aya, 3ayc, 3ayd, 3b0w, 3b3c, 3b3s, 3b3w, 3b3x, 3b4f, 3b4p, 3b50, 3b5r, 3b65, 3b66, 3b67, 3b68, 3b78, 3b7i, 3b7r, 3b7u, 3b82, 3b8h, 3b92, 3b9g, 3bb1, 3bc4, 3bcs, 3be9, 3bet, 3bex, 3bf1, 3bft, 3bfu, 3bg8, 3bgb, 3bgc, 3bgl, 3bgm, 3bjc, 3bki, 3bl0, 3bl1, 3bl7, 3bl9, 3bla, 3bls, 3blt, 3blu, 3bm6, 3bm8, 3bpc, 3bqc, 3br9, 3bsc, 3bux, 3bva, 3bvb, 3bwk, 3bxs, 3bze, 3bzf, 3c0z, 3c10, 3c2u, 3c7n, 3c7p, 3caj, 3cbs, 3cct, 3ccw, 3ccz, 3cd0, 3cd5, 3cd7, 3cda, 3cdb, 3cde, 3cfn, 3cft, 3cho, 3chp, 3chq, 3chr, 3chs, 3cii, 3cj2, 3cj3, 3cj4, 3cj5, 3cke, 3ckt, 3cn0, 3co9, 3cow, 3coy, 3coz, 3cso, 3cvk, 3cwj, 3cwk, 3cx9, 3cyw, 3cyx, 3cyz, 3cz1, 3czv, 3d1x, 3d1y, 3d1z, 3d20, 3d25, 3d27, 3d28, 3d2e, 3d2r, 3d2t, 3d3p, 3d3x, 3d5m, 3d78, 3d7k, 3d7m, 3d8w, 3d9k, 3d9l, 3d9m, 3d9n, 3d9o, 3d9p, 3d9z, 3daz, 3dbu, 3dc2, 3dc3, 3dcc, 3dcr, 3dcs, 3dcw, 3dd0, 3dd8, 3dg8, 3dga, 3djk, 3dk1, 3dkj, 3dln, 3dow, 3dp4, 3dsz, 3dtc, 3e0p, 3e16, 3e3b, 3e3u, 3e51, 3e6k, 3e6y, 3e81, 3e8n, 3e8r, 3e90, 3e9h, 3e9i, 3ebo, 3ebp, 3ecn, 3eft, 3ej5, 3ekp, 3ekq, 3eks, 3ekt, 3ekv, 3ekw, 3ekx, 3eky, 3el0, 3el1, 3el4, 3el5, 3el9, 3elc, 3eor, 3eqb, 3erd, 3ern, 3ert, 3ery, 3esj, 3ess, 3ewu, 3ewz, 3ex2, 3ex3, 3ex6, 3eys, 3eyu, 3f07, 3f0r, 3f6e, 3f6g, 3f6h, 3f7b, 3f7g, 3f7u, 3f81, 3f8e, 3fas, 3fat, 3fc8, 3fcb, 3ffp, 3fh5, 3fh7, 3fh8, 3fhe, 3fhr, 3fkv, 3fl5, 3fmq, 3fmr, 3fnm, 3fpm, 3fqk, 3fql, 3frg, 3frz, 3fsj, 3fsm, 3ft2, 3ft3, 3ft4, 3ftq, 3fts, 3ftu, 3ftv, 3ftw, 3fty, 3ftz, 3fu0, 3fu3, 3fu5, 3fu6, 3fud, 3fue, 3fuf, 3fuh, 3fui, 3fuj, 3fuk, 3ful, 3fum, 3fun, 3fuz, 3fv1, 3fv2, 3fvg, 3fvk, 3fvl, 3fvn, 3fw3, 3fw4, 3fwv, 3fx6, 3fxw, 3fzn, 3g08, 3g0w, 3g2h, 3g2i, 3g2j, 3g2k, 3g2l, 3g2n, 3g3d, 3g3m, 3g3n, 3g3r, 3g42, 3g45, 3g4g, 3g4i, 3g4k, 3g4l, 3g58, 3g5k, 3g86, 3g8e, 3g8o, 3ga5, 3gba, 3gbb, 3gdt, 3ggu, 3gi4, 3gi5, 3gi6, 3gkz, 3gm0, 3gnv, 3gnw, 3gol, 3gqz, 3gr2, 3grj, 3gs6, 3gs7, 3gsg, 3gsm, 3gtc, 3gv9, 3gvb, 3gws, 3gwt, 3gxy, 3gyn, 3h03, 3h06, 3h21, 3h22, 3h23, 3h26, 3h2a, 3h2c, 3h2f, 3h2m, 3h2n, 3h2o, 3h30, 3h59, 3h5b, 3h5s, 3h5u, 3h98, 3h9f, 3hau, 3hav, 3haw, 3hbo, 3hc8, 3hdk, 3hdz, 3hf6, 3hf8, 3hfb, 3hfj, 3hg1, 3hha, 3hhk, 3hit, 3hiv, 3hj0, 3hkn, 3hkq, 3hkt, 3hku, 3hkw, 3hky, 3hlo, 3hmv, 3hnz, 3ho2, 3ho9, 3hq5, 3hqw, 3hqy, 3hqz, 3hr1, 3hs4, 3hvh, 3hvi, 3hvj, 3hvk, 3hzk, 3hzm, 3hzv, 3hzy, 3i02, 3i1y, 3i28, 3i4a, 3i4y, 3i51, 3i6m, 3i6o, 3i6z, 3i73, 3i7b, 3i7c, 3i7e, 3i9g, 3iad, 3iae, 3iaf, 3iaw, 3ibi, 3ibl, 3ibn, 3ibu, 3ieo, 3ies, 3iet, 3if7, 3ifl, 3ifo, 3ifp, 3igp, 3igv, 3iiw, 3iiy, 3ij0, 3ij1, 3ijh, 3ijy, 3ikc, 3ilq, 3imc, 3ime, 3img, 3imy, 3iob, 3ioc, 3iod, 3ioe, 3ip5, 3ip6, 3ip8, 3ip9, 3ipa, 3ipb, 3ipe, 3ipx, 3ipy, 3iqg, 3iqh, 3iqi, 3iqj, 3iqu, 3iqv, 3isj, 3itu, 3iu7, 3iu8, 3iu9, 3iub, 3iuc, 3iue, 3ivc, 3ivg, 3ivx, 3ixg, 3jpx, 3jrs, 3jsi, 3jsw, 3juo, 3jup, 3juq, 3jwq, 3jwr, 3jzc, 3jzf, 3jzg, 3jzh, 3jzi, 3k22, 3k23, 3k26, 3k27, 3k2f, 3k3e, 3k3g, 3k3h, 3k8c, 3ka2, 3kb3, 3kba, 3kbz, 3kc0, 3kc1, 3kdb, 3kdc, 3kdd, 3kdm, 3kga, 3kgq, 3kgt, 3kgu, 3kig, 3kmc, 3kme, 3koo, 3kwa, 3kyf, 3l08, 3l0k, 3l0n, 3l0v, 3l79, 3l7a, 3l7b, 3l7c, 3l7d, 3ldp, 3ldq, 3le8, 3le9, 3lea, 3lf0, 3lgp, 3lhs, 3li2, 3lkh, 3lkj, 3lmk, 3lpl, 3lpt, 3lpu, 3lq2, 3ls4, 3luo, 3lvw, 3lxe, 3lxg, 3ly2, 3lzs, 3lzu, 3lzv, 3m1k, 3m2w, 3m3x, 3m3z, 3m40, 3m5e, 3m67, 3m89, 3m96, 3m9f, 3mam, 3max, 3mb6, 3mb7, 3mbl, 3mdz, 3mf5, 3mhc, 3mhi, 3mhl, 3mhm, 3mho, 3mi2, 3mj5, 3ml2, 3ml4, 3ml5, 3mlb, 3mmf, 3mna, 3mnu, 3moe, 3mof, 3moh, 3mqf, 3mrt, 3mrv, 3mrx, 3ms2, 3ms4, 3ms7, 3msc, 3mt7, 3mt8, 3mt9, 3mta, 3mtb, 3mtd, 3mwu, 3mww, 3mxc, 3mxd, 3mxe, 3mxy, 3myq, 3mz3, 3mz6, 3mzc, 3n0n, 3n23, 3n2p, 3n3j, 3n4b, 3n51, 3n7h, 3n7r, 3n7s, 3nal, 3nam, 3nan, 3nb5, 3nc4, 3nc9, 3ncg, 3ncq, 3ncr, 3nee, 3nef, 3neg, 3neo, 3nes, 3nex, 3nf6, 3nf7, 3nf8, 3nf9, 3nga, 3ni5, 3nik, 3nil, 3nim, 3nkx, 3nok, 3np7, 3np9, 3npa, 3ns7, 3nu3, 3nu4, 3nu5, 3nu6, 3nu9, 3nuj, 3nuo, 3nw9, 3nwb, 3nwe, 3ny3, 3o0e, 3o0j, 3o4l, 3o56, 3o57, 3o64, 3o6m, 3o75, 3o86, 3o87, 3o88, 3o99, 3o9a, 3o9b, 3o9c, 3o9d, 3o9e, 3o9f, 3o9g, 3o9h, 3o9i, 3oay, 3ob0, 3ocz, 3oe4, 3oe5, 3ogp, 3ogq, 3oik, 3oil, 3oim, 3ok9, 3oku, 3okv, 3old, 3oli, 3oq5, 3orn, 3os3, 3otf, 3otq, 3ov1, 3ove, 3ovn, 3owj, 3owk, 3owl, 3oxc, 3oy0, 3oyq, 3oys, 3ozj, 3ozr, 3ozs, 3ozt, 3p3h, 3p3j, 3p3r, 3p3s, 3p3t, 3p3u, 3p44, 3p4v, 3p55, 3p58, 3p5l, 3p8e, 3p8h, 3p8p, 3p9l, 3p9m, 3p9t, 3pab, 3pcu, 3pd8, 3pd9, 3pdc, 3pe1, 3pe2, 3pgu, 3pka, 3pkb, 3pkc, 3pkd, 3pke, 3pn1, 3po6, 3pp1, 3ppo, 3ppp, 3ppq, 3ppr, 3pty, 3pwd, 3pwk, 3pwm, 3q0z, 3q2j, 3q72, 3q77, 3q7p, 3q7q, 3q8d, 3q8h, 3q92, 3qa2, 3qaa, 3qai, 3qel, 3qem, 3qfd, 3qg6, 3qi3, 3qi4, 3qpn, 3qpo, 3qpp, 3qps, 3qqa, 3qqs, 3qs8, 3qvu, 3qvv, 3qxm, 3r0t, 3r0w, 3r0y, 3r16, 3r17, 3r2b, 3r2y, 3r42, 3r5m, 3r6c, 3r6t, 3r6u, 3r88, 3rbq, 3rdh, 3rdo, 3rdq, 3rg2, 3rik, 3rj7, 3rl3, 3rl4, 3rl7, 3ro0, 3ro4, 3rsr, 3rt6, 3rt8, 3rtf, 3rti, 3rup, 3rv3, 3rv6, 3rv7, 3rv8, 3rv9, 3rwg, 3rwh, 3rwj, 3ry8, 3ryj, 3ryv, 3ryx, 3ryy, 3ryz, 3rz0, 3rz1, 3rz5, 3rz7, 3rz8, 3s0b, 3s0d, 3s0e, 3s0j, 3s1y, 3s22, 3s2v, 3s43, 3s45, 3s53, 3s54, 3s56, 3s68, 3s71, 3s72, 3s73, 3s74, 3s75, 3s76, 3s77, 3s78, 3s8l, 3s8n, 3s8o, 3s8x, 3s9e, 3s9i, 3s9t, 3s9z, 3sad, 3sap, 3sax, 3saz, 3sb0, 3sbh, 3sbi, 3sff, 3sfh, 3shy, 3shz, 3sie, 3sk2, 3ska, 3ske, 3skh, 3sl4, 3sl5, 3sl8, 3slz, 3sm1, 3sm2, 3sn7, 3sni, 3snl, 3so9, 3spk, 3st5, 3st6, 3std, 3sur, 3sus, 3sut, 3suu, 3suv, 3suw, 3sx9, 3sxf, 3sym, 3syr, 3t01, 3t07, 3t0l, 3t0m, 3t0t, 3t0x, 3t1l, 3t1m, 3t3c, 3t3d, 3t3e, 3t3g, 3t3h, 3t3i, 3t3u, 3t3v, 3t4n, 3t4p, 3t5u, 3t60, 3t64, 3t6y, 3t70, 3t82, 3t83, 3t84, 3t85, 3ta0, 3ta1, 3tao, 3tct, 3tcy, 3td4, 3tdh, 3tdj, 3te5, 3tf6, 3tf7, 3tfk, 3tge, 3th9, 3tjh, 3tk2, 3tkw, 3tkz, 3tl0, 3tlh, 3tmk, 3tpu, 3ttp, 3ttz, 3tu9, 3tvl, 3tvx, 3twp, 3tyq, 3tyv, 3tza, 3u0d, 3u0p, 3u0t, 3u10, 3u2k, 3u4o, 3u4r, 3u4u, 3u7s, 3u81, 3u90, 3u92, 3u93, 3u9c, 3ua8, 3ual, 3ubx, 3ud7, 3ud8, 3ud9, 3uda, 3uec, 3ued, 3uef, 3ui7, 3uig, 3uih, 3uii, 3uij, 3uik, 3uo9, 3uph, 3upi, 3upv, 3upx, 3upz, 3ut5, 3uu1, 3uug, 3uuo, 3ux0, 3uxk, 3uxl, 3uyr, 3v01, 3v04, 3v3l, 3v49, 3v51, 3v5g, 3v5p, 3v5t, 3v78, 3v7x, 3v9b, 3vbd, 3veh, 3vf5, 3vf7, 3vfa, 3vfb, 3vh9, 3vhu, 3vhv, 3voz, 3vp1, 3vp2, 3vp3, 3vp4, 3vva, 3vws, 3vzd, 3w54, 3w5e, 3w8o, 3w9r, 3wab, 3wc5, 3wc7, 3wd9, 3wff, 3wfg, 3wi2, 3wig, 3wix, 3wiy, 3wk4, 3wk5, 3wk6, 3wk7, 3wk8, 3wk9, 3wka, 3wkb, 3wkc, 3wkd, 3wke, 3wqm, 3ws8, 3ws9, 3wyk, 3wyl, 3wym, 3zhx, 3zhz, 3zi0, 3zlq, 3zls, 3zlv, 3zlw, 3zlx, 3zly, 3zm4, 3zmt, 3zmu, 3zmv, 3zmz, 3zn0, 3zn1, 3znr, 3zns, 3zp9, 3zps, 3zpt, 3zpu, 3zq9, 3zqt, 3zso, 3zsq, 3zsw, 3zsx, 3zsy, 3zsz, 3zt1, 3zt2, 3zt3, 3zt4, 3zv7, 3zxe, 3zxr, 3zxv, 3zy2, 3zy5, 4a0j, 4a16, 4a23, 4a4q, 4a6b, 4a6c, 4a9r, 4a9s, 4a9t, 4a9u, 4aaw, 4abu, 4abv, 4ac3, 4acf, 4ael, 4ah9, 4ahr, 4ahs, 4ahu, 4ahv, 4aml, 4an2, 4an3, 4an9, 4anb, 4anm, 4aq4, 4ara, 4arb, 4ark, 4ask, 4att, 4auj, 4auy, 4av0, 4av4, 4av5, 4avg, 4avh, 4avi, 4avj, 4ay5, 4ay6, 4az5, 4az6, 4azb, 4azc, 4azg, 4azi, 4azt, 4b1j, 4b2d, 4b6c, 4b6e, 4b6f, 4b71, 4b73, 4b74, 4b76, 4b7z, 4b80, 4b81, 4b82, 4b83, 4b84, 4b85, 4b9h, 4b9z, 4bb9, 4bcw, 4bda, 4bdb, 4bdc, 4bdd, 4bde, 4bdf, 4bdg, 4bdh, 4bdi, 4bdj, 4bdk, 4bds, 4bdt, 4bf1, 4bf6, 4bg6, 4bgx, 4bgy, 4bh3, 4bh4, 4bi6, 4bi7, 4bqh, 4bqs, 4bt3, 4bt4, 4bt5, 4btl, 4buq, 4bvb, 4c0r, 4c16, 4c3k, 4c6u, 4c6v, 4c6x, 4c6z, 4c70, 4c71, 4c72, 4c73, 4ca4, 4cbt, 4cby, 4cc5, 4cc6, 4ccd, 4cd1, 4cd6, 4cd8, 4cdr, 4ceb, 4cfe, 4cff, 4cgi, 4cgj, 4cig, 4cj4, 4cjp, 4cjq, 4cjr, 4ck3, 4cku, 4cp7, 4cpq, 4cpr, 4cps, 4cpt, 4cpu, 4cpw, 4cpx, 4cq0, 4cra, 4crb, 4crc, 4crf, 4csj, 4css, 4cst, 4csy, 4cts, 4d08, 4d09, 4d1j, 4d3h, 4d4d, 4d52, 4d62, 4d63, 4d7b, 4d8a, 4d8z, 4d9p, 4daf, 4dai, 4db7, 4ddh, 4ddk, 4ddl, 4ddm, 4de5, 4der, 4des, 4det, 4deu, 4dew, 4dff, 4dfg, 4dgm, 4dgn, 4dgo, 4dhm, 4dhn, 4dho, 4dhp, 4dhq, 4dhr, 4dhs, 4dht, 4dhu, 4dj7, 4djo, 4djp, 4djq, 4djr, 4dld, 4dmn, 4dq2, 4dru, 4dst, 4dsu, 4duh, 4dxg, 4dy6, 4e0w, 4e0x, 4e1m, 4e35, 4e3b, 4e3d, 4e3f, 4e3g, 4e3h, 4e3i, 4e3j, 4e3k, 4e3l, 4e3m, 4e3n, 4e3o, 4e49, 4e4a, 4e5d, 4e5h, 4e90, 4ea3, 4ede, 4eej, 4ef6, 4efg, 4efk, 4eg4, 4eg5, 4eg6, 4eg7, 4ega, 4ej2, 4ej8, 4ejl, 4eke, 4eky, 4el0, 4el5, 4em7, 4emf, 4emr, 4emv, 4en4, 4eo4, 4eo6, 4eo8, 4eoh, 4eoy, 4ep2, 4epy, 4eqf, 4eqj, 4esi, 4ew2, 4ew3, 4exh, 4exz, 4eyr, 4ezr, 4ezy, 4f20, 4f39, 4fab, 4fbx, 4fcb, 4fcd, 4fe6, 4fe9, 4fev, 4few, 4fiv, 4fk7, 4fli, 4flj, 4flk, 4fll, 4fmu, 4fpf, 4fpk, 4fr3, 4ft2, 4fxf, 4fxj, 4fxq, 4fxy, 4fyh, 4fz3, 4fzj, 4g0c, 4g2j, 4g2l, 4g2r, 4g2w, 4g2y, 4g4p, 4g5f, 4g5y, 4g69, 4g8m, 4g8n, 4g93, 4ge1, 4ge2, 4ge5, 4ge6, 4gee, 4gfd, 4gfn, 4ggl, 4ggz, 4gh6, 4ghi, 4giu, 4gkc, 4gkh, 4gki, 4gkm, 4gmc, 4gne, 4gqp, 4gqq, 4gqr, 4gs9, 4gui, 4guj, 4gvc, 4gvd, 4gvm, 4gw6, 4gwi, 4gxs, 4gye, 4gz3, 4gzf, 4h4b, 4h4d, 4h4e, 4hai, 4hbn, 4hdb, 4hdc, 4hdf, 4hdp, 4he9, 4heg, 4hej, 4heu, 4hf4, 4hiq, 4his, 4hkp, 4hla, 4hlc, 4hld, 4hlw, 4hmq, 4hnc, 4ht0, 4ht2, 4htx, 4hu1, 4huo, 4hup, 4hv3, 4hv7, 4hw2, 4hw3, 4hwb, 4hwo, 4hwp, 4hwr, 4hws, 4hwt, 4hxw, 4hz5, 4hzm, 4i1r, 4i47, 4i71, 4i72, 4i73, 4i74, 4i8w, 4i8z, 4i9r, 4i9s, 4i9z, 4ia0, 4iaw, 4iax, 4ibb, 4ibc, 4ibd, 4ibe, 4ibf, 4ibg, 4ibi, 4ibj, 4ibk, 4idt, 4igr, 4ih5, 4ih6, 4ih7, 4iho, 4ij1, 4ijh, 4ijl, 4ikn, 4ikr, 4iks, 4ikt, 4iku, 4io2, 4io3, 4io4, 4io5, 4io6, 4io7, 4io8, 4irx, 4isu, 4ith, 4iti, 4itj, 4itp, 4iuo, 4iur, 4iut, 4iuu, 4iuv, 4iwz, 4ixu, 4iz0, 4izm, 4j03, 4j04, 4j06, 4j08, 4j0a, 4j2t, 4j4v, 4j8r, 4j93, 4jbl, 4jc1, 4jck, 4jda, 4je7, 4je8, 4jfd, 4jfe, 4jff, 4jhz, 4jit, 4jjs, 4jju, 4jkw, 4jlj, 4jlm, 4jln, 4jls, 4jmg, 4jmh, 4jn2, 4jn4, 4jnc, 4jne, 4jnj, 4jnm, 4joe, 4jof, 4jog, 4joh, 4joj, 4jok, 4jpx, 4jpy, 4jr5, 4jsa, 4jsr, 4jss, 4jsz, 4jt8, 4jt9, 4ju3, 4ju4, 4ju6, 4ju7, 4jvi, 4jvq, 4jxs, 4jxv, 4jxw, 4jyb, 4jyc, 4k19, 4k3h, 4k42, 4k43, 4k4j, 4k55, 4k6i, 4k6y, 4k72, 4k75, 4k76, 4kai, 4kax, 4kb7, 4kb9, 4kbi, 4kcg, 4kfp, 4kfq, 4kni, 4knj, 4knm, 4knn, 4kom, 4kon, 4kp5, 4kp6, 4kp8, 4kqo, 4kqp, 4kqq, 4kqr, 4kw6, 4kwp, 4kxl, 4kxm, 4kxn, 4kz3, 4kz4, 4kz5, 4kz6, 4kz7, 4kz8, 4kza, 4kzb, 4l0l, 4l1a, 4l2l, 4l4l, 4l4m, 4l4v, 4l4z, 4l50, 4l51, 4l5j, 4la7, 4lar, 4lbl, 4lbo, 4lbp, 4lh2, 4lh3, 4lh5, 4lh6, 4lh7, 4lhv, 4li0, 4lkg, 4lkh, 4lkj, 4lkk, 4lkq, 4ll3, 4llj, 4llk, 4llp, 4llx, 4lm0, 4lm1, 4lm2, 4lm3, 4lm4, 4lmn, 4lnw, 4lov, 4lp0, 4lpb, 4lps, 4lsj, 4lts, 4luo, 4luv, 4luz, 4lv1, 4lv2, 4lv3, 4lw1, 4lwc, 4lww, 4lxz, 4ly1, 4ly9, 4m0e, 4m0f, 4m0r, 4m2r, 4m2u, 4m2v, 4m2w, 4m48, 4m6p, 4m6q, 4m7j, 4m84, 4m8e, 4m8h, 4m8x, 4m8y, 4mb9, 4mbc, 4mc1, 4mc2, 4mc6, 4mc9, 4md6, 4mg5, 4mg6, 4mg7, 4mg8, 4mg9, 4mga, 4mgb, 4mgc, 4mgd, 4mho, 4mhs, 4mi3, 4mi6, 4mi9, 4mib, 4mic, 4mji, 4mjo, 4mk7, 4mk8, 4mk9, 4mka, 4mlt, 4mlx, 4mmp, 4mnp, 4mnq, 4mo8, 4mot, 4mp2, 4mp7, 4mpc, 4mpe, 4mpn, 4mq6, 4mqu, 4mra, 4mrd, 4mre, 4mrf, 4mrg, 4mrh, 4mro, 4mrw, 4mrz, 4ms0, 4msa, 4msc, 4mse, 4msl, 4msn, 4mss, 4msu, 4mue, 4muf, 4muk, 4mul, 4muw, 4mvh, 4mvw, 4mvx, 4mvy, 4mw0, 4mw1, 4mw2, 4mw4, 4mw5, 4mw6, 4mw7, 4mw9, 4mwb, 4mwc, 4mwe, 4mx1, 4mx5, 4mx9, 4mxa, 4myd, 4myq, 4mz4, 4n07, 4n7e, 4n7g, 4n7h, 4n7y, 4n84, 4n8q, 4n9b, 4n9c, 4n9d, 4n9e, 4na7, 4na8, 4nb6, 4ncm, 4ncn, 4nie, 4nj9, 4nja, 4nk3, 4nl1, 4nld, 4nmo, 4nmp, 4nms, 4nmt, 4nmv, 4non, 4np2, 4np3, 4nvp, 4nw7, 4nwc, 4nwd, 4nxq, 4nxr, 4ny3, 4nyf, 4o0a, 4o0j, 4o0z, 4o10, 4o12, 4o13, 4o15, 4o1b, 4o1d, 4o28, 4o2a, 4o2b, 4o2c, 4o2e, 4o2f, 4o3a, 4o3b, 4o3c, 4o4y, 4o55, 4o5b, 4o7d, 4oak, 4oar, 4ocx, 4ocz, 4od0, 4odk, 4odm, 4odp, 4odq, 4oee, 4oef, 4oeg, 4oel, 4oem, 4oew, 4oex, 4ofl, 4ohk, 4ohm, 4oho, 4ohp, 4ojq, 4ok3, 4ok5, 4ok6, 4okp, 4oks, 4old, 4olh, 4omd, 4ona, 4onf, 4ono, 4ool, 4oow, 4op1, 4op2, 4op3, 4oq5, 4oq6, 4or4, 4or6, 4oty, 4oue, 4ovz, 4ow0, 4owm, 4own, 4owo, 4owv, 4ozj, 4ozl, 4ozn, 4ozo, 4p0n, 4p1r, 4p1u, 4p4s, 4p4t, 4p58, 4p5d, 4p5e, 4p6w, 4p6x, 4pdk, 4pf3, 4pg9, 4pgb, 4pgc, 4pgd, 4pge, 4phv, 4phw, 4pid, 4piq, 4pis, 4pji, 4pl6, 4pli, 4pm0, 4po7, 4poh, 4poj, 4pow, 4pox, 4pp0, 4pp3, 4pp5, 4psb, 4pvv, 4pxm, 4pyn, 4pyo, 4pyq, 4pyx, 4pyy, 4pzh, 4q06, 4q07, 4q08, 4q09, 4q0k, 4q0l, 4q18, 4q19, 4q1a, 4q1b, 4q1c, 4q1d, 4q1e, 4q1f, 4q1w, 4q1x, 4q1y, 4q3q, 4q46, 4q6d, 4q6e, 4q7p, 4q7s, 4q7v, 4q7w, 4q81, 4q83, 4q87, 4q8x, 4q8y, 4q90, 4q99, 4q9y, 4qdk, 4qf9, 4qfg, 4qfr, 4qfs, 4qg7, 4qga, 4qge, 4qgf, 4qgg, 4qgh, 4qgi, 4qiy, 4qiz, 4qj0, 4qjm, 4qjo, 4qjp, 4qjw, 4qjx, 4qkd, 4ql8, 4qnb, 4qok, 4qpl, 4qtl, 4qy3, 4r3w, 4r4c, 4r4i, 4r4o, 4r4q, 4r4t, 4r59, 4r5a, 4r5b, 4rdn, 4res, 4ret, 4rfc, 4rfd, 4riu, 4riv, 4rlk, 4rll, 4rlt, 4rlu, 4rlw, 4rn0, 4rn1, 4rn2, 4rn4, 4rs0, 4ruu, 4rux, 4ruy, 4ruz, 4rww, 4ryd, 4s3e, 4s3f, 4std, 4tim, 4tkn, 4tlr, 4tn2, 4tpk, 4tpm, 4tpp, 4trc, 4ts1, 4ttv, 4tx6, 4txe, 4ty6, 4ty7, 4u0c, 4u0d, 4u0e, 4u0f, 4u0x, 4u1b, 4u4s, 4u4x, 4u69, 4u6c, 4u6e, 4u6w, 4u6x, 4u6z, 4u70, 4u71, 4u73, 4u8w, 4uco, 4ucr, 4ucs, 4uct, 4ucu, 4ucv, 4uda, 4udb, 4ufh, 4ufi, 4ufj, 4ufk, 4ufl, 4ufm, 4ufz, 4uia, 4uib, 4uil, 4uin, 4unp, 4up5, 4url, 4urm, 4urn, 4uro, 4usi, 4uv8, 4uv9, 4uva, 4uvb, 4uvc, 4uxj, 4v1c, 4v25, 4w97, 4wbg, 4wcu, 4wj5, 4wk1, 4wlb, 4wn0, 4wn1, 4wn5, 4wpf, 4wr7, 4wri, 4wrq, 4wup, 4ww6, 4ww8, 4wx4, 4wx6, 4wx7, 4wxi, 4wyy, 4wz4, 4x0f, 4x0z, 4x11, 4x13, 4x1f, 4x2s, 4x3e, 4x3i, 4x47, 4x48, 4x49, 4x50, 4x5p, 4x5q, 4x5r, 4x6k, 4x6m, 4x6n, 4x6o, 4x6p, 4x6x, 4x6y, 4xcb, 4xe1, 4xhe, 4xii, 4xk9, 4xkb, 4xkc, 4xo8, 4xqu, 4xt2, 4xt9, 4xuc, 4xue, 4xxh, 4xy2, 4xyc, 4y16, 4y2b, 4y2j, 4y2p, 4y2q, 4y2s, 4y2t, 4y2u, 4y2v, 4y2x, 4y2y, 4y32, 4y3b, 4y5i, 4y87, 4y8c, 4y8x, 4y8y, 4y8z, 4yab, 4yad, 4yat, 4yax, 4ybm, 4ybs, 4ybt, 4yc9, 4ycu, 4ycw, 4ydf, 4ydg, 4ydn, 4ye3, 4yec, 4yff, 4yfi, 4yhm, 4yho, 4yhq, 4yjn, 4ykj, 4ykk, 4ymb, 4ymq, 4ymx, 4yoz, 4yqh, 4ys7, 4ysl, 4yw2, 4yx4, 4yx9, 4yxi, 4yxo, 4yxu, 4yyt, 4z0q, 4z1e, 4z1j, 4z1k, 4z1n, 4zbf, 4zbi, 4zip, 4zjr, 4zjw, 4zls, 4zme, 4zmf, 4zo5, 4zom, 4zow, 4zsh, 4zt2, 4zt3, 4zt4, 4zt5, 4zt6, 4zt7, 4zt8, 4zum, 4zun, 4zuo, 4zup, 4zuq, 4zur, 4zv1, 4zv2, 4zvi, 4zwx, 4zwy, 4zwz, 4zx0, 4zx1, 4zyr, 4zyt, 4zyu, 4zyv, 4zyw, 4zyx, 4zyy, 4zyz, 4zz0, 4zz1, 4zz2, 4zz3, 5a09, 5a0a, 5a0b, 5a0c, 5a2i, 5a2j, 5a2k, 5a2s, 5a3h, 5a5d, 5a5v, 5a69, 5a6a, 5a6b, 5a6h, 5a6i, 5a6k, 5a8x, 5a8y, 5a8z, 5aan, 5abe, 5abf, 5abg, 5abh, 5abw, 5ad1, 5aen, 5aes, 5ai0, 5ai1, 5ai4, 5ai5, 5ai6, 5ai8, 5ai9, 5aia, 5aib, 5aic, 5ak2, 5ak3, 5ak4, 5ak5, 5ak6, 5ake, 5akg, 5akh, 5aki, 5akj, 5akk, 5akl, 5akz, 5alb, 5ald, 5ale, 5alf, 5alg, 5alh, 5ali, 5alj, 5alk, 5all, 5alm, 5aln, 5alo, 5alp, 5alr, 5als, 5alt, 5alu, 5alv, 5alw, 5alx, 5aly, 5alz, 5am0, 5am1, 5am2, 5am3, 5am4, 5am5, 5amd, 5amg, 5aml, 5aph, 5apj, 5aqf, 5aqg, 5aqh, 5aqj, 5aqk, 5aqn, 5aqo, 5aqp, 5aqq, 5aqr, 5aqt, 5aqu, 5aqv, 5aqz, 5ar0, 5ar4, 5ar5, 5ar7, 5ar8, 5awt, 5axi, 5axp, 5axq, 5ayt, 5azf, 5azg, 5b0x, 5b4k, 5b4l, 5boj, 5bpp, 5bry, 5brz, 5bs0, 5bs4, 5btv, 5bv3, 5bwb, 5bwc, 5byi, 5c1w, 5c28, 5c29, 5c2a, 5c2e, 5c2h, 5c4o, 5c4s, 5c4t, 5c4u, 5c5h, 5cbr, 5cbs, 5cc2, 5cdh, 5cj6, 5cjf, 5ckr, 5cls, 5cp9, 5cqu, 5cs3, 5cs5, 5cs6, 5csh, 5cso, 5csp, 5cst, 5ct1, 5ct2, 5cu2, 5cu4, 5czb, 5d1r, 5d6e, 5d6f, 5d6p, 5d6q, 5d7c, 5d7r, 5dex, 5dgu, 5dgw, 5dh4, 5dh5, 5dhp, 5dhq, 5dhr, 5dhs, 5dht, 5dhu, 5doh, 5dq8, 5dqe, 5dqf, 5drs, 5dtj, 5dy5, 5dyo, 5dyt, 5dyw, 5dyy, 5e28, 5e2k, 5e2m, 5e2n, 5e2o, 5e2p, 5e2r, 5e2s, 5e5g, 5e7n, 5e88, 5e89, 5e8a, 5edi, 5eei, 5eek, 5een, 5ef7, 5ef8, 5efa, 5efb, 5efc, 5efh, 5efj, 5eh5, 5eh7, 5eh8, 5ehe, 5ehn, 5ehq, 5ehv, 5ehw, 5eie, 5ejv, 5ekh, 5ekj, 5ekm, 5el2, 5el9, 5ele, 5elf, 5elv, 5elw, 5en3, 5eth, 5evz, 5ewj, 5ewm, 5ewz, 5exl, 5exm, 5exn, 5exw, 5exx, 5ey4, 5eym, 5f1x, 5f2f, 5f2k, 5f2r, 5f3t, 5f3z, 5f41, 5fb7, 5fcw, 5fcz, 5fdc, 5fdi, 5fdo, 5fdr, 5fhn, 5fho, 5fi2, 5fi6, 5fi7, 5fiv, 5fkj, 5fky, 5fl0, 5fl1, 5fl4, 5fl5, 5fl6, 5flo, 5flp, 5flq, 5fls, 5flt, 5fng, 5fni, 5fnj, 5fp0, 5fpp, 5fqp, 5fqr, 5fqs, 5fqt, 5fqv, 5fs5, 5fum, 5fv7, 5fyq, 5fyx, 5g1n, 5g1p, 5g2g, 5g42, 5g43, 5g45, 5g46, 5gmm, 5gmn, 5gsa, 5gu4, 5gub, 5gx6, 5gx7, 5h13, 5h14, 5h15, 5h17, 5h19, 5h1t, 5h1u, 5h1v, 5h8b, 5h8e, 5h8g, 5h9p, 5h9r, 5hcv, 5hfj, 5hk1, 5hk2, 5hk9, 5hka, 5hkb, 5hl9, 5hlb, 5hld, 5hmy, 5hn0, 5hv1, 5hvp, 5hx6, 5i23, 5i24, 5i2r, 5i56, 5i58, 5i59, 5i8p, 5i94, 5i9i, 5iez, 5if4, 5igl, 5ihh, 5ijj, 5ijp, 5ikb, 5iq6, 5irr, 5isz, 5ito, 5itp, 5iwg, 5ix0, 5j18, 5j31, 5j58, 5j59, 5j5r, 5j6a, 5j6d, 5j71, 5j79, 5j7b, 5j8z, 5j9f, 5jah, 5jal, 5jan, 5jao, 5jap, 5jar, 5jas, 5jat, 5jau, 5jer, 5jfr, 5ji6, 5jid, 5jim, 5jiq, 5jjm, 5jjr, 5jjs, 5jnn, 5jq9, 5jur, 5jy0, 5jyp, 5k03, 5k05, 5k09, 5k0b, 5k0c, 5k0f, 5k0j, 5k1d, 5k1f, 5k1i, 5k4x, 5k4z, 5k5e, 5kau, 5kgw, 5kgx, 5khg, 5khh, 5khi, 5khj, 5khk, 5kit, 5kqg, 5kql, 5kr1, 5kr2, 5ku9, 5kyk, 5l01, 5l2o, 5l3e, 5l3j, 5l4f, 5l4i, 5l4j, 5l4m, 5l7e, 5l7g, 5l7h, 5l7k, 5l9o, 5lbq, 5ld8, 5lg3, 5lgn, 5lgt, 5lgu, 5lhg, 5lhh, 5lhi, 5ljq, 5ljt, 5lkr, 5ll4, 5ll5, 5ll9, 5lla, 5lom, 5lp1, 5lrg, 5lrj, 5lrk, 5ls6, 5lss, 5lsx, 5lsy, 5lt6, 5lu2, 5lxb, 5lyn, 5lyw, 5lyx, 5lyy, 5lz2, 5lz4, 5lz5, 5lz7, 5lz8, 5lz9, 5lzg, 5lzj, 5m2q, 5m2v, 5m44, 5m4c, 5m4f, 5m4i, 5m4u, 5m56, 5m77, 5mar, 5mat, 5mes, 5mev, 5mi5, 5mi6, 5mi7, 5mim, 5mjn, 5mkj, 5mkr, 5mks, 5mmn, 5mmp, 5mo8, 5mob, 5mod, 5moe, 5mql, 5mqt, 5mrh, 5mri, 5mts, 5mxo, 5myd, 5n0d, 5n0e, 5n0f, 5n16, 5n17, 5n1r, 5n1s, 5n1v, 5n1y, 5n24, 5n25, 5n2f, 5n3w, 5n69, 5nbw, 5nea, 5neb, 5nee, 5nf5, 5nf6, 5nf9, 5nfa, 5nfb, 5nfh, 5nih, 5nkk, 5nme, 5nmf, 5nmg, 5npb, 5npc, 5npd, 5npe, 5ntk, 5ntp, 5ntq, 5ntw, 5nu1, 5nwi, 5nwk, 5o07, 5o4f, 5ofu, 5ohj, 5om9, 5ot8, 5ot9, 5ota, 5otc, 5ov9, 5pzm, 5pzn, 5q0d, 5q0e, 5q0f, 5q0g, 5q0h, 5qck, 5qcl, 5qcm, 5qcn, 5std, 5sz0, 5sz1, 5sz2, 5sz3, 5sz4, 5sz5, 5sz6, 5sz7, 5t6p, 5t78, 5t7s, 5t8e, 5t8j, 5t92, 5t97, 5tbm, 5tci, 5tdb, 5tfx, 5th4, 5thi, 5thj, 5thn, 5ti0, 5tkb, 5tks, 5tkt, 5tku, 5tpb, 5tpc, 5tpg, 5tqu, 5trh, 5tri, 5trj, 5trk, 5ttw, 5tw2, 5tw5, 5tx5, 5txy, 5ty1, 5ty8, 5ty9, 5tya, 5tz3, 5tza, 5tzc, 5tzh, 5tzw, 5tzx, 5tzz, 5u00, 5u0d, 5u0e, 5u0f, 5u0g, 5u0w, 5u0y, 5u0z, 5u11, 5u12, 5u13, 5u14, 5u48, 5u49, 5u4a, 5u4b, 5u4c, 5u4d, 5u4e, 5u4f, 5u4g, 5u51, 5u5h, 5u5k, 5u5t, 5u62, 5u69, 5u6d, 5u7d, 5u7i, 5u7j, 5u7k, 5u7l, 5u8a, 5u8c, 5u8f, 5ufo, 5ufp, 5ufr, 5ufs, 5ugd, 5ugg, 5uhi, 5ujv, 5uln, 5upe, 5upf, 5upj, 5ur5, 5ur6, 5uwf, 5uxf, 5v49, 5v8q, 5vb5, 5vb6, 5vb7, 5vgy, 5vi6, 5vih, 5vii, 5vij, 5vkc, 5vp0, 5vp1, 5vt4, 5vwk, 5w12, 5w13, 5w14, 5w1v, 5w1w, 5w4r, 5w4v, 5w5j, 5w5o, 5w88, 5wac, 5wad, 5wae, 5waf, 5wag, 5wb6, 5wbm, 5wbo, 5wbp, 5wbq, 5wbr, 5wbz, 5wcl, 5wex, 5wic, 5wii, 5wio, 5wip, 5wkf, 5wkh, 5wl0, 5wlo, 5wqa, 5wuk, 5wys, 5wzr, 5xhr, 5xkm, 5xvq, 5xw6, 5y5n, 6axj, 6b4l, 6b4u, 6b96, 6b97, 6b98, 6bfa, 6cpa, 6ep4, 6eqp, 6eqs, 6equ, 6esj, 6esy, 6euv, 6euw, 6eux, 6ezq, 6fiv, 6gpb, 6std, 6tim, 6upj, 7cpa, 7hvp, 7std, 7upj, 8a3h, 8cpa, 8gpb, 8hvp, 9hvp]
