# Supplementary material for: Elucidating the multiple roles of hydration for accurate protein-ligand binding prediction via deep learning
Source: Commun Chem. 2020 Feb 11;3:19. doi: 10.1038/s42004-020-0261-x (PMC9814895; doi:10.1038/s42004-020-0261-x)
Supplement: Supplementary file 5 — Supplementary Data 3 [file 42004_2020_261_MOESM5_ESM.csv]

PFAM_key	PFAM	PFAM_desc	Total Number	Smina Failures	Machine Learning Failures	Machine Learning Failures (RMSD+CS)
PF09160	FimH_man-bind	FimH, mannose binding	23	0	0	0
PF00665	rve	Integrase core domain	50	20	16	5
PF04253	TFR_dimer	Transferrin receptor-like dimerisation domain	49	13	17	1
PF00104	Hormone_recep	Ligand-binding domain of nuclear hormone receptor	364	49	49	14
PF00135	COesterase	Carboxylesterase family	81	34	34	18
PF00232	Glyco_hydro_1	Glycosyl hydrolase family 1	47	11	2	1
PF00069	Pkinase	Protein kinase domain	1243	388	191	36
PF02785	Biotin_carb_C	Biotin carboxylase C-terminal domain	17	4	1	1
PF00067	p450	Cytochrome P450	1	0	0	0
PF01323	DSBA	DSBA-like thioredoxin domain	6	2	0	0
PF02263	GBP	Guanylate-binding protein, N-terminal domain	2	0	0	0
PF03414	Glyco_transf_6	Glycosyltransferase family 6	15	2	1	0
PF00433	Pkinase_C	Protein kinase C terminal domain	33	6	2	0
PF01006	HCV_NS4a	Hepatitis C virus non-structural protein NS4a	17	5	6	0
PF13688	Reprolysin_5	Metallo-peptidase family M12	17	4	4	0
PF00026	Asp	Eukaryotic aspartyl protease	461	89	65	5
PF00775	Dioxygenase_C	Dioxygenase	17	4	6	0
PF09273	Rubis-subs-bind	Rubisco LSMT substrate-binding	6	0	1	0
PF00343	Phosphorylase	Carbohydrate phosphorylase	104	27	26	8
PF02984	Cyclin_C	Cyclin, C-terminal domain	68	33	12	2
PF00233	PDEase_I	3'5'-cyclic nucleotide phosphodiesterase	204	83	51	20
PF00864	P2X_receptor	ATP P2X receptor	3	1	0	0
PF17432	DUF3458_C	Domain of unknown function (DUF3458_C) ARM repeats	34	6	4	1
PF00650	CRAL_TRIO	CRAL/TRIO domain	5	2	1	0
PF05409	Peptidase_C30	Coronavirus endopeptidase C30	36	8	10	0
PF00089	Trypsin	Trypsin	528	91	66	13
PF00561	Abhydrolase_1	alpha/beta hydrolase fold	102	42	36	12
PF00102	Y_phosphatase	Protein-tyrosine phosphatase	115	19	13	3
PF00303	Thymidylat_synt	Thymidylate synthase	39	14	8	4
PF07654	C1-set	Immunoglobulin C1-set domain	208	50	43	8
PF00074	RnaseA	Pancreatic ribonuclease	52	27	13	1
PF00653	BIR	Inhibitor of Apoptosis domain	65	6	3	0
PF13499	EF-hand_7	EF-hand domain pair	35	7	4	1
PF00953	Glycos_transf_4	Glycosyl transferase family 4	1	0	0	0
PF00194	Carb_anhydrase	Eukaryotic-type carbonic anhydrase	397	176	58	8
PF11602	NTPase_P4	ATPase P4 of dsRNA bacteriophage phi-12	2	1	0	0
PF00595	PDZ	PDZ domain (Also known as DHR or GLGF)	44	15	3	0
PF00656	Peptidase_C14	Caspase domain	57	18	11	2
PF00204	DNA_gyraseB	DNA gyrase B	6	3	2	0
PF13649	Methyltransf_25	Methyltransferase domain	11	4	3	1
PF00496	SBP_bac_5	Bacterial extracellular solute-binding proteins, family 5 Middle	50	5	3	1
PF00168	C2	C2 domain	4	2	1	1
PF13640	2OG-FeII_Oxy_3	2OG-Fe(II) oxygenase superfamily	14	4	5	0
PF00439	Bromodomain	Bromodomain	313	153	81	22
PF00413	Peptidase_M10	Matrixin	146	48	31	5
PF00497	SBP_bac_3	Bacterial extracellular solute-binding proteins, family 3	41	5	7	0
PF00183	HSP90	Hsp90 protein	170	34	42	19
PF14497	GST_C_3	Glutathione S-transferase, C-terminal domain	36	19	14	2
PF15009	TMEM173	Transmembrane protein 173	13	6	5	3
PF00271	Helicase_C	Helicase conserved C-terminal domain	5	2	1	0
PF02743	dCache_1	Cache domain	3	0	0	0
PF00509	Hemagglutinin	Haemagglutinin	19	13	0	0
PF06325	PrmA	Ribosomal protein L11 methyltransferase (PrmA)	3	1	0	0
PF07714	Pkinase_Tyr	Protein tyrosine kinase	728	155	54	7
PF13561	adh_short_C2	Enoyl-(Acyl carrier protein) reductase	37	23	19	6
PF06815	RVT_connect	Reverse transcriptase connection domain	72	9	12	7
PF01288	HPPK	7,8-dihydro-6-hydroxymethylpterin-pyrophosphokinase (HPPK)	31	15	6	2
PF00856	SET	SET domain	37	9	4	0
PF00077	RVP	Retroviral aspartyl protease	407	47	29	3
PF00063	Myosin_head	Myosin head (motor domain)	6	1	2	0
PF01401	Peptidase_M2	Angiotensin-converting enzyme	30	8	0	0
PF00842	Ala_racemase_C	Alanine racemase, C-terminal domain	1	0	0	0
PF01742	Peptidase_M27	Clostridial neurotoxin zinc protease	21	6	3	1
PF00144	Beta-lactamase	Beta-lactamase	88	38	22	4
PF04095	NAPRTase	Nicotinate phosphoribosyltransferase (NAPRTase) family	29	4	9	2
PF00407	Bet_v_1	Pathogenesis-related protein Bet v I family	6	2	1	1
PF03480	DctP	Bacterial extracellular solute-binding protein, family 7	9	1	1	0
PF03795	YCII	YCII-related domain	1	1	0	0
PF00998	RdRP_3	Viral RNA dependent RNA polymerase	106	23	12	5
PF01712	dNK	Deoxynucleoside kinase	19	7	4	0
PF00644	PARP	Poly(ADP-ribose) polymerase catalytic domain	153	27	11	1
PF00628	PHD	PHD-finger	17	5	3	0
PF05351	GMP_PDE_delta	GMP-PDE, delta subunit	17	1	5	1
PF01327	Pep_deformylase	Polypeptide deformylase	41	7	9	0
PF03246	Pneumo_ncap	Pneumovirus nucleocapsid protein	3	1	0	0
PF01234	NNMT_PNMT_TEMT	NNMT/PNMT/TEMT family	28	7	5	4
PF00275	EPSP_synthase	EPSP synthase (3-phosphoshikimate 1-carboxyvinyltransferase)	19	5	3	1
PF01728	FtsJ	FtsJ-like methyltransferase	8	0	1	0
PF07555	NAGidase	beta-N-acetylglucosaminidase	29	1	1	0
PF01048	PNP_UDP_1	Phosphorylase superfamily	68	15	5	0
PF13416	SBP_bac_8	Bacterial extracellular solute-binding protein	31	3	2	0
PF09334	tRNA-synt_1g	tRNA synthetases class I (M)	32	10	6	1
PF00139	Lectin_legB	Legume lectin domain	13	8	1	0
PF01729	QRPTase_C	Quinolinate phosphoribosyl transferase, C-terminal domain	5	3	1	0
PF01382	Avidin	Avidin family	57	9	5	1
PF04069	OpuAC	Substrate binding domain of ABC-type glycine betaine transport system	15	1	1	0
PF00440	TetR_N	Bacterial regulatory proteins, tetR family	35	9	11	5
PF00120	Gln-synt_C	Glutamine synthetase, catalytic domain	5	3	2	1
PF04335	VirB8	VirB8 protein	4	2	1	1
PF02774	Semialdhyde_dhC	Semialdehyde dehydrogenase, dimerisation domain	3	1	0	0
PF00959	Phage_lysozyme	Phage lysozyme	40	5	6	2
PF02590	SPOUT_MTase	Predicted SPOUT methyltransferase	1	0	0	0
PF13354	Beta-lactamase2	Beta-lactamase enzyme family	50	24	12	5
PF00316	FBPase	Fructose-1-6-bisphosphatase, N-terminal domain	19	5	8	2
PF00576	Transthyretin	HIUase/Transthyretin family	62	33	28	15
PF02569	Pantoate_ligase	Pantoate-beta-alanine ligase	32	11	9	2
PF08123	DOT1	Histone methylation protein DOT1	16	2	1	0
PF00075	RNase_H	RNase H	8	3	4	0
PF10613	Lig_chan-Glu_bd	Ligated ion channel L-glutamate- and glycine-binding site	136	16	8	0
PF03129	HGTP_anticodon	Anticodon binding domain	13	3	1	0
PF04699	P16-Arc	ARP2/3 complex 16 kDa subunit (p16-Arc)	4	0	0	0
PF00432	Prenyltrans	Prenyltransferase and squalene oxidase repeat	43	10	9	1
PF00491	Arginase	Arginase family	45	14	13	2
PF07091	FmrO	Ribosomal RNA methyltransferase (FmrO)	2	0	0	0
PF00348	polyprenyl_synt	Polyprenyl synthetase	73	26	17	3
PF02780	Transketolase_C	Transketolase, C-terminal domain	11	0	0	0
PF07468	Agglutinin	Agglutinin domain	1	0	0	0
PF01596	Methyltransf_3	O-methyltransferase	33	6	2	0
PF00735	Septin	Septin	4	2	2	0
PF00454	PI3_PI4_kinase	Phosphatidylinositol 3- and 4-kinase	94	34	8	1
PF01223	Endonuclease_NS	DNA/RNA non-specific endonuclease	16	6	4	1
PF00161	RIP	Ribosome inactivating protein	28	9	4	1
PF02982	Scytalone_dh	Scytalone dehydratase	7	0	4	0
PF00201	UDPGT	UDP-glucoronosyl and UDP-glucosyl transferase	1	0	0	0
PF00112	Peptidase_C1	Papain family cysteine protease	97	33	12	2
PF01094	ANF_receptor	Receptor family ligand binding region	10	0	0	0
PF00215	OMPdecase	Orotidine 5'-phosphate decarboxylase / HUMPS family	40	11	2	0
PF02223	Thymidylate_kin	Thymidylate kinase	27	4	3	1
PF00400	WD40	WD domain, G-beta repeat	65	14	7	0
PF00716	Peptidase_S21	Assemblin (Peptidase family S21)	6	1	1	0
PF01510	Amidase_2	N-acetylmuramoyl-L-alanine amidase	11	0	0	0
PF00274	Glycolytic	Fructose-bisphosphate aldolase class-I	4	3	3	1
PF00443	UCH	Ubiquitin carboxyl-terminal hydrolase	10	0	1	0
PF00171	Aldedh	Aldehyde dehydrogenase family	13	3	1	0
PF00386	C1q	C1q domain	1	0	0	0
PF01564	Spermine_synth	Spermine/spermidine synthase domain	12	3	6	5
PF00850	Hist_deacetyl	Histone deacetylase domain	54	16	10	1
PF00300	His_Phos_1	Histidine phosphatase superfamily (branch 1)	8	2	2	1
PF02518	HATPase_c	Histidine kinase-, DNA gyrase B-, and HSP90-like ATPase	53	17	6	2
PF00337	Gal-bind_lectin	Galactoside-binding lectin	39	17	7	0
PF01532	Glyco_hydro_47	Glycosyl hydrolase family 47	9	6	3	0
PF08832	SRC-1	Steroid receptor coactivator	10	1	1	1
PF00180	Iso_dh	Isocitrate/isopropylmalate dehydrogenase	2	1	0	0
PF12680	SnoaL_2	SnoaL-like domain	7	1	2	1
PF03143	GTP_EFTU_D3	Elongation factor Tu C-terminal domain	3	1	0	0
PF00680	RdRP_1	RNA dependent RNA polymerase	8	1	0	0
PF00061	Lipocalin	Lipocalin / cytosolic fatty-acid binding protein family	105	40	45	14
PF17450	Melibiase_2_C	Alpha galactosidase A C-terminal beta sandwich domain	6	0	0	0
PF01227	GTP_cyclohydroI	GTP cyclohydrolase I	1	0	0	0
PF00209	SNF	Sodium:neurotransmitter symporter family	29	3	4	2
PF16454	PI3K_P85_iSH2	Phosphatidylinositol 3-kinase regulatory subunit P85 inter-SH2 domain	15	2	0	0
PF13545	HTH_Crp_2	Crp-like helix-turn-helix domain	2	0	1	0
PF02201	SWIB	SWIB/MDM2 domain	69	10	7	0
PF02801	Ketoacyl-synt_C	Beta-ketoacyl synthase, C-terminal domain	17	14	8	1
PF00857	Isochorismatase	Isochorismatase family	1	0	0	0
PF01255	Prenyltransf	Putative undecaprenyl diphosphate synthase	21	4	3	1
PF02868	Peptidase_M4_C	Thermolysin metallopeptidase, alpha-helical domain	34	8	6	0
PF14670	FXa_inhibition	Coagulation Factor Xa inhibitory site	114	12	4	0
PF08211	dCMP_cyt_deam_2	Cytidine and deoxycytidylate deaminase zinc-binding region	3	0	1	0
PF02768	DNA_pol3_beta_3	DNA polymerase III beta subunit, C-terminal domain	27	5	3	1
PF02237	BPL_C	Biotin protein ligase C terminal domain	12	1	1	0
PF03328	HpcH_HpaI	HpcH/HpaI aldolase/citrate lyase family	3	1	1	1
PF02991	Atg8	Autophagy protein Atg8 ubiquitin like	4	0	0	0
PF07971	Glyco_hydro_92	Glycosyl hydrolase family 92	4	2	1	0
PF08411	Exonuc_X-T_C	Exonuclease C-terminal	3	1	1	1
PF00246	Peptidase_M14	Zinc carboxypeptidase	43	3	8	2
PF00156	Pribosyltran	Phosphoribosyl transferase domain	39	13	7	0
PF03571	Peptidase_M49	Peptidase family M49	4	1	0	0
PF00625	Guanylate_kin	Guanylate kinase	3	1	1	0
PF00557	Peptidase_M24	Metallopeptidase family M24	74	26	14	1
PF01547	SBP_bac_1	Bacterial extracellular solute-binding protein	9	2	0	0
PF01179	Cu_amine_oxid	Copper amine oxidase, enzyme domain	6	2	1	1
PF00186	DHFR_1	Dihydrofolate reductase	28	14	6	0
PF00254	FKBP_C	FKBP-type peptidyl-prolyl cis-trans isomerase	41	7	3	1
PF01204	Trehalase	Trehalase	4	0	1	0
PF00326	Peptidase_S9	Prolyl oligopeptidase family	93	16	5	0
PF00273	Serum_albumin	Serum albumin family	14	5	1	0
PF01661	Macro	Macro domain	11	2	2	1
PF03352	Adenine_glyco	Methyladenine glycosylase	3	1	1	0
PF16899	Cyclin_C_2	Cyclin C-terminal domain	21	3	0	0
PF03284	PHZA_PHZB	Phenazine biosynthesis protein A/B	4	1	0	0
PF03720	UDPG_MGDP_dh_C	UDP-glucose/GDP-mannose dehydrogenase family, UDP binding domain	1	0	0	0
PF00064	Neur	Neuraminidase	56	13	5	2
PF00503	G-alpha	G-protein alpha subunit	9	2	2	1
PF00179	UQ_con	Ubiquitin-conjugating enzyme	6	5	4	1
PF07479	NAD_Gly3P_dh_C	NAD-dependent glycerol-3-phosphate dehydrogenase C-terminus	2	0	0	0
PF00185	OTCace	Aspartate/ornithine carbamoyltransferase, Asp/Orn binding domain	4	0	0	0
PF00659	POLO_box	POLO box duplicated region	23	5	6	0
PF00676	E1_dh	Dehydrogenase E1 component	1	0	0	0
PF14681	UPRTase	Uracil phosphoribosyltransferase	2	0	0	0
PF02089	Palm_thioest	Palmitoyl protein thioesterase	1	0	0	0
PF00905	Transpeptidase	Penicillin binding protein transpeptidase domain	29	12	10	2
PF00728	Glyco_hydro_20	Glycosyl hydrolase family 20, catalytic domain	27	9	1	0
PF02179	BAG	BAG domain	15	9	1	0
PF01702	TGT	Queuine tRNA-ribosyltransferase	36	3	3	0
PF02211	NHase_beta	Nitrile hydratase beta subunit	4	1	0	0
PF02098	His_binding	Tick histamine binding protein	3	1	0	0
PF05350	GSK-3_bind	Glycogen synthase kinase-3 binding	4	2	0	0
PF00244	14/03/2003	14-3-3 protein	42	8	1	0
PF00753	Lactamase_B	Metallo-beta-lactamase superfamily	51	22	25	13
PF00423	HN	Haemagglutinin-neuraminidase	5	2	0	0
PF01039	Carboxyl_trans	Carboxyl transferase domain	16	3	2	0
PF07686	V-set	Immunoglobulin V-set domain	36	8	6	1
PF00385	Chromo	Chromo (CHRromatin Organisation MOdifier) domain	24	6	3	2
PF00840	Glyco_hydro_7	Glycosyl hydrolase family 7	5	2	2	0
PF09095	DUF1926	Domain of unknown function (DUF1926)	1	1	0	0
PF05063	MT-A70	MT-A70	1	0	0	0
PF00607	Gag_p24	gag gene protein p24 (core nucleocapsid protein)	9	0	1	0
PF01979	Amidohydro_1	Amidohydrolase family	8	1	2	1
PF09127	Leuk-A4-hydro_C	Leukotriene A4 hydrolase, C-terminal	38	16	11	6
PF15901	Sortilin_C	Sortilin, neurotensin receptor 3, C-terminal	5	0	0	0
PF00121	TIM	Triosephosphate isomerase	22	10	5	0
PF07737	ATLF	Anthrax toxin lethal factor, N- and C-terminal domain	15	2	2	0
PF00132	Hexapep	Bacterial transferase hexapeptide (six repeats)	12	3	1	0
PF07687	M20_dimer	Peptidase dimerisation domain	1	0	0	0
PF00494	SQS_PSY	Squalene/phytoene synthase	25	8	6	1
PF00603	Flu_PA	Influenza RNA-dependent RNA polymerase subunit PA	33	11	9	5
PF00017	SH2	SH2 domain	61	21	19	6
PF02038	ATP1G1_PLM_MAT8	ATP1G1/PLM/MAT8 family	4	2	1	1
PF02097	Filo_VP35	Filoviridae VP35	9	1	1	0
PF13621	Cupin_8	Cupin-like domain	11	1	3	0
PF01451	LMWPc	Low molecular weight phosphotyrosine protein phosphatase	4	0	0	0
PF02373	JmjC	JmjC domain, hydroxylase	26	17	3	0
PF01476	LysM	LysM domain	1	0	0	0
PF01306	LacY_symp	LacY proton/sugar symporter	1	0	0	0
PF17211	VHL_C	VHL box domain	25	0	0	0
PF08423	Rad51	Rad51	15	12	4	0
PF00591	Glycos_transf_3	Glycosyl transferase family, a/b domain	15	9	4	1
PF09009	Exotox-A_cataly	Exotoxin A catalytic	6	2	0	0
PF00754	F5_F8_type_C	F5/8 type C domain	5	1	1	0
PF13377	Peripla_BP_3	Periplasmic binding protein-like domain	2	1	1	0
PF03144	GTP_EFTU_D2	Elongation factor Tu domain 2	1	1	0	0
PF00464	SHMT	Serine hydroxymethyltransferase	7	0	4	1
PF07361	Cytochrom_B562	Cytochrome b562	8	3	1	1
PF00870	P53	P53 DNA-binding domain	18	5	2	0
PF00533	BRCT	BRCA1 C Terminus (BRCT) domain	8	0	0	0
PF01753	zf-MYND	MYND finger	13	5	2	0
PF00249	Myb_DNA-binding	Myb-like DNA-binding domain	26	0	1	1
PF02608	Bmp	ABC transporter substrate-binding protein PnrA-like	3	0	0	0
PF14651	Lipocalin_7	Lipocalin / cytosolic fatty-acid binding protein family	2	0	0	0
PF02931	Neur_chan_LBD	Neurotransmitter-gated ion-channel ligand binding domain	65	19	14	3
PF00113	Enolase_C	Enolase, C-terminal TIM barrel domain	8	1	0	0
PF01187	MIF	Macrophage migration inhibitory factor (MIF)	13	1	3	1
PF07748	Glyco_hydro_38C	Glycosyl hydrolases family 38 C-terminal domain	32	0	0	0
PF00134	Cyclin_N	Cyclin, N-terminal domain	10	7	2	0
PF00793	DAHP_synth_1	DAHP synthetase I family	11	3	2	0
PF02866	Ldh_1_C	lactate/malate dehydrogenase, alpha/beta C-terminal domain	16	13	7	0
PF00704	Glyco_hydro_18	Glycosyl hydrolases family 18	67	29	6	1
PF09041	Aurora-A_bind	Aurora-A binding	2	0	0	0
PF07938	Fungal_lectin	Fungal fucose-specific lectin	7	4	1	0
PF04057	Rep-A_N	Replication factor-A protein 1, N-terminal domain	14	7	4	2
PF05761	5_nucleotid	5' nucleotidase family	2	0	0	0
PF01156	IU_nuc_hydro	Inosine-uridine preferring nucleoside hydrolase	10	0	0	0
PF01694	Rhomboid	Rhomboid family	6	3	3	0
PF03308	ArgK	ArgK protein	3	0	0	0
PF07652	Flavi_DEAD	Flavivirus DEAD domain	6	2	1	0
PF05014	Nuc_deoxyrib_tr	Nucleoside 2-deoxyribosyltransferase	6	0	0	0
PF02875	Mur_ligase_C	Mur ligase family, glutamate ligase domain	14	2	1	0
PF02861	Clp_N	Clp amino terminal domain, pathogenicity island component	4	1	0	0
PF00903	Glyoxalase	Glyoxalase/Bleomycin resistance protein/Dioxygenase superfamily	14	6	2	0
PF00452	Bcl-2	Apoptosis regulator proteins, Bcl-2 family	38	4	8	3
PF00293	NUDIX	NUDIX domain	30	7	6	1
PF01636	APH	Phosphotransferase enzyme family	10	5	1	0
PF07562	NCD3G	Nine Cysteines Domain of family 3 GPCR	1	0	0	0
PF00079	Serpin	Serpin (serine protease inhibitor)	12	1	1	0
PF01274	Malate_synthase	Malate synthase	5	0	0	0
PF00211	Guanylate_cyc	Adenylate and Guanylate cyclase catalytic domain	16	4	2	1
PF00334	NDK	Nucleoside diphosphate kinase	10	6	6	3
PF07977	FabA	FabA-like domain	21	7	6	5
PF00193	Xlink	Extracellular link domain	7	3	2	1
PF13855	LRR_8	Leucine rich repeat	6	1	0	0
PF02207	zf-UBR	Putative zinc finger in N-recognin (UBR box)	8	1	1	0
PF00383	dCMP_cyt_deam_1	Cytidine and deoxycytidylate deaminase zinc-binding region	2	0	0	0
PF00068	Phospholip_A2_1	Phospholipase A2	31	9	10	5
PF00012	HSP70	Hsp70 protein	31	8	4	1
PF00027	cNMP_binding	Cyclic nucleotide-binding domain	11	1	0	0
PF13193	AMP-binding_C	AMP-binding enzyme C-terminal domain	3	0	1	0
PF01150	GDA1_CD39	GDA1/CD39 (nucleoside phosphatase) family	2	1	0	0
PF18781	Phage_spike_2	Phage spike trimer	4	1	0	0
PF00150	Cellulase	Cellulase (glycosyl hydrolase family 5)	12	2	0	0
PF16770	RTT107_BRCT_5	Regulator of Ty1 transposition protein 107 BRCT domain	2	2	1	0
PF09180	ProRS-C_1	Prolyl-tRNA synthetase, C-terminal	5	1	0	0
PF01053	Cys_Met_Meta_PP	Cys/Met metabolism PLP-dependent enzyme	6	2	2	1
PF12950	TaqI_C	TaqI-like C-terminal specificity domain	3	2	2	0
PF00225	Kinesin	Kinesin motor domain	29	0	5	0
PF03306	AAL_decarboxy	Alpha-acetolactate decarboxylase	3	2	0	0
PF12330	Haspin_kinase	Haspin like kinase domain	3	1	0	0
PF00490	ALAD	Delta-aminolevulinic acid dehydratase	7	3	2	0
PF00639	Rotamase	PPIC-type PPIASE domain	28	5	3	0
PF02834	LigT_PEase	LigT like Phosphoesterase	1	0	0	0
PF11616	EZH2_WD-Binding	WD repeat binding protein EZH2	8	2	1	0
PF07702	UTRA	UTRA domain	1	0	0	0
PF14538	Raptor_N	Raptor N-terminal CASPase like domain	2	0	0	0
PF07840	FadR_C	FadR C-terminal domain	1	1	0	0
PF01804	Penicil_amidase	Penicillin amidase	9	2	1	0
PF08360	TetR_C_5	QacR-like protein, C-terminal region	8	3	4	2
PF00051	Kringle	Kringle domain	10	2	3	0
PF02274	Amidinotransf	Amidinotransferase	4	0	2	0
PF01425	Amidase	Amidase	17	6	7	2
PF00004	AAA	ATPase family associated with various cellular activities (AAA)	6	0	2	0
PF00523	Fusion_gly	Fusion glycoprotein F0	5	1	1	1
PF03551	PadR	Transcriptional regulator PadR-like family	3	2	0	0
PF01395	PBP_GOBP	PBP/GOBP family	15	9	6	2
PF00397	WW	WW domain	11	3	2	1
PF13341	RAG2_PHD	RAG2 PHD domain	3	2	2	0
PF00604	Flu_PB2	Influenza RNA-dependent RNA polymerase subunit PB2	12	4	1	0
PF10291	muHD	Muniscin C-terminal mu homology domain	1	1	0	0
PF00821	PEPCK_C	Phosphoenolpyruvate carboxykinase C-terminal P-loop domain	12	5	5	1
PF13088	BNR_2	BNR repeat-like domain	15	4	4	1
PF14598	PAS_11	PAS domain	5	1	0	0
PF01070	FMN_dh	FMN-dependent dehydrogenase	2	1	1	0
PF00076	RRM_1	RNA recognition motif. (a.k.a. RRM, RBD, or RNP domain)	3	0	0	0
PF00651	BTB	BTB/POZ domain	16	3	0	0
PF00701	DHDPS	Dihydrodipicolinate synthetase family	8	5	2	1
PF12327	FtsZ_C	FtsZ family, C-terminal domain	2	0	1	0
PF00809	Pterin_bind	Pterin binding enzyme	30	6	5	1
PF00342	PGI	Phosphoglucose isomerase	4	2	1	0
PF02907	Peptidase_S29	Hepatitis C virus NS3 protease	28	4	2	0
PF09156	Anthrax-tox_M	Anthrax toxin lethal factor, middle domain	4	2	2	0
PF09396	Thrombin_light	Thrombin light chain	19	4	3	0
PF00578	AhpC-TSA	AhpC/TSA family	1	0	0	0
PF00885	DMRL_synthase	6,7-dimethyl-8-ribityllumazine synthase	9	2	4	0
PF02827	PKI	cAMP-dependent protein kinase inhibitor	64	18	6	0
PF14509	GH97_C	Glycosyl-hydrolase 97 C-terminal, oligomerisation	3	0	0	0
PF04545	Sigma70_r4	Sigma-70, region 4	7	3	2	0
PF00692	dUTPase	dUTPase	17	2	3	0
PF01653	DNA_ligase_aden	NAD-dependent DNA ligase adenylation domain	13	3	1	0
PF00515	TPR_1	Tetratricopeptide repeat	2	0	0	0
PF00265	TK	Thymidine kinase	2	0	1	0
PF02775	TPP_enzyme_C	Thiamine pyrophosphate enzyme, C-terminal TPP binding domain	11	1	2	1
PF00355	Rieske	Rieske [2Fe-2S] domain	1	0	0	0
PF13385	Laminin_G_3	Concanavalin A-like lectin/glucanases superfamily	3	1	0	0
PF02876	Stap_Strp_tox_C	Staphylococcal/Streptococcal toxin, beta-grasp domain	2	1	1	0
PF13243	SQHop_cyclase_C	Squalene-hopene cyclase C-terminal domain	14	9	5	3
PF00258	Flavodoxin_1	Flavodoxin	16	0	0	0
PF11598	COMP	Cartilage oligomeric matrix protein	4	3	1	1
PF00291	PALP	Pyridoxal-phosphate dependent enzyme	22	2	1	0
PF00160	Pro_isomerase	Cyclophilin type peptidyl-prolyl cis-trans isomerase/CLD	33	5	4	0
PF16317	Glyco_hydro_99	Glycosyl hydrolase family 99	6	4	1	0
PF02557	VanY	D-alanyl-D-alanine carboxypeptidase	1	0	1	0
PF01116	F_bP_aldolase	Fructose-bisphosphate aldolase class-II	11	3	0	0
PF02668	TauD	Taurine catabolism dioxygenase TauD, TfdA family	7	0	1	0
PF01746	tRNA_m1G_MT	tRNA (Guanine-1)-methyltransferase	4	1	0	0
PF06441	EHN	Epoxide hydrolase N terminus	1	0	0	0
PF00590	TP_methylase	Tetrapyrrole (Corrin/Porphyrin) Methylases	2	0	0	0
PF00962	A_deaminase	Adenosine/AMP deaminase	18	6	3	0
PF16186	Arm_3	Atypical Arm repeat	16	6	4	1
PF13410	GST_C_2	Glutathione S-transferase, C-terminal domain	2	1	1	0
PF04354	ZipA_C	ZipA, C-terminal FtsZ-binding domain	2	1	0	0
PF07951	Toxin_R_bind_C	Clostridium neurotoxin, C-terminal receptor binding	7	1	1	0
PF01376	Enterotoxin_b	Heat-labile enterotoxin beta chain	12	6	3	0
PF13378	MR_MLE_C	Enolase C-terminal domain-like	10	2	3	1
PF08915	tRNA-Thr_ED	Archaea-specific editing domain of threonyl-tRNA synthetase	9	0	1	0
PF01120	Alpha_L_fucos	Alpha-L-fucosidase	22	3	2	0
PF02928	zf-C5HC2	C5HC2 zinc finger	6	4	3	0
PF13288	DXPR_C	DXP reductoisomerase C-terminal domain	20	6	2	0
PF05891	Methyltransf_PK	AdoMet dependent proline di-methyltransferase	5	1	1	0
PF00036	EF-hand_1	EF hand	16	5	4	3
PF06172	Cupin_5	Cupin superfamily (DUF985)	1	1	1	0
PF01419	Jacalin	Jacalin-like lectin domain	9	3	0	0
PF00128	Alpha-amylase	Alpha amylase, catalytic domain	3	0	0	0
PF02142	MGS	MGS-like domain	3	0	1	0
PF04389	Peptidase_M28	Peptidase family M28	24	7	2	1
PF13458	Peripla_BP_6	Periplasmic binding protein	6	0	0	0
PF01365	RYDR_ITPR	RIH domain	2	1	1	1
PF00155	Aminotran_1_2	Aminotransferase class I and II	15	5	1	0
PF10604	Polyketide_cyc2	Polyketide cyclase / dehydrase and lipid transport	10	2	4	3
PF16187	Peptidase_M16_M	Middle or third domain of peptidase_M16	10	1	0	0
PF00551	Formyl_trans_N	Formyl transferase	18	14	0	0
PF00043	GST_C	Glutathione S-transferase, C-terminal domain	12	2	1	0
PF00245	Alk_phosphatase	Alkaline phosphatase	3	0	0	0
PF13532	2OG-FeII_Oxy_2	2OG-Fe(II) oxygenase superfamily	12	5	4	0
PF00059	Lectin_C	Lectin C-type domain	13	8	2	2
PF03281	Mab-21	Mab-21 protein	17	7	6	3
PF02041	Auxin_BP	Auxin binding protein	1	0	0	0
PF09268	Clathrin-link	Clathrin, heavy-chain linker	2	1	0	0
PF15711	ILEI	Interleukin-like EMT inducer	6	1	0	0
PF01220	DHquinase_II	Dehydroquinase class II	31	0	2	0
PF00723	Glyco_hydro_15	Glycosyl hydrolases family 15	4	0	0	0
PF03447	NAD_binding_3	Homoserine dehydrogenase, NAD binding domain	1	0	0	0
PF05053	Menin	Menin	21	3	2	0
PF07662	Nucleos_tra2_C	Na+ dependent nucleoside transporter C-terminus	9	0	1	0
PF00084	Sushi	Sushi repeat (SCR repeat)	2	1	0	0
PF02233	PNTB	NAD(P) transhydrogenase beta subunit	3	3	2	1
PF01633	Choline_kinase	Choline/ethanolamine kinase	14	3	1	0
PF00567	TUDOR	Tudor domain	2	0	0	0
PF01467	CTP_transf_like	Cytidylyltransferase-like	13	6	3	0
PF03068	PAD	Protein-arginine deiminase (PAD)	4	1	0	0
PF16355	DUF4982	Domain of unknown function (DUF4982)	2	2	0	0
PF08934	Rb_C	Rb C-terminal domain	2	0	0	0
PF00631	G-gamma	GGL domain	15	0	1	0
PF08540	HMG_CoA_synt_C	Hydroxymethylglutaryl-coenzyme A synthase C terminal	1	0	0	0
PF00071	Ras	Ras family	15	2	3	0
PF17387	Glyco_hydro_59M	Glycosyl hydrolase family 59 central domain	7	0	0	0
PF00483	NTP_transferase	Nucleotidyl transferase	11	1	3	1
PF09294	Interfer-bind	Interferon-alpha/beta receptor, fibronectin type III	15	1	0	0
PF02762	Cbl_N3	CBL proto-oncogene N-terminus, SH2-like domain	2	1	1	0
PF00001	7tm_1	7 transmembrane receptor (rhodopsin family)	17	4	3	1
PF00579	tRNA-synt_1b	tRNA synthetases class I (W and Y)	13	5	4	4
PF09458	H_lectin	H-type lectin domain	2	1	0	0
PF02313	Fumarate_red_D	Fumarate reductase subunit D	4	2	2	0
PF06445	GyrI-like	GyrI-like small molecule binding domain	3	0	1	0
PF01915	Glyco_hydro_3_C	Glycosyl hydrolase family 3 C-terminal domain	4	0	0	0
PF00545	Ribonuclease	ribonuclease	6	3	0	0
PF00516	GP120	Envelope glycoprotein GP120	9	1	3	2
PF01503	PRA-PH	Phosphoribosyl-ATP pyrophosphohydrolase	2	0	1	1
PF03403	PAF-AH_p_II	Platelet-activating factor acetylhydrolase, isoform II	19	3	5	1
PF00331	Glyco_hydro_10	Glycosyl hydrolase family 10	12	2	2	0
PF02784	Orn_Arg_deC_N	Pyridoxal-dependent decarboxylase, pyridoxal binding domain	1	0	0	0
PF05456	eIF_4EBP	Eukaryotic translation initiation factor 4E binding protein (EIF4EBP)	4	2	0	0
PF06479	Ribonuc_2-5A	Ribonuclease 2-5A	5	1	0	0
PF08541	ACP_syn_III_C	3-Oxoacyl-[acyl-carrier-protein (ACP)] synthase III C terminal	10	3	3	1
PF00836	Stathmin	Stathmin family	2	0	0	0
PF00062	Lys	C-type lysozyme/alpha-lactalbumin family	7	3	3	0
PF06438	HasA	Heme-binding protein A (HasA)	2	1	0	0
PF07238	PilZ	PilZ domain	3	0	0	0
PF01431	Peptidase_M13	Peptidase family M13	8	0	0	0
PF12697	Abhydrolase_6	Alpha/beta hydrolase family	10	4	4	3
PF07859	Abhydrolase_3	alpha/beta hydrolase fold	2	1	1	0
PF02830	V4R	V4R domain	4	2	1	0
PF03426	CBM_15	Carbohydrate binding domain (family 15)	1	1	0	0
PF00508	PPV_E2_N	E2 (early) protein, N terminal	1	0	1	0
PF00617	RasGEF	RasGEF domain	9	3	1	0
PF01341	Glyco_hydro_6	Glycosyl hydrolases family 6	1	0	0	0
PF00202	Aminotran_3	Aminotransferase class-III	8	0	1	0
PF03024	Folate_rec	Folate receptor family	6	0	0	0
PF00328	His_Phos_2	Histidine phosphatase superfamily (branch 2)	6	2	2	0
PF12934	FTO_CTD	FTO C-terminal domain	11	4	5	1
PF00781	DAGK_cat	Diacylglycerol kinase catalytic domain	4	1	1	0
PF02113	Peptidase_S13	D-Ala-D-Ala carboxypeptidase 3 (S13) family	9	3	3	1
PF00881	Nitroreductase	Nitroreductase family	3	0	0	0
PF00933	Glyco_hydro_3	Glycosyl hydrolase family 3 N terminal domain	5	3	1	0
PF00106	adh_short	short chain dehydrogenase	2	1	2	2
PF01808	AICARFT_IMPCHas	AICARFT/IMPCHase bienzyme	9	1	1	0
PF10220	Smg8_Smg9	Smg8_Smg9	1	0	0	0
PF00018	SH3_1	SH3 domain	18	5	2	1
PF12296	HsbA	Hydrophobic surface binding protein A	2	2	1	0
PF00294	PfkB	pfkB family carbohydrate kinase	23	11	4	1
PF00765	Autoind_synth	Autoinducer synthase	1	0	0	0
PF00005	ABC_tran	ABC transporter	8	3	0	0
PF08210	APOBEC_N	APOBEC-like N-terminal domain	1	0	0	0
PF08534	Redoxin	Redoxin	4	4	0	0
PF11969	DcpS_C	Scavenger mRNA decapping enzyme C-term binding	4	0	0	0
PF01421	Reprolysin	Reprolysin (M12B) family zinc metalloprotease	20	9	4	0
PF00188	CAP	Cysteine-rich secretory protein family	1	1	1	0
PF01055	Glyco_hydro_31	Glycosyl hydrolases family 31	14	1	2	0
PF08675	RNA_bind	RNA binding domain	3	1	0	0
PF08676	MutL_C	MutL C terminal dimerisation domain	2	0	0	0
PF00770	Peptidase_C5	Adenovirus endoprotease	6	0	1	0
PF00782	DSPc	Dual specificity phosphatase, catalytic domain	1	1	0	0
PF02156	Glyco_hydro_26	Glycosyl hydrolase family 26	3	0	0	0
PF01400	Astacin	Astacin (Peptidase family M12A)	1	0	0	0
PF09173	eIF2_C	Initiation factor eIF2 gamma, C terminal	3	0	0	0
PF08778	HIF-1a_CTAD	HIF-1 alpha C terminal transactivation domain	1	0	0	0
PF00117	GATase	Glutamine amidotransferase class-I	1	0	0	0
PF00652	Ricin_B_lectin	Ricin-type beta-trefoil lectin domain	3	0	0	0
PF13202	EF-hand_5	EF hand	3	2	1	1
PF00543	P-II	Nitrogen regulatory protein P-II	12	2	1	0
PF02542	YgbB	YgbB family	7	1	3	2
PF03941	INCENP_ARK-bind	Inner centromere protein, ARK binding region	7	3	0	0
PF00227	Proteasome	Proteasome subunit	2	0	0	0
PF00288	GHMP_kinases_N	GHMP kinases N terminal domain	9	4	0	0
PF08361	TetR_C_2	MAATS-type transcriptional repressor, C-terminal region	3	2	2	1
PF18086	PPIP5K2_N	Diphosphoinositol pentakisphosphate kinase 2 N-terminal domain	4	2	1	0
PF08264	Anticodon_1	Anticodon-binding domain of tRNA	7	3	1	0
PF03098	An_peroxidase	Animal haem peroxidase	5	0	0	0
PF05328	CybS	CybS, succinate dehydrogenase cytochrome B small subunit	1	1	0	0
PF16963	PelD_GGDEF	PelD GGDEF domain	4	2	0	0
PF01487	DHquinase_I	Type I 3-dehydroquinase	3	0	0	0
PF01128	IspD	2-C-methyl-D-erythritol 4-phosphate cytidylyltransferase	9	1	1	0
PF05726	Pirin_C	Pirin C-terminal cupin domain	1	0	0	0
PF14896	Arabino_trans_C	EmbC C-terminal domain	1	1	1	0
PF03147	FDX-ACB	Ferredoxin-fold anticodon binding domain	2	0	0	0
PF01817	CM_2	Chorismate mutase type II	1	0	0	0
PF03099	BPL_LplA_LipB	Biotin/lipoate A/B protein ligase family	1	0	0	0
PF02133	Transp_cyt_pur	Permease for cytosine/purines, uracil, thiamine, allantoin	4	0	2	0
PF00972	Flavi_NS5	Flavivirus RNA-directed RNA polymerase	10	5	5	1
PF01023	S_100	S-100/ICaBP type calcium binding domain	2	2	1	1
PF00685	Sulfotransfer_1	Sulfotransferase domain	7	2	3	2
PF06431	Polyoma_lg_T_C	Polyomavirus large T antigen C-terminus	3	1	0	0
PF06330	TRI5	Trichodiene synthase (TRI5)	4	2	0	0
PF01555	N6_N4_Mtase	DNA methylase	4	1	1	0
PF00883	Peptidase_M17	Cytosol aminopeptidase family, catalytic domain	6	3	2	1
PF07804	HipA_C	HipA-like C-terminal domain	2	1	1	0
PF13500	AAA_26	AAA domain	4	2	0	0
PF00129	MHC_I	Class I Histocompatibility antigen, domains alpha 1 and 2	2	0	0	0
PF00375	SDF	Sodium:dicarboxylate symporter family	4	2	1	1
PF03071	GNT-I	GNT-I family	1	0	0	0
PF00571	CBS	CBS domain	16	7	2	0
PF11032	ApoM	ApoM domain	1	0	0	0
PF07472	PA-IIL	Fucose-binding lectin II (PA-IIL)	15	1	0	0
PF02513	Spin-Ssty	Spin/Ssty Family	4	2	1	0
PF04818	CTD_bind	RNA polymerase II-binding domain.	7	1	1	0
PF00632	HECT	HECT-domain (ubiquitin-transferase)	1	1	0	0
PF00391	PEP-utilizers	PEP-utilising enzyme, mobile domain	3	1	2	0
PF01243	Putative_PNPOx	Pyridoxamine 5'-phosphate oxidase	1	0	0	0
PF11413	HIF-1	Hypoxia-inducible factor-1	1	1	0	0
PF04960	Glutaminase	Glutaminase	13	6	6	3
PF01221	Dynein_light	Dynein light chain type 1	7	1	1	0
PF13407	Peripla_BP_4	Periplasmic binding protein domain	11	1	1	0
PF06153	CdAMP_rec	Cyclic-di-AMP receptor	3	0	0	0
PF01650	Peptidase_C13	Peptidase C13 family	1	0	0	0
PF01497	Peripla_BP_2	Periplasmic binding protein	14	4	1	0
PF00928	Adap_comp_sub	Adaptor complexes medium subunit family	7	1	1	0
PF02146	SIR2	Sir2 family	18	3	2	1
PF00790	VHS	VHS domain	11	0	0	0
PF01111	CKS	Cyclin-dependent kinase regulatory subunit	1	0	0	0
PF00187	Chitin_bind_1	Chitin recognition protein	3	2	1	1
PF01031	Dynamin_M	Dynamin central region	2	0	0	0
PF01513	NAD_kinase	ATP-NAD kinase	9	2	2	0
PF08435	Calici_coat_C	Calicivirus coat protein C-terminal	1	0	0	0
PF11896	DUF3416	Domain of unknown function (DUF3416)	1	0	0	0
PF03331	LpxC	UDP-3-O-acyl N-acetylglycosamine deacetylase	18	1	1	0
PF02867	Ribonuc_red_lgC	Ribonucleotide reductase, barrel domain	4	2	1	0
PF00240	ubiquitin	Ubiquitin family	5	0	0	0
PF01202	SKI	Shikimate kinase	5	1	2	0
PF00982	Glyco_transf_20	Glycosyltransferase family 20	1	1	0	0
PF00626	Gelsolin	Gelsolin repeat	1	1	0	0
PF09409	PUB	PUB domain	2	2	1	0
PF13336	AcetylCoA_hyd_C	Acetyl-CoA hydrolase/transferase C-terminal domain	2	1	1	0
PF00521	DNA_topoisoIV	DNA gyrase/topoisomerase IV, subunit A	3	0	0	0
PF00535	Glycos_transf_2	Glycosyl transferase family 2	1	0	0	0
PF01734	Patatin	Patatin-like phospholipase	1	0	0	0
PF00368	HMG-CoA_red	Hydroxymethylglutaryl-coenzyme A reductase	13	0	1	0
PF01177	Asp_Glu_race	Asp/Glu/Hydantoin racemase	5	1	3	1
PF12974	Phosphonate-bd	ABC transporter, phosphonate, periplasmic substrate-binding protein	1	0	0	0
PF11838	ERAP1_C	ERAP1-like C-terminal domain	8	1	1	0
PF16591	HBM	Helical bimodular sensor domain	1	0	1	0
PF04198	Sugar-bind	Putative sugar-binding domain	8	2	2	1
PF14593	PH_3	PH domain	2	0	1	0
PF02799	NMT_C	Myristoyl-CoA:protein N-myristoyltransferase, C-terminal domain	14	3	3	0
PF00169	PH	PH domain	6	1	3	0
PF00501	AMP-binding	AMP-binding enzyme	3	1	1	0
PF03727	Hexokinase_2	Hexokinase	4	0	0	0
PF07828	PA-IL	PA-IL-like protein	18	7	2	1
PF00054	Laminin_G_1	Laminin G domain	5	0	1	0
PF02932	Neur_chan_memb	Neurotransmitter-gated ion-channel transmembrane region	1	0	0	0
PF00354	Pentaxin	Pentaxin family	8	3	2	0
PF13417	GST_N_3	Glutathione S-transferase, N-terminal domain	3	2	1	0
PF00425	Chorismate_bind	chorismate binding enzyme	7	4	2	0
PF05175	MTS	Methyltransferase small domain	2	0	1	0
PF12470	SUFU_C	Suppressor of Fused Gli/Ci N terminal binding domain	2	0	1	0
PF01373	Glyco_hydro_14	Glycosyl hydrolase family 14	3	3	0	0
PF06003	SMN	Survival motor neuron protein (SMN)	4	0	0	0
PF02836	Glyco_hydro_2_C	Glycosyl hydrolases family 2, TIM barrel domain	4	1	1	0
PF01483	P_proprotein	Proprotein convertase P-domain	3	2	0	0
PF07980	SusD_RagB	SusD family	3	1	0	0
PF05743	UEV	UEV domain	5	2	0	0
PF07081	DUF1349	Protein of unknown function (DUF1349)	1	1	1	0
PF03372	Exo_endo_phos	Endonuclease/Exonuclease/phosphatase family	5	1	2	0
PF17189	Glyco_hydro_30C	Glycosyl hydrolase family 30 beta sandwich domain	7	0	0	0
PF13424	TPR_12	Tetratricopeptide repeat	4	0	1	0
PF08502	LeuA_dimer	LeuA allosteric (dimerisation) domain	2	1	1	0
PF02806	Alpha-amylase_C	Alpha amylase, C-terminal all-beta domain	10	2	0	0
PF03167	UDG	Uracil DNA glycosylase superfamily	6	1	2	0
PF00718	Polyoma_coat	Polyomavirus coat protein	3	1	0	0
PF03931	Skp1_POZ	Skp1 family, tetramerisation domain	2	0	0	0
PF02748	PyrI_C	Aspartate carbamoyltransferase regulatory chain, metal binding domain	8	1	3	0
PF00351	Biopterin_H	Biopterin-dependent aromatic amino acid hydroxylase	11	3	3	0
PF03828	PAP_assoc	Cid1 family poly A polymerase	2	2	2	0
PF03261	CDK5_activator	Cyclin-dependent kinase 5 activator protein	4	2	0	0
PF00087	Toxin_TOLIP	Snake toxin and toxin-like protein	1	0	0	0
PF03201	HMD	H2-forming N5,N10-methylene-tetrahydromethanopterin dehydrogenase	2	0	0	0
PF04386	SspB	Stringent starvation protein B	1	0	0	0
PF03949	Malic_M	Malic enzyme, NAD binding domain	2	0	0	0
PF00696	AA_kinase	Amino acid kinase family	1	1	0	0
PF03556	Cullin_binding	Cullin binding	5	1	1	1
PF02820	MBT	mbt repeat	7	1	0	0
PF00679	EFG_C	Elongation factor G C-terminus	3	0	0	0
PF01361	Tautomerase	Tautomerase enzyme	2	1	0	0
PF03637	Mob1_phocein	Mob1/phocein family	3	0	0	0
PF00082	Peptidase_S8	Subtilase family	1	0	0	0
PF07744	SPOC	SPOC domain	1	0	0	0
PF03991	Prion_octapep	Copper binding octapeptide repeat	1	0	0	0
PF03466	LysR_substrate	LysR substrate binding domain	6	2	4	2
PF02406	MmoB_DmpM	MmoB/DmpM family	1	0	0	0
PF09223	ZinT	ZinT (YodA) periplasmic lipocalin-like zinc-recruitment	1	0	0	0
PF10565	NMDAR2_C	N-methyl D-aspartate receptor 2B3 C-terminus	1	1	0	0
PF00703	Glyco_hydro_2	Glycosyl hydrolases family 2	8	1	0	0
PF14602	Hexapep_2	Hexapeptide repeat of succinyl-transferase	2	1	0	0
PF09221	Bacteriocin_IId	Bacteriocin class IId cyclical uberolysin-like	1	0	0	0
PF00149	Metallophos	Calcineurin-like phosphoesterase	11	0	2	0
PF05028	PARG_cat	Poly (ADP-ribose) glycohydrolase (PARG)	1	0	0	0
PF00162	PGK	Phosphoglycerate kinase	6	1	1	1
PF02267	Rib_hydrolayse	ADP-ribosyl cyclase	7	1	0	0
PF08715	Viral_protease	Papain like viral protease	3	0	0	0
PF03630	Fumble	Fumble	5	1	0	0
PF07311	Dodecin	Dodecin	5	4	2	0
PF12891	Glyco_hydro_44	Glycoside hydrolase family 44	2	1	0	0
PF00917	MATH	MATH domain	3	2	0	0
PF00684	DnaJ_CXXCXGXG	DnaJ central domain	1	0	0	0
PF17982	C5HCH	NSD Cys-His rich domain	1	0	0	0
PF13463	HTH_27	Winged helix DNA-binding domain	2	0	1	0
PF00648	Peptidase_C2	Calpain family cysteine protease	4	0	0	0
PF08029	HisG_C	HisG, C-terminal domain	1	0	0	0
PF01408	GFO_IDH_MocA	Oxidoreductase family, NAD-binding Rossmann fold	2	0	0	0
PF17390	Bac_rhamnosid_C	Bacterial alpha-L-rhamnosidase C-terminal domain	1	0	0	0
PF05147	LANC_like	Lanthionine synthetase C-like protein	1	0	0	0
PF08544	GHMP_kinases_C	GHMP kinases C terminal	1	0	1	0
PF14791	DNA_pol_B_thumb	DNA polymerase beta thumb	3	0	0	0
PF03061	4HBT	Thioesterase superfamily	1	0	0	0
PF13833	EF-hand_8	EF-hand domain pair	3	0	0	0
PF07653	SH3_2	Variant SH3 domain	2	1	0	0
PF11713	Peptidase_C80	Peptidase C80 family	3	0	2	2
PF00787	PX	PX domain	1	0	0	0
PF00548	Peptidase_C3	3C cysteine protease (picornain 3C)	8	4	3	0
PF00689	Cation_ATPase_C	Cation transporting ATPase, C-terminus	4	0	1	0
PF02421	FeoB_N	Ferrous iron transport protein B	7	6	0	0
PF00731	AIRC	AIR carboxylase	5	0	2	0
PF13343	SBP_bac_6	Bacterial extracellular solute-binding protein	4	0	1	0
PF00006	ATP-synt_ab	ATP synthase alpha/beta family, nucleotide-binding domain	2	0	0	0
PF01652	IF4E	Eukaryotic initiation factor 4E	6	1	0	0
PF00158	Sigma54_activat	Sigma-54 interaction domain	1	0	0	0
PF00541	Adeno_knob	Adenoviral fibre protein (knob domain)	3	0	0	0
PF07969	Amidohydro_3	Amidohydrolase family	1	0	0	0
PF02898	NO_synthase	Nitric oxide synthase, oxygenase domain	2	0	0	0
PF00092	VWA	von Willebrand factor type A domain	11	2	2	0
PF08718	GLTP	Glycolipid transfer protein (GLTP)	3	1	1	0
PF09066	B2-adapt-app_C	Beta2-adaptin appendage, C-terminal sub-domain	1	1	0	0
PF02172	KIX	KIX domain	1	0	0	0
PF08761	dUTPase_2	dUTPase	4	1	1	0
PF16719	SAWADEE	SAWADEE domain	4	0	0	0
PF02664	LuxS	S-Ribosylhomocysteinase (LuxS)	2	1	0	0
PF00478	IMPDH	IMP dehydrogenase / GMP reductase domain	6	2	0	0
PF01473	CW_binding_1	Putative cell wall binding repeat	1	1	1	0
PF00475	IGPD	Imidazoleglycerol-phosphate dehydratase	2	0	0	0
PF00565	SNase	Staphylococcal nuclease homologue	2	0	0	0
PF02617	ClpS	ATP-dependent Clp protease adaptor protein ClpS	2	0	0	0
PF13857	Ank_5	Ankyrin repeats (many copies)	2	1	1	0
PF13927	Ig_3	Immunoglobulin domain	2	1	1	1
PF13374	TPR_10	Tetratricopeptide repeat	1	1	0	0
PF10400	Vir_act_alpha_C	Virulence activator alpha C-term	1	0	0	0
PF12605	CK1gamma_C	Casein kinase 1 gamma C terminal	4	2	0	0
PF00364	Biotin_lipoyl	Biotin-requiring enzyme	3	2	1	1
PF04267	SoxD	Sarcosine oxidase, delta subunit family	2	0	0	0
PF02800	Gp_dh_C	Glyceraldehyde 3-phosphate dehydrogenase, C-terminal domain	4	3	0	0
PF01536	SAM_decarbox	Adenosylmethionine decarboxylase	9	6	5	1
PF14604	SH3_9	Variant SH3 domain	3	0	0	0
PF05721	PhyH	Phytanoyl-CoA dioxygenase (PhyH)	1	1	0	0
PF04548	AIG1	AIG1 family	4	1	0	0
PF01640	Peptidase_C10	Peptidase C10 family	4	1	0	0
PF09401	NSP10	RNA synthesis protein NSP10	2	1	0	0
PF02196	RBD	Raf-like Ras-binding domain	1	0	0	0
PF11941	DUF3459	Domain of unknown function (DUF3459)	2	0	1	0
PF00759	Glyco_hydro_9	Glycosyl hydrolase family 9	3	2	0	0
PF00167	FGF	Fibroblast growth factor	7	5	2	0
PF08546	ApbA_C	Ketopantoate reductase PanE/ApbA C terminal	1	0	1	0
PF12146	Hydrolase_4	Serine aminopeptidase, S33	2	2	2	1
PF00882	Zn_dep_PLPC	Zinc dependent phospholipase C	2	1	0	0
PF00715	IL2	Interleukin 2	3	0	0	0
PF07615	Ykof	YKOF-related Family	1	0	0	0
PF08666	SAF	SAF domain	3	1	1	1
PF15688	NRIP1_repr_2	Nuclear receptor-interacting protein 1 repression 2	2	0	0	0
PF02502	LacAB_rpiB	Ribose/Galactose Isomerase	4	2	0	0
PF00949	Peptidase_S7	Peptidase S7, Flavivirus NS3 serine protease	3	1	1	1
PF02401	LYTB	LytB protein	2	1	1	0
PF00270	DEAD	DEAD/DEAH box helicase	1	1	1	1
PF16849	Glyco_transf_88	Glycosyltransferase family 88	1	0	0	0
PF00235	Profilin	Profilin	1	1	1	0
PF01363	FYVE	FYVE zinc finger	1	1	0	0
PF10415	FumaraseC_C	Fumarase C C-terminus	1	0	0	0
PF00709	Adenylsucc_synt	Adenylosuccinate synthetase	4	0	2	0
PF01663	Phosphodiest	Type I phosphodiesterase / nucleotide pyrophosphatase	3	1	1	0
PF07831	PYNP_C	Pyrimidine nucleoside phosphorylase C-terminal domain	3	1	0	0
PF17137	DUF5110	Domain of unknown function (DUF5110)	7	0	0	0
PF01063	Aminotran_4	Amino-transferase class IV	1	1	0	0
PF00378	ECH_1	Enoyl-CoA hydratase/isomerase	3	0	0	0
PF03105	SPX	SPX domain	2	1	0	0
PF01731	Arylesterase	Arylesterase	1	0	0	0
PF02171	Piwi	Piwi domain	6	5	1	0
PF00583	Acetyltransf_1	Acetyltransferase (GNAT) family	5	1	0	0
PF02254	TrkA_N	TrkA-N domain	3	0	0	0
PF00041	fn3	Fibronectin type III domain	3	0	0	0
PF03401	TctC	Tripartite tricarboxylate transporter family receptor	1	1	0	0
PF03264	Cytochrom_NNT	NapC/NirT cytochrome c family, N-terminal region	1	1	1	0
PF13489	Methyltransf_23	Methyltransferase domain	6	4	3	2
PF02738	Ald_Xan_dh_C2	Molybdopterin-binding domain of aldehyde dehydrogenase	1	0	0	0
PF03663	Glyco_hydro_76	Glycosyl hydrolase family 76	3	2	1	0
PF00025	Arf	ADP-ribosylation factor family	1	0	0	0
PF08674	AChE_tetra	Acetylcholinesterase tetramerisation domain	1	0	0	0
PF08324	PUL	PUL domain	1	0	0	0
PF00398	RrnaAD	Ribosomal RNA adenine dimethylase	2	0	0	0
PF09291	DUF1968	Domain of unknown function (DUF1968)	1	0	0	0
PF13844	Glyco_transf_41	Glycosyl transferase family 41	7	0	1	0
PF01237	Oxysterol_BP	Oxysterol-binding protein	1	0	0	0
PF18116	SNX17_FERM_C	Sorting Nexin 17 FERM C-terminal domain	1	0	0	0
PF13692	Glyco_trans_1_4	Glycosyl transferases group 1	2	0	0	0
PF01437	PSI	Plexin repeat	1	0	0	0
PF03481	SUA5	Putative GTP-binding controlling metal-binding	1	0	0	0
PF07478	Dala_Dala_lig_C	D-ala D-ala ligase C-terminus	1	0	0	0
PF00098	zf-CCHC	Zinc knuckle	1	1	0	0
PF00264	Tyrosinase	Common central domain of tyrosinase	2	2	1	0
PF00550	PP-binding	Phosphopantetheine attachment site	2	0	0	0
PF03253	UT	Urea transporter	1	1	0	0
PF17209	Hfq	Hfq protein	2	0	0	0
PF00248	Aldo_ket_red	Aldo/keto reductase family	2	1	0	0
PF01195	Pept_tRNA_hydro	Peptidyl-tRNA hydrolase	2	1	1	1
PF00990	GGDEF	Diguanylate cyclase, GGDEF domain	3	0	0	0
PF02126	PTE	Phosphotriesterase family	3	1	1	1
PF02629	CoA_binding	CoA binding domain	2	1	0	0
PF00091	Tubulin	Tubulin/FtsZ family, GTPase domain	1	0	0	0
PF16658	RF3_C	Class II release factor RF3, C-terminal domain	1	0	0	0
PF12763	EF-hand_4	Cytoskeletal-regulatory complex EF hand	1	0	1	0
PF12972	NAGLU_C	Alpha-N-acetylglucosaminidase (NAGLU) C-terminal domain	2	0	0	0
PF10469	AKAP7_NLS	AKAP7 2'5' RNA ligase-like domain	1	1	0	0
PF06941	NT5C	5' nucleotidase, deoxy (Pyrimidine), cytosolic type C protein (NT5C)	3	2	1	0
PF04551	GcpE	GcpE protein	2	0	2	0
PF00426	VP4_haemagglut	Outer Capsid protein VP4 (Hemagglutinin) Concanavalin-like domain	2	1	1	0
PF00960	Neocarzinostat	Neocarzinostatin family	2	0	0	0
PF00408	PGM_PMM_IV	Phosphoglucomutase/phosphomannomutase, C-terminal domain	2	1	1	1
PF01244	Peptidase_M19	Membrane dipeptidase (Peptidase family M19)	2	0	1	0
PF00867	XPG_I	XPG I-region	1	1	0	0
PF02036	SCP2	SCP-2 sterol transfer family	1	1	0	0
PF00243	NGF	Nerve growth factor family	1	0	0	0
PF00520	Ion_trans	Ion transport protein	4	0	0	0
PF00563	EAL	EAL domain	5	0	0	0
PF03496	ADPrib_exo_Tox	ADP-ribosyltransferase exoenzyme	3	1	0	0
PF00305	Lipoxygenase	Lipoxygenase	1	0	0	0
PF00072	Response_reg	Response regulator receiver domain	1	0	0	0
PF17725	YBD	YAP binding domain	2	2	1	0
PF01042	Ribonuc_L-PSP	Endoribonuclease L-PSP	1	0	0	0
PF03145	Sina	Seven in absentia protein family	1	1	0	0
PF01786	AOX	Alternative oxidase	2	0	1	0
PF00633	HHH	Helix-hairpin-helix motif	2	0	0	0
PF04952	AstE_AspA	Succinylglutamate desuccinylase / Aspartoacylase family	1	0	0	0
PF00481	PP2C	Protein phosphatase 2C	2	0	2	1
PF10609	ParA	NUBPL iron-transfer P-loop NTPase	1	1	0	0
PF17981	ADD_ATRX	Cysteine Rich ADD domain	1	0	0	0
PF08244	Glyco_hydro_32C	Glycosyl hydrolases family 32 C terminal	1	1	0	0
PF00779	BTK	BTK motif	2	0	2	2
PF06433	Me-amine-dh_H	Methylamine dehydrogenase heavy chain (MADH)	3	0	0	0
PF01453	B_lectin	D-mannose binding lectin	1	1	0	0
PF05222	AlaDh_PNT_N	Alanine dehydrogenase/PNT, N-terminal domain	2	1	0	0
PF10017	Methyltransf_33	Histidine-specific methyltransferase, SAM-dependent	2	1	0	0
PF11717	Tudor-knot	RNA binding activity-knot of a chromodomain	2	1	0	0
PF00682	HMGL-like	HMGL-like	2	2	2	1
PF01019	G_glu_transpept	Gamma-glutamyltranspeptidase	2	0	0	0
PF01593	Amino_oxidase	Flavin containing amine oxidoreductase	3	0	0	0
PF04799	Fzo_mitofusin	fzo-like conserved region	2	1	1	0
PF08282	Hydrolase_3	haloacid dehalogenase-like hydrolase	1	0	0	0
PF03662	Glyco_hydro_79n	Glycosyl hydrolase family 79, N-terminal domain	1	0	0	0
PF12104	Tcell_CD4_C	T cell CD4 receptor C terminal region	1	0	0	0
PF02747	PCNA_C	Proliferating cell nuclear antigen, C-terminal domain	2	1	0	0
PF01261	AP_endonuc_2	Xylose isomerase-like TIM barrel	1	1	1	1
PF00581	Rhodanese	Rhodanese-like domain	2	1	1	0
PF00218	IGPS	Indole-3-glycerol phosphate synthase	4	2	1	0
PF04203	Sortase	Sortase family	1	0	0	0
PF09021	HutP	HutP	1	1	1	0
PF00022	Actin	Actin	4	1	1	1
PF13177	DNA_pol3_delta2	DNA polymerase III, delta subunit	1	0	0	0
PF06436	Pneumovirus_M2	Pneumovirus matrix protein 2 (M2)	1	0	0	0
PF03074	GCS	Glutamate-cysteine ligase	1	0	0	0
PF09515	Thia_YuaJ	Thiamine transporter protein (Thia_YuaJ)	3	0	0	0
PF01358	PARP_regulatory	Poly A polymerase regulatory subunit	4	2	2	1
PF00702	Hydrolase	haloacid dehalogenase-like hydrolase	4	1	2	0
PF00014	Kunitz_BPTI	Kunitz/Bovine pancreatic trypsin inhibitor domain	1	0	0	0
PF03366	YEATS	YEATS family	1	0	0	0
PF02574	S-methyl_trans	Homocysteine S-methyltransferase	1	0	0	0
PF00023	Ank	Ankyrin repeat	2	0	0	0
PF09115	DNApol3-delta_C	DNA polymerase III, delta subunit, C terminal	2	0	0	0
PF04008	Adenosine_kin	Adenosine specific kinase	1	0	0	0
PF16457	PH_12	Pleckstrin homology domain	1	0	0	0
PF09007	EBP50_C	EBP50, C-terminal	1	1	0	0
PF06026	Rib_5-P_isom_A	Ribose 5-phosphate isomerase A (phosphoriboisomerase A)	2	0	0	0
PF00085	Thioredoxin	Thioredoxin	1	0	0	0
PF00401	ATP-synt_DE	ATP synthase, Delta/Epsilon chain, long alpha-helix domain	1	1	0	0
PF16874	Glyco_hydro_36C	Glycosyl hydrolase family 36 C-terminal domain	1	1	0	0
PF16518	GrlR	T3SS negative regulator,GrlR	1	1	0	0
PF09222	Fim-adh_lectin	Fimbrial adhesin F17-AG, lectin domain	1	0	0	0
PF08448	PAS_4	PAS fold	1	1	1	0
PF04901	RAMP	Receptor activity modifying family	2	0	0	0
PF00049	Insulin	Insulin/IGF/Relaxin family	1	0	0	0
PF14200	RicinB_lectin_2	Ricin-type beta-trefoil lectin domain-like	2	0	1	0
PF01557	FAA_hydrolase	Fumarylacetoacetate (FAA) hydrolase family	2	0	1	1
PF00147	Fibrinogen_C	Fibrinogen beta and gamma chains, C-terminal globular domain	2	1	0	0
PF03133	TTL	Tubulin-tyrosine ligase family	5	0	0	0
PF02157	Man-6-P_recep	Mannose-6-phosphate receptor	2	0	0	0
PF00325	Crp	Bacterial regulatory proteins, crp family	1	1	1	0
PF13507	GATase_5	CobB/CobQ-like glutamine amidotransferase domain	1	0	0	0
PF02887	PK_C	Pyruvate kinase, alpha/beta domain	4	3	1	0
PF00152	tRNA-synt_2	tRNA synthetases class II (D, K and N)	3	0	0	0
PF02803	Thiolase_C	Thiolase, C-terminal domain	3	1	1	0
PF02883	Alpha_adaptinC2	Adaptin C-terminal domain	2	1	1	0
PF14714	KH_dom-like	KH-domain-like of EngA bacterial GTPase enzymes, C-terminal	2	1	0	0
PF02390	Methyltransf_4	Putative methyltransferase	3	0	1	0
PF03734	YkuD	L,D-transpeptidase catalytic domain	1	0	0	0
PF05733	Tenui_N	Tenuivirus/Phlebovirus nucleocapsid protein	1	1	0	0
PF01614	IclR	Bacterial transcriptional regulator	1	0	0	0
PF02222	ATP-grasp	ATP-grasp domain	1	1	0	0
PF01470	Peptidase_C15	Pyroglutamyl peptidase	1	0	1	0
PF02753	PapD_C	Pili assembly chaperone PapD, C-terminal domain	1	0	0	0
PF02492	cobW	CobW/HypB/UreG, nucleotide-binding domain	2	1	1	0
PF00560	LRR_1	Leucine Rich Repeat	1	0	0	0
PF03422	CBM_6	Carbohydrate binding module (family 6)	2	0	0	0
PF13720	Acetyltransf_11	Udp N-acetylglucosamine O-acyltransferase; Domain 2	1	0	0	0
PF11104	PilM_2	Type IV pilus assembly protein PilM;	1	0	0	0
PF09239	Topo-VIb_trans	Topoisomerase VI B subunit, transducer	1	0	0	0
PF00724	Oxidored_FMN	NADH:flavin oxidoreductase / NADH oxidase family	1	1	1	1
PF04209	HgmA	homogentisate 1,2-dioxygenase	1	0	1	0
PF07943	PBP5_C	Penicillin-binding protein 5, C-terminal domain	2	1	1	0
PF17913	FHA_2	FHA domain	1	0	0	0
PF08543	Phos_pyr_kin	Phosphomethylpyrimidine kinase	2	1	0	0
PF05199	GMC_oxred_C	GMC oxidoreductase	1	0	0	0
PF00498	FHA	FHA domain	4	1	1	0
PF02565	RecO_C	Recombination protein O C terminal	1	0	0	0
PF01842	ACT	ACT domain	2	1	0	0
PF16411	SusF_SusE	Outer membrane protein SusF_SusE	2	0	0	0
PF00534	Glycos_transf_1	Glycosyl transferases group 1	5	2	1	0
PF01344	Kelch_1	Kelch motif	6	0	1	0
PF01704	UDPGP	UTP--glucose-1-phosphate uridylyltransferase	1	0	0	0
PF02884	Lyase_8_C	Polysaccharide lyase family 8, C-terminal beta-sandwich domain	2	0	0	0
PF06001	DUF902	Domain of Unknown Function (DUF902)	3	0	0	0
PF01239	PPTA	Protein prenyltransferase alpha subunit repeat	1	0	0	0
PF02311	AraC_binding	AraC-like ligand binding domain	1	0	0	0
PF18104	Tudor_2	Jumonji domain-containing protein 2A Tudor domain	1	0	0	0
PF10425	SdrG_C_C	C-terminus of bacterial fibrinogen-binding adhesin	2	0	0	0
PF02973	Sialidase	Sialidase, N-terminal domain	1	0	0	0
PF00229	TNF	TNF(Tumour Necrosis Factor) family	2	1	1	0
PF02087	Nitrophorin	Nitrophorin	1	0	0	0
PF17645	Amdase	Arylmalonate decarboxylase	1	0	0	0
PF11852	DUF3372	Domain of unknown function (DUF3372)	1	0	0	0
PF13859	BNR_3	BNR repeat-like domain	1	0	0	0
PF01575	MaoC_dehydratas	MaoC like domain	3	2	0	0
PF08447	PAS_3	PAS fold	1	0	0	0
PF05173	DapB_C	Dihydrodipicolinate reductase, C-terminus	1	1	0	0
PF04146	YTH	YT521-B-like domain	1	0	0	0
PF00693	Herpes_TK	Thymidine kinase from herpesvirus	2	0	0	0
PF00480	ROK	ROK family	2	0	0	0
PF01432	Peptidase_M3	Peptidase family M3	1	0	0	0
PF03392	OS-D	Insect pheromone-binding family, A10/OS-D	2	0	0	0
PF01163	RIO1	RIO1 family	2	1	1	1
PF00457	Glyco_hydro_11	Glycosyl hydrolases family 11	1	0	0	0
PF10431	ClpB_D2-small	C-terminal, D2-small domain, of ClpB protein	2	1	0	0
PF00282	Pyridoxal_deC	Pyridoxal-dependent decarboxylase conserved domain	1	0	0	0
PF02081	TrpBP	Tryptophan RNA-binding attenuator protein	1	1	0	0
PF02733	Dak1	Dak1 domain	1	0	0	0
PF05157	T2SSE_N	Type II secretion system (T2SS), protein E, N-terminal domain	1	0	0	0
PF12804	NTP_transf_3	MobA-like NTP transferase domain	1	0	0	0
PF03740	PdxJ	Pyridoxal phosphate biosynthesis protein PdxJ	1	1	1	1
PF00419	Fimbrial	Fimbrial protein	1	0	0	0
PF16420	ATG7_N	Ubiquitin-like modifier-activating enzyme ATG7 N-terminus	1	0	0	0
PF13432	TPR_16	Tetratricopeptide repeat	1	0	0	0
PF13242	Hydrolase_like	HAD-hyrolase-like	1	0	0	0
PF07516	SecA_SW	SecA Wing and Scaffold domain	1	1	0	0
PF02197	RIIa	Regulatory subunit of type II PKA R-subunit	1	1	1	0
PF14008	Metallophos_C	Iron/zinc purple acid phosphatase-like protein C	3	0	0	0
PF02230	Abhydrolase_2	Phospholipase/Carboxylesterase	2	0	0	0
PF00406	ADK	Adenylate kinase	1	0	1	0
PF05049	IIGP	Interferon-inducible GTPase (IIGP)	2	0	0	0
PF07821	Alpha-amyl_C2	Alpha-amylase C-terminal beta-sheet domain	1	0	0	0
PF08881	CVNH	CVNH domain	1	1	1	0
PF00020	TNFR_c6	TNFR/NGFR cysteine-rich region	1	0	0	0
PF00285	Citrate_synt	Citrate synthase, C-terminal domain	1	1	1	0
PF13620	CarboxypepD_reg	Carboxypeptidase regulatory-like domain	2	0	1	0
PF00992	Troponin	Troponin	2	2	1	1
PF01474	DAHP_synth_2	Class-II DAHP synthetase family	1	0	0	0
PF15519	RBM39linker	linker between RRM2 and RRM3 domains in RBM39 protein	1	0	0	0
PF02136	NTF2	Nuclear transport factor 2 (NTF2) domain	2	1	2	0
PF09425	CCT_2	Divergent CCT motif	1	0	0	0
PF02816	Alpha_kinase	Alpha-kinase family	2	2	0	0
PF13350	Y_phosphatase3	Tyrosine phosphatase family	1	0	0	0
PF05419	GUN4	GUN4-like	2	0	1	0
PF01124	MAPEG	MAPEG family	1	0	0	0
PF03309	Pan_kinase	Type III pantothenate kinase	2	1	0	0
PF00009	GTP_EFTU	Elongation factor Tu GTP binding domain	3	1	0	0
PF00878	CIMR	Cation-independent mannose-6-phosphate receptor repeat	2	1	0	0
PF08336	P4Ha_N	Prolyl 4-Hydroxylase alpha-subunit, N-terminal region	2	0	0	0
PF10459	Peptidase_S46	Peptidase S46	1	0	0	0
PF14396	CFTR_R	Cystic fibrosis TM conductance regulator (CFTR), regulator domain	1	0	0	0
PF13419	HAD_2	Haloacid dehalogenase-like hydrolase	4	1	1	0
PF00622	SPRY	SPRY domain	3	1	1	0
PF00393	6PGD	6-phosphogluconate dehydrogenase, C-terminal domain	2	2	1	0
PF13180	PDZ_2	PDZ domain	2	0	0	0
PF14559	TPR_19	Tetratricopeptide repeat	2	1	0	0
PF02567	PhzC-PhzF	Phenazine biosynthesis-like protein	1	0	0	0
PF07212	Hyaluronidase_1	Hyaluronidase protein (HylP)	1	0	0	0
PF01417	ENTH	ENTH domain	1	1	1	1
PF04909	Amidohydro_2	Amidohydrolase	1	1	1	1
PF02773	S-AdoMet_synt_C	S-adenosylmethionine synthetase, C-terminal domain	1	0	0	0
PF01583	APS_kinase	Adenylylsulphate kinase	1	0	0	0
PF07968	Leukocidin	Leukocidin/Hemolysin toxin family	1	1	0	0
PF12796	Ank_2	Ankyrin repeats (3 copies)	2	0	0	0
PF00568	WH1	WH1 domain	2	0	0	0
PF01857	RB_B	Retinoblastoma-associated protein B domain	1	0	0	0
PF03193	RsgA_GTPase	RsgA GTPase	1	0	0	0
PF10409	PTEN_C2	C2 domain of PTEN tumour-suppressor protein	1	0	1	1
PF01887	SAM_adeno_trans	S-adenosyl-l-methionine hydroxide adenosyltransferase	1	0	0	0
PF01501	Glyco_transf_8	Glycosyl transferase family 8	2	0	0	0
PF00302	CAT	Chloramphenicol acetyltransferase	1	1	0	0
PF00891	Methyltransf_2	O-methyltransferase	1	0	0	0
PF01302	CAP_GLY	CAP-Gly domain	1	0	0	0
PF12826	HHH_2	Helix-hairpin-helix motif	1	0	0	0
PF00456	Transketolase_N	Transketolase, thiamine diphosphate binding domain	4	2	0	0
PF12919	TcdA_TcdB	TcdA/TcdB catalytic glycosyltransferase domain	2	1	0	0
PF16918	PknG_TPR	Protein kinase G tetratricopeptide repeat	1	0	0	0
PF13531	SBP_bac_11	Bacterial extracellular solute-binding protein	2	1	2	0
PF00221	Lyase_aromatic	Aromatic amino acid lyase	1	0	0	0
PF13522	GATase_6	Glutamine amidotransferase domain	1	0	0	0
PF07736	CM_1	Chorismate mutase type I	1	0	0	0
PF00278	Orn_DAP_Arg_deC	Pyridoxal-dependent decarboxylase, C-terminal sheet domain	2	1	0	0
PF00301	Rubredoxin	Rubredoxin	2	1	0	0
PF00484	Pro_CA	Carbonic anhydrase	1	0	0	0
PF09359	VTC	VTC domain	1	1	0	0
PF05239	PRC	PRC-barrel domain	3	2	1	0
PF03936	Terpene_synth_C	Terpene synthase family, metal binding domain	3	1	0	0
PF00267	Porin_1	Gram-negative porin	1	0	0	0
PF16497	MHC_I_3	MHC-I family domain	1	0	0	0
PF00977	His_biosynth	Histidine biosynthesis protein	1	1	1	0
PF00927	Transglut_C	Transglutaminase family, C-terminal ig like domain	1	1	0	0
PF16589	BRCT_2	BRCT domain, a BRCA1 C-terminus domain	4	2	1	0
PF03095	PTPA	Phosphotyrosyl phosphate activator (PTPA) protein	1	1	0	0
PF04616	Glyco_hydro_43	Glycosyl hydrolases family 43	1	1	1	0
PF00210	Ferritin	Ferritin-like domain	1	0	0	0
PF08450	SGL	SMP-30/Gluconolaconase/LRE-like region	1	0	0	0
PF02833	DHHA2	DHHA2 domain	1	0	0	0
PF04072	LCM	Leucine carboxyl methyltransferase	1	1	0	0
PF00566	RabGAP-TBC	Rab-GTPase-TBC domain	1	0	0	0
PF00691	OmpA	OmpA family	1	0	0	0
PF03415	Peptidase_C11	Clostripain family	1	1	0	0
PF00755	Carn_acyltransf	Choline/Carnitine o-acyltransferase	2	1	1	0
PF13181	TPR_8	Tetratricopeptide repeat	1	0	0	0
PF16657	Malt_amylase_C	Maltogenic Amylase, C-terminal domain	1	0	0	0
PF02296	Alpha_adaptin_C	Alpha adaptin AP2, C-terminal domain	1	0	0	0
PF03031	NIF	NLI interacting factor-like phosphatase	1	0	0	0
PF08569	Mo25	Mo25-like	1	1	0	0
PF02174	IRS	PTB domain (IRS-1 type)	1	0	0	0
PF04868	PDE6_gamma	Retinal cGMP phosphodiesterase, gamma subunit	1	1	1	1
PF03943	TAP_C	TAP C-terminal domain	2	0	0	0
PF00906	Hepatitis_core	Hepatitis core antigen	1	0	1	1
PF05336	rhaM	L-rhamnose mutarotase	1	0	0	0
PF16990	CBM_35	Carbohydrate binding module (family 35)	1	0	0	0
PF00575	S1	S1 RNA binding domain	1	0	0	0
PF01380	SIS	SIS domain	1	0	1	1
PF09038	53-BP1_Tudor	Tumour suppressor p53-binding protein-1 Tudor	2	0	0	0
PF16629	Arm_APC_u3	Armadillo-associated region on APC	1	0	0	0
PF00124	Photo_RC	Photosynthetic reaction centre protein	1	0	0	0
PF02665	Nitrate_red_gam	Nitrate reductase gamma subunit	1	1	1	0
PF03126	Plus-3	Plus-3 domain	1	0	0	0
PF01869	BcrAD_BadFG	BadF/BadG/BcrA/BcrD ATPase family	1	0	0	0
PF16780	AIMP2_LysRS_bd	AIMP2 lysyl-tRNA synthetase binding domain	2	0	1	0
PF00307	CH	Calponin homology (CH) domain	1	0	0	0
PF03088	Str_synth	Strictosidine synthase	1	0	0	0
PF00388	PI-PLC-X	Phosphatidylinositol-specific phospholipase C, X domain	1	1	0	0
PF02264	LamB	LamB porin	1	0	0	0
PF14026	DUF4242	Protein of unknown function (DUF4242)	1	0	0	0
PF13520	AA_permease_2	Amino acid permease	1	1	1	0
PF00854	PTR2	POT family	1	1	1	1
PF11485	DUF3211	Protein of unknown function (DUF3211)	1	1	1	0
PF00574	CLP_protease	Clp protease	1	0	0	0
PF03603	DNA_III_psi	DNA polymerase III psi subunit	1	0	0	0
PF01926	MMR_HSR1	50S ribosome-binding GTPase	1	0	0	0
PF00582	Usp	Universal stress protein family	1	0	0	0
PF13949	ALIX_LYPXL_bnd	ALIX V-shaped domain binding to HIV	2	0	0	0
PF03171	2OG-FeII_Oxy	2OG-Fe(II) oxygenase superfamily	1	0	0	0
PF00640	PID	Phosphotyrosine interaction domain (PTB/PID)	1	0	0	0
PF00926	DHBP_synthase	3,4-dihydroxy-2-butanone 4-phosphate synthase	1	1	0	0
PF02632	BioY	BioY family	1	0	0	0
PF12120	Arr-ms	Rifampin ADP-ribosyl transferase	1	0	0	0
PF00627	UBA	UBA/TS-N domain	2	0	0	0
PF03063	Prismane	Prismane/CO dehydrogenase family	1	1	0	0
PF10345	Cohesin_load	Cohesin loading factor	1	0	0	0
PF07109	Mg-por_mtran_C	Magnesium-protoporphyrin IX methyltransferase C-terminus	1	0	0	0
PF00588	SpoU_methylase	SpoU rRNA Methylase family	2	0	0	0
PF02909	TetR_C	Tetracyclin repressor, C-terminal all-alpha domain	1	0	0	0
PF02782	FGGY_C	FGGY family of carbohydrate kinases, C-terminal domain	1	0	0	0
PF02475	Met_10	Met-10+ like-protein	1	0	0	0
PF00296	Bac_luciferase	Luciferase-like monooxygenase	1	0	0	0
PF13714	PEP_mutase	Phosphoenolpyruvate phosphomutase	2	0	1	0
PF12925	APP_E2	E2 domain of amyloid precursor protein	1	1	1	0
PF03022	MRJP	Major royal jelly protein	1	0	1	1
PF02509	Rota_NS35	Rotavirus non-structural protein 35	1	1	1	0
PF00107	ADH_zinc_N	Zinc-binding dehydrogenase	1	1	0	0
PF09733	VEFS-Box	VEFS-Box of polycomb protein	1	0	0	0
PF02896	PEP-utilizers_C	PEP-utilising enzyme, TIM barrel domain	1	0	0	0
PF00145	DNA_methylase	C-5 cytosine-specific DNA methylase	1	0	0	0
PF10502	Peptidase_S26	Signal peptidase, peptidase S26	1	0	0	0
PF06090	Ins_P5_2-kin	Inositol-pentakisphosphate 2-kinase	1	0	1	0
PF02152	FolB	Dihydroneopterin aldolase	1	0	0	0
PF02203	TarH	Tar ligand binding domain homologue	1	0	0	0
PF02540	NAD_synthase	NAD synthase	1	1	1	0
PF05191	ADK_lid	Adenylate kinase, active site lid	2	0	0	0
PF02634	FdhD-NarQ	FdhD/NarQ family	1	0	0	0
PF12706	Lactamase_B_2	Beta-lactamase superfamily domain	1	0	0	0
PF07517	SecA_DEAD	SecA DEAD-like domain	1	1	0	0
PF06840	DUF1241	Protein of unknown function (DUF1241)	1	0	0	0
PF00308	Bac_DnaA	Bacterial dnaA protein	1	0	1	0
PF07690	MFS_1	Major Facilitator Superfamily	1	0	0	0
PF04622	ERG2_Sigma1R	ERG2 and Sigma1 receptor like protein	2	0	0	0
PF14368	LTP_2	Probable lipid transfer	1	0	0	0
PF03738	GSP_synth	Glutathionylspermidine synthase preATP-grasp	1	1	1	0
PF03349	Toluene_X	Outer membrane protein transport protein (OMPP1/FadL/TodX)	1	1	0	0
PF00450	Peptidase_S10	Serine carboxypeptidase	3	0	1	0
PF02018	CBM_4_9	Carbohydrate binding domain	2	0	0	0
PF00742	Homoserine_dh	Homoserine dehydrogenase	1	1	1	1
PF01928	CYTH	CYTH domain	1	0	1	0
PF07858	LEH	Limonene-1,2-epoxide hydrolase catalytic domain	1	1	0	0
PF00532	Peripla_BP_1	Periplasmic binding proteins and sugar binding domain of LacI family	1	1	0	0
PF06428	Sec2p	GDP/GTP exchange factor Sec2p	1	0	0	0
PF17167	Glyco_hydro_36	Glycosyl hydrolase 36 superfamily, catalytic domain	2	2	0	0
PF03767	Acid_phosphat_B	HAD superfamily, subfamily IIIB (Acid phosphatase)	1	1	0	0
PF01590	GAF	GAF domain	2	0	0	0
PF02752	Arrestin_C	Arrestin (or S-antigen), C-terminal domain	1	0	0	0
PF15410	PH_9	Pleckstrin homology domain	1	0	0	0
PF13414	TPR_11	TPR repeat	1	0	0	0
PF13365	Trypsin_2	Trypsin-like peptidase domain	1	0	0	0
PF01965	DJ-1_PfpI	DJ-1/PfpI family	1	0	0	0
PF03702	AnmK	Anhydro-N-acetylmuramic acid kinase	1	1	0	0
PF03834	Rad10	Binding domain of DNA repair protein Ercc1 (rad10/Swi10)	1	0	0	0
PF03644	Glyco_hydro_85	Glycosyl hydrolase family 85	1	0	0	0
PF18460	HetR_C	Heterocyst differentiation regulator C-terminal Hood domain	1	0	0	0
PF00957	Synaptobrevin	Synaptobrevin	1	0	0	0
PF00599	Flu_M2	Influenza Matrix protein (M2)	1	0	0	0
PF06511	IpaD	Invasion plasmid antigen IpaD	1	1	0	0
PF02341	RcbX	RbcX protein	1	1	1	0
PF05096	Glu_cyclase_2	Glutamine cyclotransferase	1	1	0	0
PF00540	Gag_p17	gag gene protein p17 (matrix protein)	1	0	0	0
PF02825	WWE	WWE domain	1	0	0	0
PF10480	ICAP-1_inte_bdg	Beta-1 integrin binding protein	1	0	0	0
PF10401	IRF-3	Interferon-regulatory factor 3	1	1	1	0
PF01075	Glyco_transf_9	Glycosyltransferase family 9 (heptosyltransferase)	1	0	1	0
PF10250	O-FucT	GDP-fucose protein O-fucosyltransferase	2	1	0	0
PF03671	Ufm1	Ubiquitin fold modifier 1 protein	1	0	0	0
PF04252	RNA_Me_trans	Predicted SAM-dependent RNA methyltransferase	1	0	1	0
PF11477	PM0188	Sialyltransferase PMO188	1	0	0	0
PF04587	ADP_PFK_GK	ADP-specific Phosphofructokinase/Glucokinase conserved region	1	1	0	0
PF02028	BCCT	BCCT, betaine/carnitine/choline family transporter	1	0	0	0
PF13513	HEAT_EZ	HEAT-like repeat	1	0	0	0
PF01896	DNA_primase_S	DNA primase small subunit	1	0	0	0
PF00593	TonB_dep_Rec	TonB dependent receptor	1	1	0	0
PF01099	Uteroglobin	Uteroglobin family	1	1	1	0
PF11308	Glyco_hydro_129	Glycosyl hydrolases related to GH101 family, GH129	1	0	0	0
PF00630	Filamin	Filamin/ABP280 repeat	1	0	0	0
PF07717	OB_NTP_bind	Oligonucleotide/oligosaccharide-binding (OB)-fold	1	0	0	0
PF11495	Regulator_TrmB	Archaeal transcriptional regulator TrmB	1	0	0	0
PF00762	Ferrochelatase	Ferrochelatase	1	0	0	0
PF03492	Methyltransf_7	SAM dependent carboxyl methyltransferase	1	0	0	0
PF00377	Prion	Prion/Doppel alpha-helical domain	1	1	1	0
PF02170	PAZ	PAZ domain	1	0	0	0
PF13869	NUDIX_2	Nucleotide hydrolase	1	0	0	0
PF04675	DNA_ligase_A_N	DNA ligase N terminus	1	0	0	0
PF00362	Integrin_beta	Integrin beta chain VWA domain	1	1	1	1
PF11721	Malectin	Di-glucose binding within endoplasmic reticulum	1	0	0	0
PF02911	Formyl_trans_C	Formyl transferase, C-terminal domain	1	0	0	0
PF05025	RbsD_FucU	RbsD / FucU transport protein family	1	0	0	0
PF02449	Glyco_hydro_42	Beta-galactosidase	1	0	0	0
PF00365	PFK	Phosphofructokinase	1	1	0	0
