# Supplementary material for: Elucidating the multiple roles of hydration for accurate protein-ligand binding prediction via deep learning
Source: Commun Chem. 2020 Feb 11;3:19. doi: 10.1038/s42004-020-0261-x (PMC9814895; doi:10.1038/s42004-020-0261-x)
Supplement: Supplementary file 6 — Supplementary Data 4 [file 42004_2020_261_MOESM6_ESM.csv]

PFAM_key	PFAM	PFAM_desc	Total Number	Smina Failures	Machine Learning Failures	Machine Learning Failures (RMSD+CS)
PF00135	COesterase	Carboxylesterase family	81	34	34	18
PF00069	Pkinase	Protein kinase domain	1243	388	191	36
PF07714	Pkinase_Tyr	Protein tyrosine kinase	728	155	54	7
PF02984	Cyclin_C	Cyclin, C-terminal domain	68	33	12	2
PF00026	Asp	Eukaryotic aspartyl protease	461	89	65	5
PF00089	Trypsin	Trypsin	528	91	66	13
PF00104	Hormone_recep	Ligand-binding domain of nuclear hormone receptor	364	49	49	14
PF00998	RdRP_3	Viral RNA dependent RNA polymerase	106	23	12	5
PF00439	Bromodomain	Bromodomain	313	153	81	22
PF00074	RnaseA	Pancreatic ribonuclease	52	27	13	1
PF00561	Abhydrolase_1	alpha/beta hydrolase fold	102	42	36	12
PF00576	Transthyretin	HIUase/Transthyretin family	62	33	28	15
PF00557	Peptidase_M24	Metallopeptidase family M24	74	26	14	1
PF00850	Hist_deacetyl	Histone deacetylase domain	54	16	10	1
PF01382	Avidin	Avidin family	57	9	5	1
PF10613	Lig_chan-Glu_bd	Ligated ion channel L-glutamate- and glycine-binding site	136	16	8	0
PF00704	Glyco_hydro_18	Glycosyl hydrolases family 18	67	29	6	1
PF00077	RVP	Retroviral aspartyl protease	407	47	29	3
PF00348	polyprenyl_synt	Polyprenyl synthetase	73	26	17	3
PF00497	SBP_bac_3	Bacterial extracellular solute-binding proteins, family 3	41	5	7	0
PF00144	Beta-lactamase	Beta-lactamase	88	38	22	4
PF00102	Y_phosphatase	Protein-tyrosine phosphatase	115	19	13	3
PF00644	PARP	Poly(ADP-ribose) polymerase catalytic domain	153	27	11	1
PF14670	FXa_inhibition	Coagulation Factor Xa inhibitory site	114	12	4	0
PF00400	WD40	WD domain, G-beta repeat	65	14	7	0
PF07654	C1-set	Immunoglobulin C1-set domain	208	50	43	8
PF00183	HSP90	Hsp90 protein	170	34	42	19
PF00233	PDEase_I	3'5'-cyclic nucleotide phosphodiesterase	204	83	51	20
PF13354	Beta-lactamase2	Beta-lactamase enzyme family	50	24	12	5
PF00454	PI3_PI4_kinase	Phosphatidylinositol 3- and 4-kinase	94	34	8	1
PF00194	Carb_anhydrase	Eukaryotic-type carbonic anhydrase	397	176	58	8
PF00343	Phosphorylase	Carbohydrate phosphorylase	104	27	26	8
PF06815	RVT_connect	Reverse transcriptase connection domain	72	9	12	7
PF00413	Peptidase_M10	Matrixin	146	48	31	5
PF04253	TFR_dimer	Transferrin receptor-like dimerisation domain	49	13	17	1
PF02201	SWIB	SWIB/MDM2 domain	69	10	7	0
PF00112	Peptidase_C1	Papain family cysteine protease	97	33	12	2
PF00653	BIR	Inhibitor of Apoptosis domain	65	6	3	0
PF02931	Neur_chan_LBD	Neurotransmitter-gated ion-channel ligand binding domain	65	19	14	3
PF00753	Lactamase_B	Metallo-beta-lactamase superfamily	51	22	25	13
PF00246	Peptidase_M14	Zinc carboxypeptidase	43	3	8	2
PF00595	PDZ	PDZ domain (Also known as DHR or GLGF)	44	15	3	0
PF00244	14/03/2003	14-3-3 protein	42	8	1	0
PF00017	SH2	SH2 domain	61	21	19	6
PF00326	Peptidase_S9	Prolyl oligopeptidase family	93	16	5	0
PF02518	HATPase_c	Histidine kinase-, DNA gyrase B-, and HSP90-like ATPase	53	17	6	2
PF00656	Peptidase_C14	Caspase domain	57	18	11	2
PF02827	PKI	cAMP-dependent protein kinase inhibitor	64	18	6	0
PF00432	Prenyltrans	Prenyltransferase and squalene oxidase repeat	43	10	9	1
PF00665	rve	Integrase core domain	50	20	16	5
PF00232	Glyco_hydro_1	Glycosyl hydrolase family 1	47	11	2	1
PF01048	PNP_UDP_1	Phosphorylase superfamily	68	15	5	0
PF00491	Arginase	Arginase family	45	14	13	2
PF00064	Neur	Neuraminidase	56	13	5	2
PF00061	Lipocalin	Lipocalin / cytosolic fatty-acid binding protein family	105	40	45	14
PF00254	FKBP_C	FKBP-type peptidyl-prolyl cis-trans isomerase	41	7	3	1
PF00496	SBP_bac_5	Bacterial extracellular solute-binding proteins, family 5 Middle	50	5	3	1
PF01327	Pep_deformylase	Polypeptide deformylase	41	7	9	0
